# Supplementary material for: Discovery of Alanomyces manoharacharyi: A Novel Fungus Identified Using Genome Sequencing and Metabolomic Analysis
Source: J Fungi (Basel). 2024 Nov 14;10(11):791. doi: 10.3390/jof10110791 (PMC11596026; doi:10.3390/jof10110791)
Supplement: Supplementary file 1 [file jof-10-00791-s001.zip]

Archive with 1 entries (1 files):
- jof-3217679-supplementary.xlsx
