# Supplementary material for: Discovery of Alanomyces manoharacharyi: A Novel Fungus Identified Using Genome Sequencing and Metabolomic Analysis
Source: J Fungi (Basel). 2024 Nov 14;10(11):791. doi: 10.3390/jof10110791 (PMC11596026; doi:10.3390/jof10110791)
Supplement: Supplementary file 1 [file jof-10-00791-s001.zip › jof-3217679-supplementary.xlsx]

## Sheet: Summary
No of Genes predicted using Augustus	7870
No of Genes predicted using GeMoMa	8101
No of Genes only predicted by Augustus	6201
No of Genes only predicted by GeMoMa	6432
Common Genes Predicted	1669

## Sheet: Augustus
ContigID	PredictionTool	Type	GeneStart	GeneEnd	Strand	GeneID
NODE_1_length_1303379_cov_97.763543	AUGUSTUS	gene	1	530	-	g1
NODE_1_length_1303379_cov_97.763543	AUGUSTUS	transcript	1	530	-	g1_t1
NODE_1_length_1303379_cov_97.763543	AUGUSTUS	intron	1	286	-	ID=g1_t1; gene_id g1;
NODE_1_length_1303379_cov_97.763543	AUGUSTUS	intron	402	465	-	ID=g1_t1; gene_id g1;
NODE_1_length_1303379_cov_97.763543	AUGUSTUS	CDS	287	401	-	ID=g1_t1; gene_id g1;
NODE_1_length_1303379_cov_97.763543	AUGUSTUS	CDS	466	530	-	ID=g1_t1; gene_id g1;
NODE_1_length_1303379_cov_97.763543	AUGUSTUS	start_codon	528	530	-	ID=g1_t1; gene_id g1;
NODE_1_length_1303379_cov_97.763543	AUGUSTUS	gene	1131	3107	-	g2
NODE_1_length_1303379_cov_97.763543	AUGUSTUS	transcript	1131	3107	-	g2_t1
NODE_1_length_1303379_cov_97.763543	AUGUSTUS	stop_codon	1131	1133	-	ID=g2_t1; gene_id g2;
NODE_1_length_1303379_cov_97.763543	AUGUSTUS	intron	2332	2686	-	ID=g2_t1; gene_id g2;
NODE_1_length_1303379_cov_97.763543	AUGUSTUS	intron	2943	3022	-	ID=g2_t1; gene_id g2;
NODE_1_length_1303379_cov_97.763543	AUGUSTUS	CDS	1134	2331	-	ID=g2_t1; gene_id g2;
NODE_1_length_1303379_cov_97.763543	AUGUSTUS	CDS	2687	2942	-	ID=g2_t1; gene_id g2;
NODE_1_length_1303379_cov_97.763543	AUGUSTUS	CDS	3023	3107	-	ID=g2_t1; gene_id g2;
NODE_1_length_1303379_cov_97.763543	AUGUSTUS	start_codon	3105	3107	-	ID=g2_t1; gene_id g2;
NODE_1_length_1303379_cov_97.763543	AUGUSTUS	gene	4190	5164	+	g3
NODE_1_length_1303379_cov_97.763543	AUGUSTUS	transcript	4190	5164	+	g3_t1
NODE_1_length_1303379_cov_97.763543	AUGUSTUS	start_codon	4190	4192	+	ID=g3_t1; gene_id g3;
NODE_1_length_1303379_cov_97.763543	AUGUSTUS	CDS	4190	5161	+	ID=g3_t1; gene_id g3;
NODE_1_length_1303379_cov_97.763543	AUGUSTUS	stop_codon	5162	5164	+	ID=g3_t1; gene_id g3;
NODE_1_length_1303379_cov_97.763543	AUGUSTUS	gene	5315	8380	-	g4
NODE_1_length_1303379_cov_97.763543	AUGUSTUS	transcript	5315	8380	-	g4_t1
NODE_1_length_1303379_cov_97.763543	AUGUSTUS	stop_codon	5315	5317	-	ID=g4_t1; gene_id g4;
NODE_1_length_1303379_cov_97.763543	AUGUSTUS	intron	5339	5392	-	ID=g4_t1; gene_id g4;
NODE_1_length_1303379_cov_97.763543	AUGUSTUS	intron	5478	5725	-	ID=g4_t1; gene_id g4;
NODE_1_length_1303379_cov_97.763543	AUGUSTUS	intron	5742	6044	-	ID=g4_t1; gene_id g4;
NODE_1_length_1303379_cov_97.763543	AUGUSTUS	intron	6221	6306	-	ID=g4_t1; gene_id g4;
NODE_1_length_1303379_cov_97.763543	AUGUSTUS	intron	6770	7279	-	ID=g4_t1; gene_id g4;
NODE_1_length_1303379_cov_97.763543	AUGUSTUS	intron	7774	7893	-	ID=g4_t1; gene_id g4;
NODE_1_length_1303379_cov_97.763543	AUGUSTUS	intron	8237	8289	-	ID=g4_t1; gene_id g4;
NODE_1_length_1303379_cov_97.763543	AUGUSTUS	CDS	5318	5338	-	ID=g4_t1; gene_id g4;
NODE_1_length_1303379_cov_97.763543	AUGUSTUS	CDS	5393	5477	-	ID=g4_t1; gene_id g4;
NODE_1_length_1303379_cov_97.763543	AUGUSTUS	CDS	5726	5741	-	ID=g4_t1; gene_id g4;
NODE_1_length_1303379_cov_97.763543	AUGUSTUS	CDS	6045	6220	-	ID=g4_t1; gene_id g4;
NODE_1_length_1303379_cov_97.763543	AUGUSTUS	CDS	6307	6769	-	ID=g4_t1; gene_id g4;
NODE_1_length_1303379_cov_97.763543	AUGUSTUS	CDS	7280	7773	-	ID=g4_t1; gene_id g4;
NODE_1_length_1303379_cov_97.763543	AUGUSTUS	CDS	7894	8236	-	ID=g4_t1; gene_id g4;
NODE_1_length_1303379_cov_97.763543	AUGUSTUS	CDS	8290	8380	-	ID=g4_t1; gene_id g4;
NODE_1_length_1303379_cov_97.763543	AUGUSTUS	start_codon	8378	8380	-	ID=g4_t1; gene_id g4;
NODE_1_length_1303379_cov_97.763543	AUGUSTUS	gene	9317	12670	-	g5
NODE_1_length_1303379_cov_97.763543	AUGUSTUS	transcript	9317	12670	-	g5_t1
NODE_1_length_1303379_cov_97.763543	AUGUSTUS	stop_codon	9317	9319	-	ID=g5_t1; gene_id g5;
NODE_1_length_1303379_cov_97.763543	AUGUSTUS	CDS	9320	12670	-	ID=g5_t1; gene_id g5;
NODE_1_length_1303379_cov_97.763543	AUGUSTUS	start_codon	12668	12670	-	ID=g5_t1; gene_id g5;
NODE_1_length_1303379_cov_97.763543	AUGUSTUS	gene	13195	14648	+	g6
NODE_1_length_1303379_cov_97.763543	AUGUSTUS	transcript	13195	14648	+	g6_t1
NODE_1_length_1303379_cov_97.763543	AUGUSTUS	start_codon	13195	13197	+	ID=g6_t1; gene_id g6;
NODE_1_length_1303379_cov_97.763543	AUGUSTUS	intron	13335	14113	+	ID=g6_t1; gene_id g6;
NODE_1_length_1303379_cov_97.763543	AUGUSTUS	intron	14305	14367	+	ID=g6_t1; gene_id g6;
NODE_1_length_1303379_cov_97.763543	AUGUSTUS	CDS	13195	13334	+	ID=g6_t1; gene_id g6;
NODE_1_length_1303379_cov_97.763543	AUGUSTUS	CDS	14114	14304	+	ID=g6_t1; gene_id g6;
NODE_1_length_1303379_cov_97.763543	AUGUSTUS	CDS	14368	14645	+	ID=g6_t1; gene_id g6;
NODE_1_length_1303379_cov_97.763543	AUGUSTUS	stop_codon	14646	14648	+	ID=g6_t1; gene_id g6;
NODE_1_length_1303379_cov_97.763543	AUGUSTUS	gene	15597	17093	-	g7
NODE_1_length_1303379_cov_97.763543	AUGUSTUS	transcript	15597	17093	-	g7_t1
NODE_1_length_1303379_cov_97.763543	AUGUSTUS	stop_codon	15597	15599	-	ID=g7_t1; gene_id g7;
NODE_1_length_1303379_cov_97.763543	AUGUSTUS	intron	16341	16438	-	ID=g7_t1; gene_id g7;
NODE_1_length_1303379_cov_97.763543	AUGUSTUS	intron	16522	16588	-	ID=g7_t1; gene_id g7;
NODE_1_length_1303379_cov_97.763543	AUGUSTUS	intron	16815	17036	-	ID=g7_t1; gene_id g7;
NODE_1_length_1303379_cov_97.763543	AUGUSTUS	CDS	15600	16340	-	ID=g7_t1; gene_id g7;
NODE_1_length_1303379_cov_97.763543	AUGUSTUS	CDS	16439	16521	-	ID=g7_t1; gene_id g7;
NODE_1_length_1303379_cov_97.763543	AUGUSTUS	CDS	16589	16814	-	ID=g7_t1; gene_id g7;
NODE_1_length_1303379_cov_97.763543	AUGUSTUS	CDS	17037	17093	-	ID=g7_t1; gene_id g7;
NODE_1_length_1303379_cov_97.763543	AUGUSTUS	start_codon	17091	17093	-	ID=g7_t1; gene_id g7;
NODE_1_length_1303379_cov_97.763543	AUGUSTUS	gene	17843	19421	-	g8
NODE_1_length_1303379_cov_97.763543	AUGUSTUS	transcript	17843	19421	-	g8_t1
NODE_1_length_1303379_cov_97.763543	AUGUSTUS	stop_codon	17843	17845	-	ID=g8_t1; gene_id g8;
NODE_1_length_1303379_cov_97.763543	AUGUSTUS	intron	17931	18244	-	ID=g8_t1; gene_id g8;
NODE_1_length_1303379_cov_97.763543	AUGUSTUS	intron	18611	18662	-	ID=g8_t1; gene_id g8;
NODE_1_length_1303379_cov_97.763543	AUGUSTUS	intron	18792	18843	-	ID=g8_t1; gene_id g8;
NODE_1_length_1303379_cov_97.763543	AUGUSTUS	CDS	17846	17930	-	ID=g8_t1; gene_id g8;
NODE_1_length_1303379_cov_97.763543	AUGUSTUS	CDS	18245	18610	-	ID=g8_t1; gene_id g8;
NODE_1_length_1303379_cov_97.763543	AUGUSTUS	CDS	18663	18791	-	ID=g8_t1; gene_id g8;
NODE_1_length_1303379_cov_97.763543	AUGUSTUS	CDS	18844	19421	-	ID=g8_t1; gene_id g8;
NODE_1_length_1303379_cov_97.763543	AUGUSTUS	start_codon	19419	19421	-	ID=g8_t1; gene_id g8;
NODE_1_length_1303379_cov_97.763543	AUGUSTUS	gene	20529	22344	-	g9
NODE_1_length_1303379_cov_97.763543	AUGUSTUS	transcript	20529	22344	-	g9_t1
NODE_1_length_1303379_cov_97.763543	AUGUSTUS	stop_codon	20529	20531	-	ID=g9_t1; gene_id g9;
NODE_1_length_1303379_cov_97.763543	AUGUSTUS	intron	20943	21014	-	ID=g9_t1; gene_id g9;
NODE_1_length_1303379_cov_97.763543	AUGUSTUS	intron	22113	22209	-	ID=g9_t1; gene_id g9;
NODE_1_length_1303379_cov_97.763543	AUGUSTUS	CDS	20532	20942	-	ID=g9_t1; gene_id g9;
NODE_1_length_1303379_cov_97.763543	AUGUSTUS	CDS	21015	22112	-	ID=g9_t1; gene_id g9;
NODE_1_length_1303379_cov_97.763543	AUGUSTUS	CDS	22210	22344	-	ID=g9_t1; gene_id g9;
NODE_1_length_1303379_cov_97.763543	AUGUSTUS	start_codon	22342	22344	-	ID=g9_t1; gene_id g9;
NODE_1_length_1303379_cov_97.763543	AUGUSTUS	gene	23607	25064	-	g10
NODE_1_length_1303379_cov_97.763543	AUGUSTUS	transcript	23607	25064	-	g10_t1
NODE_1_length_1303379_cov_97.763543	AUGUSTUS	stop_codon	23607	23609	-	ID=g10_t1; gene_id g10;
NODE_1_length_1303379_cov_97.763543	AUGUSTUS	CDS	23610	25064	-	ID=g10_t1; gene_id g10;
NODE_1_length_1303379_cov_97.763543	AUGUSTUS	start_codon	25062	25064	-	ID=g10_t1; gene_id g10;
NODE_1_length_1303379_cov_97.763543	AUGUSTUS	gene	25658	27209	+	g11
NODE_1_length_1303379_cov_97.763543	AUGUSTUS	transcript	25658	27209	+	g11_t1
NODE_1_length_1303379_cov_97.763543	AUGUSTUS	start_codon	25658	25660	+	ID=g11_t1; gene_id g11;
NODE_1_length_1303379_cov_97.763543	AUGUSTUS	intron	26175	26238	+	ID=g11_t1; gene_id g11;
NODE_1_length_1303379_cov_97.763543	AUGUSTUS	CDS	25658	26174	+	ID=g11_t1; gene_id g11;
NODE_1_length_1303379_cov_97.763543	AUGUSTUS	CDS	26239	27206	+	ID=g11_t1; gene_id g11;
NODE_1_length_1303379_cov_97.763543	AUGUSTUS	stop_codon	27207	27209	+	ID=g11_t1; gene_id g11;
NODE_1_length_1303379_cov_97.763543	AUGUSTUS	gene	28202	29223	+	g12
NODE_1_length_1303379_cov_97.763543	AUGUSTUS	transcript	28202	29223	+	g12_t1
NODE_1_length_1303379_cov_97.763543	AUGUSTUS	start_codon	28202	28204	+	ID=g12_t1; gene_id g12;
NODE_1_length_1303379_cov_97.763543	AUGUSTUS	intron	28269	28464	+	ID=g12_t1; gene_id g12;
NODE_1_length_1303379_cov_97.763543	AUGUSTUS	intron	28571	28628	+	ID=g12_t1; gene_id g12;
NODE_1_length_1303379_cov_97.763543	AUGUSTUS	CDS	28202	28268	+	ID=g12_t1; gene_id g12;
NODE_1_length_1303379_cov_97.763543	AUGUSTUS	CDS	28465	28570	+	ID=g12_t1; gene_id g12;
NODE_1_length_1303379_cov_97.763543	AUGUSTUS	CDS	28629	29220	+	ID=g12_t1; gene_id g12;
NODE_1_length_1303379_cov_97.763543	AUGUSTUS	stop_codon	29221	29223	+	ID=g12_t1; gene_id g12;
NODE_1_length_1303379_cov_97.763543	AUGUSTUS	gene	29358	32712	+	g13
NODE_1_length_1303379_cov_97.763543	AUGUSTUS	transcript	29358	32712	+	g13_t1
NODE_1_length_1303379_cov_97.763543	AUGUSTUS	start_codon	29358	29360	+	ID=g13_t1; gene_id g13;
NODE_1_length_1303379_cov_97.763543	AUGUSTUS	intron	29578	29639	+	ID=g13_t1; gene_id g13;
NODE_1_length_1303379_cov_97.763543	AUGUSTUS	intron	29998	30055	+	ID=g13_t1; gene_id g13;
NODE_1_length_1303379_cov_97.763543	AUGUSTUS	intron	31525	32475	+	ID=g13_t1; gene_id g13;
NODE_1_length_1303379_cov_97.763543	AUGUSTUS	intron	32630	32693	+	ID=g13_t1; gene_id g13;
NODE_1_length_1303379_cov_97.763543	AUGUSTUS	CDS	29358	29577	+	ID=g13_t1; gene_id g13;
NODE_1_length_1303379_cov_97.763543	AUGUSTUS	CDS	29640	29997	+	ID=g13_t1; gene_id g13;
NODE_1_length_1303379_cov_97.763543	AUGUSTUS	CDS	30056	31524	+	ID=g13_t1; gene_id g13;
NODE_1_length_1303379_cov_97.763543	AUGUSTUS	CDS	32476	32629	+	ID=g13_t1; gene_id g13;
NODE_1_length_1303379_cov_97.763543	AUGUSTUS	CDS	32694	32709	+	ID=g13_t1; gene_id g13;
NODE_1_length_1303379_cov_97.763543	AUGUSTUS	stop_codon	32710	32712	+	ID=g13_t1; gene_id g13;
NODE_1_length_1303379_cov_97.763543	AUGUSTUS	gene	32845	35341	-	g14
NODE_1_length_1303379_cov_97.763543	AUGUSTUS	transcript	32845	35341	-	g14_t1
NODE_1_length_1303379_cov_97.763543	AUGUSTUS	stop_codon	32845	32847	-	ID=g14_t1; gene_id g14;
NODE_1_length_1303379_cov_97.763543	AUGUSTUS	intron	32867	33021	-	ID=g14_t1; gene_id g14;
NODE_1_length_1303379_cov_97.763543	AUGUSTUS	intron	33035	33254	-	ID=g14_t1; gene_id g14;
NODE_1_length_1303379_cov_97.763543	AUGUSTUS	intron	33277	33419	-	ID=g14_t1; gene_id g14;
NODE_1_length_1303379_cov_97.763543	AUGUSTUS	intron	34297	34607	-	ID=g14_t1; gene_id g14;
NODE_1_length_1303379_cov_97.763543	AUGUSTUS	CDS	32848	32866	-	ID=g14_t1; gene_id g14;
NODE_1_length_1303379_cov_97.763543	AUGUSTUS	CDS	33022	33034	-	ID=g14_t1; gene_id g14;
NODE_1_length_1303379_cov_97.763543	AUGUSTUS	CDS	33255	33276	-	ID=g14_t1; gene_id g14;
NODE_1_length_1303379_cov_97.763543	AUGUSTUS	CDS	33420	34296	-	ID=g14_t1; gene_id g14;
NODE_1_length_1303379_cov_97.763543	AUGUSTUS	CDS	34608	35341	-	ID=g14_t1; gene_id g14;
NODE_1_length_1303379_cov_97.763543	AUGUSTUS	start_codon	35339	35341	-	ID=g14_t1; gene_id g14;
NODE_1_length_1303379_cov_97.763543	AUGUSTUS	gene	36851	38248	+	g15
NODE_1_length_1303379_cov_97.763543	AUGUSTUS	transcript	36851	38248	+	g15_t1
NODE_1_length_1303379_cov_97.763543	AUGUSTUS	start_codon	36851	36853	+	ID=g15_t1; gene_id g15;
NODE_1_length_1303379_cov_97.763543	AUGUSTUS	CDS	36851	38245	+	ID=g15_t1; gene_id g15;
NODE_1_length_1303379_cov_97.763543	AUGUSTUS	stop_codon	38246	38248	+	ID=g15_t1; gene_id g15;
NODE_1_length_1303379_cov_97.763543	AUGUSTUS	gene	38417	39337	-	g16
NODE_1_length_1303379_cov_97.763543	AUGUSTUS	transcript	38417	39337	-	g16_t1
NODE_1_length_1303379_cov_97.763543	AUGUSTUS	stop_codon	38417	38419	-	ID=g16_t1; gene_id g16;
NODE_1_length_1303379_cov_97.763543	AUGUSTUS	CDS	38420	39337	-	ID=g16_t1; gene_id g16;
NODE_1_length_1303379_cov_97.763543	AUGUSTUS	start_codon	39335	39337	-	ID=g16_t1; gene_id g16;
NODE_1_length_1303379_cov_97.763543	AUGUSTUS	gene	40766	41279	+	g17
NODE_1_length_1303379_cov_97.763543	AUGUSTUS	transcript	40766	41279	+	g17_t1
NODE_1_length_1303379_cov_97.763543	AUGUSTUS	start_codon	40766	40768	+	ID=g17_t1; gene_id g17;
NODE_1_length_1303379_cov_97.763543	AUGUSTUS	intron	41036	41099	+	ID=g17_t1; gene_id g17;
NODE_1_length_1303379_cov_97.763543	AUGUSTUS	CDS	40766	41035	+	ID=g17_t1; gene_id g17;
NODE_1_length_1303379_cov_97.763543	AUGUSTUS	CDS	41100	41276	+	ID=g17_t1; gene_id g17;
NODE_1_length_1303379_cov_97.763543	AUGUSTUS	stop_codon	41277	41279	+	ID=g17_t1; gene_id g17;
NODE_1_length_1303379_cov_97.763543	AUGUSTUS	gene	41839	42978	+	g18
NODE_1_length_1303379_cov_97.763543	AUGUSTUS	transcript	41839	42978	+	g18_t1
NODE_1_length_1303379_cov_97.763543	AUGUSTUS	start_codon	41839	41841	+	ID=g18_t1; gene_id g18;
NODE_1_length_1303379_cov_97.763543	AUGUSTUS	CDS	41839	42975	+	ID=g18_t1; gene_id g18;
NODE_1_length_1303379_cov_97.763543	AUGUSTUS	stop_codon	42976	42978	+	ID=g18_t1; gene_id g18;
NODE_1_length_1303379_cov_97.763543	AUGUSTUS	gene	43048	44315	-	g19
NODE_1_length_1303379_cov_97.763543	AUGUSTUS	transcript	43048	44315	-	g19_t1
NODE_1_length_1303379_cov_97.763543	AUGUSTUS	stop_codon	43048	43050	-	ID=g19_t1; gene_id g19;
NODE_1_length_1303379_cov_97.763543	AUGUSTUS	intron	43143	43241	-	ID=g19_t1; gene_id g19;
NODE_1_length_1303379_cov_97.763543	AUGUSTUS	intron	43286	43375	-	ID=g19_t1; gene_id g19;
NODE_1_length_1303379_cov_97.763543	AUGUSTUS	intron	43593	43700	-	ID=g19_t1; gene_id g19;
NODE_1_length_1303379_cov_97.763543	AUGUSTUS	intron	43731	44215	-	ID=g19_t1; gene_id g19;
NODE_1_length_1303379_cov_97.763543	AUGUSTUS	CDS	43051	43142	-	ID=g19_t1; gene_id g19;
NODE_1_length_1303379_cov_97.763543	AUGUSTUS	CDS	43242	43285	-	ID=g19_t1; gene_id g19;
NODE_1_length_1303379_cov_97.763543	AUGUSTUS	CDS	43376	43592	-	ID=g19_t1; gene_id g19;
NODE_1_length_1303379_cov_97.763543	AUGUSTUS	CDS	43701	43730	-	ID=g19_t1; gene_id g19;
NODE_1_length_1303379_cov_97.763543	AUGUSTUS	CDS	44216	44315	-	ID=g19_t1; gene_id g19;
NODE_1_length_1303379_cov_97.763543	AUGUSTUS	start_codon	44313	44315	-	ID=g19_t1; gene_id g19;
NODE_1_length_1303379_cov_97.763543	AUGUSTUS	gene	46709	48316	+	g20
NODE_1_length_1303379_cov_97.763543	AUGUSTUS	transcript	46709	48316	+	g20_t1
NODE_1_length_1303379_cov_97.763543	AUGUSTUS	start_codon	46709	46711	+	ID=g20_t1; gene_id g20;
NODE_1_length_1303379_cov_97.763543	AUGUSTUS	intron	47249	47362	+	ID=g20_t1; gene_id g20;
NODE_1_length_1303379_cov_97.763543	AUGUSTUS	intron	47813	47872	+	ID=g20_t1; gene_id g20;
NODE_1_length_1303379_cov_97.763543	AUGUSTUS	CDS	46709	47248	+	ID=g20_t1; gene_id g20;
NODE_1_length_1303379_cov_97.763543	AUGUSTUS	CDS	47363	47812	+	ID=g20_t1; gene_id g20;
NODE_1_length_1303379_cov_97.763543	AUGUSTUS	CDS	47873	48313	+	ID=g20_t1; gene_id g20;
NODE_1_length_1303379_cov_97.763543	AUGUSTUS	stop_codon	48314	48316	+	ID=g20_t1; gene_id g20;
NODE_1_length_1303379_cov_97.763543	AUGUSTUS	gene	49343	49818	-	g21
NODE_1_length_1303379_cov_97.763543	AUGUSTUS	transcript	49343	49818	-	g21_t1
NODE_1_length_1303379_cov_97.763543	AUGUSTUS	stop_codon	49343	49345	-	ID=g21_t1; gene_id g21;
NODE_1_length_1303379_cov_97.763543	AUGUSTUS	intron	49418	49491	-	ID=g21_t1; gene_id g21;
NODE_1_length_1303379_cov_97.763543	AUGUSTUS	intron	49649	49735	-	ID=g21_t1; gene_id g21;
NODE_1_length_1303379_cov_97.763543	AUGUSTUS	CDS	49346	49417	-	ID=g21_t1; gene_id g21;
NODE_1_length_1303379_cov_97.763543	AUGUSTUS	CDS	49492	49648	-	ID=g21_t1; gene_id g21;
NODE_1_length_1303379_cov_97.763543	AUGUSTUS	CDS	49736	49818	-	ID=g21_t1; gene_id g21;
NODE_1_length_1303379_cov_97.763543	AUGUSTUS	start_codon	49816	49818	-	ID=g21_t1; gene_id g21;
NODE_1_length_1303379_cov_97.763543	AUGUSTUS	gene	50384	51250	-	g22
NODE_1_length_1303379_cov_97.763543	AUGUSTUS	transcript	50384	51250	-	g22_t1
NODE_1_length_1303379_cov_97.763543	AUGUSTUS	stop_codon	50384	50386	-	ID=g22_t1; gene_id g22;
NODE_1_length_1303379_cov_97.763543	AUGUSTUS	CDS	50387	51250	-	ID=g22_t1; gene_id g22;
NODE_1_length_1303379_cov_97.763543	AUGUSTUS	start_codon	51248	51250	-	ID=g22_t1; gene_id g22;
NODE_1_length_1303379_cov_97.763543	AUGUSTUS	gene	52596	54329	-	g23
NODE_1_length_1303379_cov_97.763543	AUGUSTUS	transcript	52596	54329	-	g23_t1
NODE_1_length_1303379_cov_97.763543	AUGUSTUS	stop_codon	52596	52598	-	ID=g23_t1; gene_id g23;
NODE_1_length_1303379_cov_97.763543	AUGUSTUS	CDS	52599	54329	-	ID=g23_t1; gene_id g23;
NODE_1_length_1303379_cov_97.763543	AUGUSTUS	start_codon	54327	54329	-	ID=g23_t1; gene_id g23;
NODE_1_length_1303379_cov_97.763543	AUGUSTUS	gene	55253	56746	+	g24
NODE_1_length_1303379_cov_97.763543	AUGUSTUS	transcript	55253	56746	+	g24_t1
NODE_1_length_1303379_cov_97.763543	AUGUSTUS	start_codon	55253	55255	+	ID=g24_t1; gene_id g24;
NODE_1_length_1303379_cov_97.763543	AUGUSTUS	CDS	55253	56743	+	ID=g24_t1; gene_id g24;
NODE_1_length_1303379_cov_97.763543	AUGUSTUS	stop_codon	56744	56746	+	ID=g24_t1; gene_id g24;
NODE_1_length_1303379_cov_97.763543	AUGUSTUS	gene	56783	57958	+	g25
NODE_1_length_1303379_cov_97.763543	AUGUSTUS	transcript	56783	57958	+	g25_t1
NODE_1_length_1303379_cov_97.763543	AUGUSTUS	start_codon	56783	56785	+	ID=g25_t1; gene_id g25;
NODE_1_length_1303379_cov_97.763543	AUGUSTUS	CDS	56783	57955	+	ID=g25_t1; gene_id g25;
NODE_1_length_1303379_cov_97.763543	AUGUSTUS	stop_codon	57956	57958	+	ID=g25_t1; gene_id g25;
NODE_1_length_1303379_cov_97.763543	AUGUSTUS	gene	58784	59596	-	g26
NODE_1_length_1303379_cov_97.763543	AUGUSTUS	transcript	58784	59596	-	g26_t1
NODE_1_length_1303379_cov_97.763543	AUGUSTUS	stop_codon	58784	58786	-	ID=g26_t1; gene_id g26;
NODE_1_length_1303379_cov_97.763543	AUGUSTUS	CDS	58787	59596	-	ID=g26_t1; gene_id g26;
NODE_1_length_1303379_cov_97.763543	AUGUSTUS	start_codon	59594	59596	-	ID=g26_t1; gene_id g26;
NODE_1_length_1303379_cov_97.763543	AUGUSTUS	gene	61953	63152	-	g27
NODE_1_length_1303379_cov_97.763543	AUGUSTUS	transcript	61953	63152	-	g27_t1
NODE_1_length_1303379_cov_97.763543	AUGUSTUS	stop_codon	61953	61955	-	ID=g27_t1; gene_id g27;
NODE_1_length_1303379_cov_97.763543	AUGUSTUS	intron	62862	62975	-	ID=g27_t1; gene_id g27;
NODE_1_length_1303379_cov_97.763543	AUGUSTUS	CDS	61956	62861	-	ID=g27_t1; gene_id g27;
NODE_1_length_1303379_cov_97.763543	AUGUSTUS	CDS	62976	63152	-	ID=g27_t1; gene_id g27;
NODE_1_length_1303379_cov_97.763543	AUGUSTUS	start_codon	63150	63152	-	ID=g27_t1; gene_id g27;
NODE_1_length_1303379_cov_97.763543	AUGUSTUS	gene	63508	64151	+	g28
NODE_1_length_1303379_cov_97.763543	AUGUSTUS	transcript	63508	64151	+	g28_t1
NODE_1_length_1303379_cov_97.763543	AUGUSTUS	start_codon	63508	63510	+	ID=g28_t1; gene_id g28;
NODE_1_length_1303379_cov_97.763543	AUGUSTUS	intron	63582	63676	+	ID=g28_t1; gene_id g28;
NODE_1_length_1303379_cov_97.763543	AUGUSTUS	CDS	63508	63581	+	ID=g28_t1; gene_id g28;
NODE_1_length_1303379_cov_97.763543	AUGUSTUS	CDS	63677	64148	+	ID=g28_t1; gene_id g28;
NODE_1_length_1303379_cov_97.763543	AUGUSTUS	stop_codon	64149	64151	+	ID=g28_t1; gene_id g28;
NODE_1_length_1303379_cov_97.763543	AUGUSTUS	gene	65538	66691	+	g29
NODE_1_length_1303379_cov_97.763543	AUGUSTUS	transcript	65538	66691	+	g29_t1
NODE_1_length_1303379_cov_97.763543	AUGUSTUS	start_codon	65538	65540	+	ID=g29_t1; gene_id g29;
NODE_1_length_1303379_cov_97.763543	AUGUSTUS	intron	65547	65770	+	ID=g29_t1; gene_id g29;
NODE_1_length_1303379_cov_97.763543	AUGUSTUS	intron	65811	65899	+	ID=g29_t1; gene_id g29;
NODE_1_length_1303379_cov_97.763543	AUGUSTUS	intron	65915	66018	+	ID=g29_t1; gene_id g29;
NODE_1_length_1303379_cov_97.763543	AUGUSTUS	intron	66056	66249	+	ID=g29_t1; gene_id g29;
NODE_1_length_1303379_cov_97.763543	AUGUSTUS	CDS	65538	65546	+	ID=g29_t1; gene_id g29;
NODE_1_length_1303379_cov_97.763543	AUGUSTUS	CDS	65771	65810	+	ID=g29_t1; gene_id g29;
NODE_1_length_1303379_cov_97.763543	AUGUSTUS	CDS	65900	65914	+	ID=g29_t1; gene_id g29;
NODE_1_length_1303379_cov_97.763543	AUGUSTUS	CDS	66019	66055	+	ID=g29_t1; gene_id g29;
NODE_1_length_1303379_cov_97.763543	AUGUSTUS	CDS	66250	66688	+	ID=g29_t1; gene_id g29;
NODE_1_length_1303379_cov_97.763543	AUGUSTUS	stop_codon	66689	66691	+	ID=g29_t1; gene_id g29;
NODE_1_length_1303379_cov_97.763543	AUGUSTUS	gene	67070	70114	-	g30
NODE_1_length_1303379_cov_97.763543	AUGUSTUS	transcript	67070	70114	-	g30_t1
NODE_1_length_1303379_cov_97.763543	AUGUSTUS	stop_codon	67070	67072	-	ID=g30_t1; gene_id g30;
NODE_1_length_1303379_cov_97.763543	AUGUSTUS	intron	67290	67358	-	ID=g30_t1; gene_id g30;
NODE_1_length_1303379_cov_97.763543	AUGUSTUS	intron	67746	67872	-	ID=g30_t1; gene_id g30;
NODE_1_length_1303379_cov_97.763543	AUGUSTUS	intron	67929	68486	-	ID=g30_t1; gene_id g30;
NODE_1_length_1303379_cov_97.763543	AUGUSTUS	intron	69375	69427	-	ID=g30_t1; gene_id g30;
NODE_1_length_1303379_cov_97.763543	AUGUSTUS	intron	69638	69763	-	ID=g30_t1; gene_id g30;
NODE_1_length_1303379_cov_97.763543	AUGUSTUS	intron	69780	69847	-	ID=g30_t1; gene_id g30;
NODE_1_length_1303379_cov_97.763543	AUGUSTUS	intron	69894	69993	-	ID=g30_t1; gene_id g30;
NODE_1_length_1303379_cov_97.763543	AUGUSTUS	CDS	67073	67289	-	ID=g30_t1; gene_id g30;
NODE_1_length_1303379_cov_97.763543	AUGUSTUS	CDS	67359	67745	-	ID=g30_t1; gene_id g30;
NODE_1_length_1303379_cov_97.763543	AUGUSTUS	CDS	67873	67928	-	ID=g30_t1; gene_id g30;
NODE_1_length_1303379_cov_97.763543	AUGUSTUS	CDS	68487	69374	-	ID=g30_t1; gene_id g30;
NODE_1_length_1303379_cov_97.763543	AUGUSTUS	CDS	69428	69637	-	ID=g30_t1; gene_id g30;
NODE_1_length_1303379_cov_97.763543	AUGUSTUS	CDS	69764	69779	-	ID=g30_t1; gene_id g30;
NODE_1_length_1303379_cov_97.763543	AUGUSTUS	CDS	69848	69893	-	ID=g30_t1; gene_id g30;
NODE_1_length_1303379_cov_97.763543	AUGUSTUS	CDS	69994	70114	-	ID=g30_t1; gene_id g30;
NODE_1_length_1303379_cov_97.763543	AUGUSTUS	start_codon	70112	70114	-	ID=g30_t1; gene_id g30;
NODE_1_length_1303379_cov_97.763543	AUGUSTUS	gene	71362	72504	+	g31
NODE_1_length_1303379_cov_97.763543	AUGUSTUS	transcript	71362	72504	+	g31_t1
NODE_1_length_1303379_cov_97.763543	AUGUSTUS	start_codon	71362	71364	+	ID=g31_t1; gene_id g31;
NODE_1_length_1303379_cov_97.763543	AUGUSTUS	CDS	71362	72501	+	ID=g31_t1; gene_id g31;
NODE_1_length_1303379_cov_97.763543	AUGUSTUS	stop_codon	72502	72504	+	ID=g31_t1; gene_id g31;
NODE_1_length_1303379_cov_97.763543	AUGUSTUS	gene	73392	75406	+	g32
NODE_1_length_1303379_cov_97.763543	AUGUSTUS	transcript	73392	75406	+	g32_t1
NODE_1_length_1303379_cov_97.763543	AUGUSTUS	start_codon	73392	73394	+	ID=g32_t1; gene_id g32;
NODE_1_length_1303379_cov_97.763543	AUGUSTUS	intron	73443	73555	+	ID=g32_t1; gene_id g32;
NODE_1_length_1303379_cov_97.763543	AUGUSTUS	CDS	73392	73442	+	ID=g32_t1; gene_id g32;
NODE_1_length_1303379_cov_97.763543	AUGUSTUS	CDS	73556	75403	+	ID=g32_t1; gene_id g32;
NODE_1_length_1303379_cov_97.763543	AUGUSTUS	stop_codon	75404	75406	+	ID=g32_t1; gene_id g32;
NODE_1_length_1303379_cov_97.763543	AUGUSTUS	gene	79448	80458	+	g33
NODE_1_length_1303379_cov_97.763543	AUGUSTUS	transcript	79448	80458	+	g33_t1
NODE_1_length_1303379_cov_97.763543	AUGUSTUS	start_codon	79448	79450	+	ID=g33_t1; gene_id g33;
NODE_1_length_1303379_cov_97.763543	AUGUSTUS	intron	79569	79626	+	ID=g33_t1; gene_id g33;
NODE_1_length_1303379_cov_97.763543	AUGUSTUS	intron	80226	80305	+	ID=g33_t1; gene_id g33;
NODE_1_length_1303379_cov_97.763543	AUGUSTUS	CDS	79448	79568	+	ID=g33_t1; gene_id g33;
NODE_1_length_1303379_cov_97.763543	AUGUSTUS	CDS	79627	80225	+	ID=g33_t1; gene_id g33;
NODE_1_length_1303379_cov_97.763543	AUGUSTUS	CDS	80306	80455	+	ID=g33_t1; gene_id g33;
NODE_1_length_1303379_cov_97.763543	AUGUSTUS	stop_codon	80456	80458	+	ID=g33_t1; gene_id g33;
NODE_1_length_1303379_cov_97.763543	AUGUSTUS	gene	80958	85680	-	g34
NODE_1_length_1303379_cov_97.763543	AUGUSTUS	transcript	80958	85680	-	g34_t1
NODE_1_length_1303379_cov_97.763543	AUGUSTUS	stop_codon	80958	80960	-	ID=g34_t1; gene_id g34;
NODE_1_length_1303379_cov_97.763543	AUGUSTUS	intron	82687	82739	-	ID=g34_t1; gene_id g34;
NODE_1_length_1303379_cov_97.763543	AUGUSTUS	intron	84213	84360	-	ID=g34_t1; gene_id g34;
NODE_1_length_1303379_cov_97.763543	AUGUSTUS	intron	84389	85061	-	ID=g34_t1; gene_id g34;
NODE_1_length_1303379_cov_97.763543	AUGUSTUS	intron	85268	85369	-	ID=g34_t1; gene_id g34;
NODE_1_length_1303379_cov_97.763543	AUGUSTUS	CDS	80961	82686	-	ID=g34_t1; gene_id g34;
NODE_1_length_1303379_cov_97.763543	AUGUSTUS	CDS	82740	84212	-	ID=g34_t1; gene_id g34;
NODE_1_length_1303379_cov_97.763543	AUGUSTUS	CDS	84361	84388	-	ID=g34_t1; gene_id g34;
NODE_1_length_1303379_cov_97.763543	AUGUSTUS	CDS	85062	85267	-	ID=g34_t1; gene_id g34;
NODE_1_length_1303379_cov_97.763543	AUGUSTUS	CDS	85370	85680	-	ID=g34_t1; gene_id g34;
NODE_1_length_1303379_cov_97.763543	AUGUSTUS	start_codon	85678	85680	-	ID=g34_t1; gene_id g34;
NODE_1_length_1303379_cov_97.763543	AUGUSTUS	gene	86273	88222	+	g35
NODE_1_length_1303379_cov_97.763543	AUGUSTUS	transcript	86273	88222	+	g35_t1
NODE_1_length_1303379_cov_97.763543	AUGUSTUS	start_codon	86273	86275	+	ID=g35_t1; gene_id g35;
NODE_1_length_1303379_cov_97.763543	AUGUSTUS	CDS	86273	88219	+	ID=g35_t1; gene_id g35;
NODE_1_length_1303379_cov_97.763543	AUGUSTUS	stop_codon	88220	88222	+	ID=g35_t1; gene_id g35;
NODE_1_length_1303379_cov_97.763543	AUGUSTUS	gene	93466	95169	-	g36
NODE_1_length_1303379_cov_97.763543	AUGUSTUS	transcript	93466	95169	-	g36_t1
NODE_1_length_1303379_cov_97.763543	AUGUSTUS	stop_codon	93466	93468	-	ID=g36_t1; gene_id g36;
NODE_1_length_1303379_cov_97.763543	AUGUSTUS	CDS	93469	95169	-	ID=g36_t1; gene_id g36;
NODE_1_length_1303379_cov_97.763543	AUGUSTUS	start_codon	95167	95169	-	ID=g36_t1; gene_id g36;
NODE_1_length_1303379_cov_97.763543	AUGUSTUS	gene	99052	104545	+	g37
NODE_1_length_1303379_cov_97.763543	AUGUSTUS	transcript	99052	104545	+	g37_t1
NODE_1_length_1303379_cov_97.763543	AUGUSTUS	start_codon	99052	99054	+	ID=g37_t1; gene_id g37;
NODE_1_length_1303379_cov_97.763543	AUGUSTUS	intron	99056	99361	+	ID=g37_t1; gene_id g37;
NODE_1_length_1303379_cov_97.763543	AUGUSTUS	intron	99745	102484	+	ID=g37_t1; gene_id g37;
NODE_1_length_1303379_cov_97.763543	AUGUSTUS	intron	102847	102909	+	ID=g37_t1; gene_id g37;
NODE_1_length_1303379_cov_97.763543	AUGUSTUS	intron	103530	104351	+	ID=g37_t1; gene_id g37;
NODE_1_length_1303379_cov_97.763543	AUGUSTUS	CDS	99052	99055	+	ID=g37_t1; gene_id g37;
NODE_1_length_1303379_cov_97.763543	AUGUSTUS	CDS	99362	99744	+	ID=g37_t1; gene_id g37;
NODE_1_length_1303379_cov_97.763543	AUGUSTUS	CDS	102485	102846	+	ID=g37_t1; gene_id g37;
NODE_1_length_1303379_cov_97.763543	AUGUSTUS	CDS	102910	103529	+	ID=g37_t1; gene_id g37;
NODE_1_length_1303379_cov_97.763543	AUGUSTUS	CDS	104352	104542	+	ID=g37_t1; gene_id g37;
NODE_1_length_1303379_cov_97.763543	AUGUSTUS	stop_codon	104543	104545	+	ID=g37_t1; gene_id g37;
NODE_1_length_1303379_cov_97.763543	AUGUSTUS	gene	106964	109993	-	g38
NODE_1_length_1303379_cov_97.763543	AUGUSTUS	transcript	106964	109993	-	g38_t1
NODE_1_length_1303379_cov_97.763543	AUGUSTUS	stop_codon	106964	106966	-	ID=g38_t1; gene_id g38;
NODE_1_length_1303379_cov_97.763543	AUGUSTUS	intron	107023	107238	-	ID=g38_t1; gene_id g38;
NODE_1_length_1303379_cov_97.763543	AUGUSTUS	intron	107319	107370	-	ID=g38_t1; gene_id g38;
NODE_1_length_1303379_cov_97.763543	AUGUSTUS	intron	107421	107576	-	ID=g38_t1; gene_id g38;
NODE_1_length_1303379_cov_97.763543	AUGUSTUS	intron	108841	109382	-	ID=g38_t1; gene_id g38;
NODE_1_length_1303379_cov_97.763543	AUGUSTUS	intron	109469	109951	-	ID=g38_t1; gene_id g38;
NODE_1_length_1303379_cov_97.763543	AUGUSTUS	CDS	106967	107022	-	ID=g38_t1; gene_id g38;
NODE_1_length_1303379_cov_97.763543	AUGUSTUS	CDS	107239	107318	-	ID=g38_t1; gene_id g38;
NODE_1_length_1303379_cov_97.763543	AUGUSTUS	CDS	107371	107420	-	ID=g38_t1; gene_id g38;
NODE_1_length_1303379_cov_97.763543	AUGUSTUS	CDS	107577	108840	-	ID=g38_t1; gene_id g38;
NODE_1_length_1303379_cov_97.763543	AUGUSTUS	CDS	109383	109468	-	ID=g38_t1; gene_id g38;
NODE_1_length_1303379_cov_97.763543	AUGUSTUS	CDS	109952	109993	-	ID=g38_t1; gene_id g38;
NODE_1_length_1303379_cov_97.763543	AUGUSTUS	start_codon	109991	109993	-	ID=g38_t1; gene_id g38;
NODE_1_length_1303379_cov_97.763543	AUGUSTUS	gene	110052	111104	+	g39
NODE_1_length_1303379_cov_97.763543	AUGUSTUS	transcript	110052	111104	+	g39_t1
NODE_1_length_1303379_cov_97.763543	AUGUSTUS	start_codon	110052	110054	+	ID=g39_t1; gene_id g39;
NODE_1_length_1303379_cov_97.763543	AUGUSTUS	intron	110097	110151	+	ID=g39_t1; gene_id g39;
NODE_1_length_1303379_cov_97.763543	AUGUSTUS	intron	110906	111045	+	ID=g39_t1; gene_id g39;
NODE_1_length_1303379_cov_97.763543	AUGUSTUS	CDS	110052	110096	+	ID=g39_t1; gene_id g39;
NODE_1_length_1303379_cov_97.763543	AUGUSTUS	CDS	110152	110905	+	ID=g39_t1; gene_id g39;
NODE_1_length_1303379_cov_97.763543	AUGUSTUS	CDS	111046	111101	+	ID=g39_t1; gene_id g39;
NODE_1_length_1303379_cov_97.763543	AUGUSTUS	stop_codon	111102	111104	+	ID=g39_t1; gene_id g39;
NODE_1_length_1303379_cov_97.763543	AUGUSTUS	gene	112154	117361	-	g40
NODE_1_length_1303379_cov_97.763543	AUGUSTUS	transcript	112154	117361	-	g40_t1
NODE_1_length_1303379_cov_97.763543	AUGUSTUS	stop_codon	112154	112156	-	ID=g40_t1; gene_id g40;
NODE_1_length_1303379_cov_97.763543	AUGUSTUS	intron	112448	113547	-	ID=g40_t1; gene_id g40;
NODE_1_length_1303379_cov_97.763543	AUGUSTUS	intron	114025	114078	-	ID=g40_t1; gene_id g40;
NODE_1_length_1303379_cov_97.763543	AUGUSTUS	intron	116719	117334	-	ID=g40_t1; gene_id g40;
NODE_1_length_1303379_cov_97.763543	AUGUSTUS	CDS	112157	112447	-	ID=g40_t1; gene_id g40;
NODE_1_length_1303379_cov_97.763543	AUGUSTUS	CDS	113548	114024	-	ID=g40_t1; gene_id g40;
NODE_1_length_1303379_cov_97.763543	AUGUSTUS	CDS	114079	116718	-	ID=g40_t1; gene_id g40;
NODE_1_length_1303379_cov_97.763543	AUGUSTUS	CDS	117335	117361	-	ID=g40_t1; gene_id g40;
NODE_1_length_1303379_cov_97.763543	AUGUSTUS	start_codon	117359	117361	-	ID=g40_t1; gene_id g40;
NODE_1_length_1303379_cov_97.763543	AUGUSTUS	gene	117878	119531	+	g41
NODE_1_length_1303379_cov_97.763543	AUGUSTUS	transcript	117878	119531	+	g41_t1
NODE_1_length_1303379_cov_97.763543	AUGUSTUS	start_codon	117878	117880	+	ID=g41_t1; gene_id g41;
NODE_1_length_1303379_cov_97.763543	AUGUSTUS	intron	117892	118474	+	ID=g41_t1; gene_id g41;
NODE_1_length_1303379_cov_97.763543	AUGUSTUS	CDS	117878	117891	+	ID=g41_t1; gene_id g41;
NODE_1_length_1303379_cov_97.763543	AUGUSTUS	CDS	118475	119528	+	ID=g41_t1; gene_id g41;
NODE_1_length_1303379_cov_97.763543	AUGUSTUS	stop_codon	119529	119531	+	ID=g41_t1; gene_id g41;
NODE_1_length_1303379_cov_97.763543	AUGUSTUS	gene	120532	120852	+	g42
NODE_1_length_1303379_cov_97.763543	AUGUSTUS	transcript	120532	120852	+	g42_t1
NODE_1_length_1303379_cov_97.763543	AUGUSTUS	start_codon	120532	120534	+	ID=g42_t1; gene_id g42;
NODE_1_length_1303379_cov_97.763543	AUGUSTUS	CDS	120532	120849	+	ID=g42_t1; gene_id g42;
NODE_1_length_1303379_cov_97.763543	AUGUSTUS	stop_codon	120850	120852	+	ID=g42_t1; gene_id g42;
NODE_1_length_1303379_cov_97.763543	AUGUSTUS	gene	120932	121369	+	g43
NODE_1_length_1303379_cov_97.763543	AUGUSTUS	transcript	120932	121369	+	g43_t1
NODE_1_length_1303379_cov_97.763543	AUGUSTUS	start_codon	120932	120934	+	ID=g43_t1; gene_id g43;
NODE_1_length_1303379_cov_97.763543	AUGUSTUS	CDS	120932	121366	+	ID=g43_t1; gene_id g43;
NODE_1_length_1303379_cov_97.763543	AUGUSTUS	stop_codon	121367	121369	+	ID=g43_t1; gene_id g43;
NODE_1_length_1303379_cov_97.763543	AUGUSTUS	gene	122096	129573	+	g44
NODE_1_length_1303379_cov_97.763543	AUGUSTUS	transcript	122096	129573	+	g44_t1
NODE_1_length_1303379_cov_97.763543	AUGUSTUS	start_codon	122096	122098	+	ID=g44_t1; gene_id g44;
NODE_1_length_1303379_cov_97.763543	AUGUSTUS	intron	122781	123370	+	ID=g44_t1; gene_id g44;
NODE_1_length_1303379_cov_97.763543	AUGUSTUS	intron	123654	123901	+	ID=g44_t1; gene_id g44;
NODE_1_length_1303379_cov_97.763543	AUGUSTUS	intron	124646	124712	+	ID=g44_t1; gene_id g44;
NODE_1_length_1303379_cov_97.763543	AUGUSTUS	intron	127287	127697	+	ID=g44_t1; gene_id g44;
NODE_1_length_1303379_cov_97.763543	AUGUSTUS	intron	127907	127971	+	ID=g44_t1; gene_id g44;
NODE_1_length_1303379_cov_97.763543	AUGUSTUS	intron	128014	128700	+	ID=g44_t1; gene_id g44;
NODE_1_length_1303379_cov_97.763543	AUGUSTUS	intron	129016	129070	+	ID=g44_t1; gene_id g44;
NODE_1_length_1303379_cov_97.763543	AUGUSTUS	intron	129265	129324	+	ID=g44_t1; gene_id g44;
NODE_1_length_1303379_cov_97.763543	AUGUSTUS	CDS	122096	122780	+	ID=g44_t1; gene_id g44;
NODE_1_length_1303379_cov_97.763543	AUGUSTUS	CDS	123371	123653	+	ID=g44_t1; gene_id g44;
NODE_1_length_1303379_cov_97.763543	AUGUSTUS	CDS	123902	124645	+	ID=g44_t1; gene_id g44;
NODE_1_length_1303379_cov_97.763543	AUGUSTUS	CDS	124713	127286	+	ID=g44_t1; gene_id g44;
NODE_1_length_1303379_cov_97.763543	AUGUSTUS	CDS	127698	127906	+	ID=g44_t1; gene_id g44;
NODE_1_length_1303379_cov_97.763543	AUGUSTUS	CDS	127972	128013	+	ID=g44_t1; gene_id g44;
NODE_1_length_1303379_cov_97.763543	AUGUSTUS	CDS	128701	129015	+	ID=g44_t1; gene_id g44;
NODE_1_length_1303379_cov_97.763543	AUGUSTUS	CDS	129071	129264	+	ID=g44_t1; gene_id g44;
NODE_1_length_1303379_cov_97.763543	AUGUSTUS	CDS	129325	129570	+	ID=g44_t1; gene_id g44;
NODE_1_length_1303379_cov_97.763543	AUGUSTUS	stop_codon	129571	129573	+	ID=g44_t1; gene_id g44;
NODE_1_length_1303379_cov_97.763543	AUGUSTUS	gene	130069	133183	-	g45
NODE_1_length_1303379_cov_97.763543	AUGUSTUS	transcript	130069	133183	-	g45_t1
NODE_1_length_1303379_cov_97.763543	AUGUSTUS	stop_codon	130069	130071	-	ID=g45_t1; gene_id g45;
NODE_1_length_1303379_cov_97.763543	AUGUSTUS	intron	130092	130168	-	ID=g45_t1; gene_id g45;
NODE_1_length_1303379_cov_97.763543	AUGUSTUS	intron	131865	131980	-	ID=g45_t1; gene_id g45;
NODE_1_length_1303379_cov_97.763543	AUGUSTUS	intron	132630	132884	-	ID=g45_t1; gene_id g45;
NODE_1_length_1303379_cov_97.763543	AUGUSTUS	CDS	130072	130091	-	ID=g45_t1; gene_id g45;
NODE_1_length_1303379_cov_97.763543	AUGUSTUS	CDS	130169	131864	-	ID=g45_t1; gene_id g45;
NODE_1_length_1303379_cov_97.763543	AUGUSTUS	CDS	131981	132629	-	ID=g45_t1; gene_id g45;
NODE_1_length_1303379_cov_97.763543	AUGUSTUS	CDS	132885	133183	-	ID=g45_t1; gene_id g45;
NODE_1_length_1303379_cov_97.763543	AUGUSTUS	start_codon	133181	133183	-	ID=g45_t1; gene_id g45;
NODE_1_length_1303379_cov_97.763543	AUGUSTUS	gene	133484	133957	+	g46
NODE_1_length_1303379_cov_97.763543	AUGUSTUS	transcript	133484	133957	+	g46_t1
NODE_1_length_1303379_cov_97.763543	AUGUSTUS	start_codon	133484	133486	+	ID=g46_t1; gene_id g46;
NODE_1_length_1303379_cov_97.763543	AUGUSTUS	intron	133646	133858	+	ID=g46_t1; gene_id g46;
NODE_1_length_1303379_cov_97.763543	AUGUSTUS	CDS	133484	133645	+	ID=g46_t1; gene_id g46;
NODE_1_length_1303379_cov_97.763543	AUGUSTUS	CDS	133859	133954	+	ID=g46_t1; gene_id g46;
NODE_1_length_1303379_cov_97.763543	AUGUSTUS	stop_codon	133955	133957	+	ID=g46_t1; gene_id g46;
NODE_1_length_1303379_cov_97.763543	AUGUSTUS	gene	134430	135620	-	g47
NODE_1_length_1303379_cov_97.763543	AUGUSTUS	transcript	134430	135620	-	g47_t1
NODE_1_length_1303379_cov_97.763543	AUGUSTUS	stop_codon	134430	134432	-	ID=g47_t1; gene_id g47;
NODE_1_length_1303379_cov_97.763543	AUGUSTUS	CDS	134433	135620	-	ID=g47_t1; gene_id g47;
NODE_1_length_1303379_cov_97.763543	AUGUSTUS	start_codon	135618	135620	-	ID=g47_t1; gene_id g47;
NODE_1_length_1303379_cov_97.763543	AUGUSTUS	gene	136153	149988	-	g48
NODE_1_length_1303379_cov_97.763543	AUGUSTUS	transcript	136153	149988	-	g48_t1
NODE_1_length_1303379_cov_97.763543	AUGUSTUS	stop_codon	136153	136155	-	ID=g48_t1; gene_id g48;
NODE_1_length_1303379_cov_97.763543	AUGUSTUS	intron	136189	136248	-	ID=g48_t1; gene_id g48;
NODE_1_length_1303379_cov_97.763543	AUGUSTUS	intron	136684	136862	-	ID=g48_t1; gene_id g48;
NODE_1_length_1303379_cov_97.763543	AUGUSTUS	intron	137339	137417	-	ID=g48_t1; gene_id g48;
NODE_1_length_1303379_cov_97.763543	AUGUSTUS	intron	137709	139483	-	ID=g48_t1; gene_id g48;
NODE_1_length_1303379_cov_97.763543	AUGUSTUS	intron	139506	139597	-	ID=g48_t1; gene_id g48;
NODE_1_length_1303379_cov_97.763543	AUGUSTUS	intron	145295	145563	-	ID=g48_t1; gene_id g48;
NODE_1_length_1303379_cov_97.763543	AUGUSTUS	intron	145627	146830	-	ID=g48_t1; gene_id g48;
NODE_1_length_1303379_cov_97.763543	AUGUSTUS	intron	147445	147688	-	ID=g48_t1; gene_id g48;
NODE_1_length_1303379_cov_97.763543	AUGUSTUS	intron	147916	147994	-	ID=g48_t1; gene_id g48;
NODE_1_length_1303379_cov_97.763543	AUGUSTUS	intron	148046	148680	-	ID=g48_t1; gene_id g48;
NODE_1_length_1303379_cov_97.763543	AUGUSTUS	intron	148706	148852	-	ID=g48_t1; gene_id g48;
NODE_1_length_1303379_cov_97.763543	AUGUSTUS	intron	149679	149973	-	ID=g48_t1; gene_id g48;
NODE_1_length_1303379_cov_97.763543	AUGUSTUS	CDS	136156	136188	-	ID=g48_t1; gene_id g48;
NODE_1_length_1303379_cov_97.763543	AUGUSTUS	CDS	136249	136683	-	ID=g48_t1; gene_id g48;
NODE_1_length_1303379_cov_97.763543	AUGUSTUS	CDS	136863	137338	-	ID=g48_t1; gene_id g48;
NODE_1_length_1303379_cov_97.763543	AUGUSTUS	CDS	137418	137708	-	ID=g48_t1; gene_id g48;
NODE_1_length_1303379_cov_97.763543	AUGUSTUS	CDS	139484	139505	-	ID=g48_t1; gene_id g48;
NODE_1_length_1303379_cov_97.763543	AUGUSTUS	CDS	139598	145294	-	ID=g48_t1; gene_id g48;
NODE_1_length_1303379_cov_97.763543	AUGUSTUS	CDS	145564	145626	-	ID=g48_t1; gene_id g48;
NODE_1_length_1303379_cov_97.763543	AUGUSTUS	CDS	146831	147444	-	ID=g48_t1; gene_id g48;
NODE_1_length_1303379_cov_97.763543	AUGUSTUS	CDS	147689	147915	-	ID=g48_t1; gene_id g48;
NODE_1_length_1303379_cov_97.763543	AUGUSTUS	CDS	147995	148045	-	ID=g48_t1; gene_id g48;
NODE_1_length_1303379_cov_97.763543	AUGUSTUS	CDS	148681	148705	-	ID=g48_t1; gene_id g48;
NODE_1_length_1303379_cov_97.763543	AUGUSTUS	CDS	148853	149678	-	ID=g48_t1; gene_id g48;
NODE_1_length_1303379_cov_97.763543	AUGUSTUS	CDS	149974	149988	-	ID=g48_t1; gene_id g48;
NODE_1_length_1303379_cov_97.763543	AUGUSTUS	start_codon	149986	149988	-	ID=g48_t1; gene_id g48;
NODE_1_length_1303379_cov_97.763543	AUGUSTUS	gene	150765	153409	+	g49
NODE_1_length_1303379_cov_97.763543	AUGUSTUS	transcript	150765	153409	+	g49_t1
NODE_1_length_1303379_cov_97.763543	AUGUSTUS	start_codon	150765	150767	+	ID=g49_t1; gene_id g49;
NODE_1_length_1303379_cov_97.763543	AUGUSTUS	intron	151026	151139	+	ID=g49_t1; gene_id g49;
NODE_1_length_1303379_cov_97.763543	AUGUSTUS	intron	151991	152210	+	ID=g49_t1; gene_id g49;
NODE_1_length_1303379_cov_97.763543	AUGUSTUS	intron	152219	152384	+	ID=g49_t1; gene_id g49;
NODE_1_length_1303379_cov_97.763543	AUGUSTUS	CDS	150765	151025	+	ID=g49_t1; gene_id g49;
NODE_1_length_1303379_cov_97.763543	AUGUSTUS	CDS	151140	151990	+	ID=g49_t1; gene_id g49;
NODE_1_length_1303379_cov_97.763543	AUGUSTUS	CDS	152211	152218	+	ID=g49_t1; gene_id g49;
NODE_1_length_1303379_cov_97.763543	AUGUSTUS	CDS	152385	153406	+	ID=g49_t1; gene_id g49;
NODE_1_length_1303379_cov_97.763543	AUGUSTUS	stop_codon	153407	153409	+	ID=g49_t1; gene_id g49;
NODE_1_length_1303379_cov_97.763543	AUGUSTUS	gene	155786	156498	-	g50
NODE_1_length_1303379_cov_97.763543	AUGUSTUS	transcript	155786	156498	-	g50_t1
NODE_1_length_1303379_cov_97.763543	AUGUSTUS	stop_codon	155786	155788	-	ID=g50_t1; gene_id g50;
NODE_1_length_1303379_cov_97.763543	AUGUSTUS	intron	155903	156042	-	ID=g50_t1; gene_id g50;
NODE_1_length_1303379_cov_97.763543	AUGUSTUS	CDS	155789	155902	-	ID=g50_t1; gene_id g50;
NODE_1_length_1303379_cov_97.763543	AUGUSTUS	CDS	156043	156498	-	ID=g50_t1; gene_id g50;
NODE_1_length_1303379_cov_97.763543	AUGUSTUS	start_codon	156496	156498	-	ID=g50_t1; gene_id g50;
NODE_1_length_1303379_cov_97.763543	AUGUSTUS	gene	157386	159314	+	g51
NODE_1_length_1303379_cov_97.763543	AUGUSTUS	transcript	157386	159314	+	g51_t1
NODE_1_length_1303379_cov_97.763543	AUGUSTUS	start_codon	157386	157388	+	ID=g51_t1; gene_id g51;
NODE_1_length_1303379_cov_97.763543	AUGUSTUS	intron	157445	157496	+	ID=g51_t1; gene_id g51;
NODE_1_length_1303379_cov_97.763543	AUGUSTUS	intron	157521	157632	+	ID=g51_t1; gene_id g51;
NODE_1_length_1303379_cov_97.763543	AUGUSTUS	intron	158147	158201	+	ID=g51_t1; gene_id g51;
NODE_1_length_1303379_cov_97.763543	AUGUSTUS	CDS	157386	157444	+	ID=g51_t1; gene_id g51;
NODE_1_length_1303379_cov_97.763543	AUGUSTUS	CDS	157497	157520	+	ID=g51_t1; gene_id g51;
NODE_1_length_1303379_cov_97.763543	AUGUSTUS	CDS	157633	158146	+	ID=g51_t1; gene_id g51;
NODE_1_length_1303379_cov_97.763543	AUGUSTUS	CDS	158202	159311	+	ID=g51_t1; gene_id g51;
NODE_1_length_1303379_cov_97.763543	AUGUSTUS	stop_codon	159312	159314	+	ID=g51_t1; gene_id g51;
NODE_1_length_1303379_cov_97.763543	AUGUSTUS	gene	160445	163348	-	g52
NODE_1_length_1303379_cov_97.763543	AUGUSTUS	transcript	160445	163348	-	g52_t1
NODE_1_length_1303379_cov_97.763543	AUGUSTUS	stop_codon	160445	160447	-	ID=g52_t1; gene_id g52;
NODE_1_length_1303379_cov_97.763543	AUGUSTUS	intron	161536	161587	-	ID=g52_t1; gene_id g52;
NODE_1_length_1303379_cov_97.763543	AUGUSTUS	intron	163020	163192	-	ID=g52_t1; gene_id g52;
NODE_1_length_1303379_cov_97.763543	AUGUSTUS	CDS	160448	161535	-	ID=g52_t1; gene_id g52;
NODE_1_length_1303379_cov_97.763543	AUGUSTUS	CDS	161588	163019	-	ID=g52_t1; gene_id g52;
NODE_1_length_1303379_cov_97.763543	AUGUSTUS	CDS	163193	163348	-	ID=g52_t1; gene_id g52;
NODE_1_length_1303379_cov_97.763543	AUGUSTUS	start_codon	163346	163348	-	ID=g52_t1; gene_id g52;
NODE_1_length_1303379_cov_97.763543	AUGUSTUS	gene	163558	166409	+	g53
NODE_1_length_1303379_cov_97.763543	AUGUSTUS	transcript	163558	166409	+	g53_t1
NODE_1_length_1303379_cov_97.763543	AUGUSTUS	start_codon	163558	163560	+	ID=g53_t1; gene_id g53;
NODE_1_length_1303379_cov_97.763543	AUGUSTUS	intron	163652	163936	+	ID=g53_t1; gene_id g53;
NODE_1_length_1303379_cov_97.763543	AUGUSTUS	intron	164119	164889	+	ID=g53_t1; gene_id g53;
NODE_1_length_1303379_cov_97.763543	AUGUSTUS	intron	164914	164975	+	ID=g53_t1; gene_id g53;
NODE_1_length_1303379_cov_97.763543	AUGUSTUS	intron	165046	165516	+	ID=g53_t1; gene_id g53;
NODE_1_length_1303379_cov_97.763543	AUGUSTUS	intron	165999	166052	+	ID=g53_t1; gene_id g53;
NODE_1_length_1303379_cov_97.763543	AUGUSTUS	CDS	163558	163651	+	ID=g53_t1; gene_id g53;
NODE_1_length_1303379_cov_97.763543	AUGUSTUS	CDS	163937	164118	+	ID=g53_t1; gene_id g53;
NODE_1_length_1303379_cov_97.763543	AUGUSTUS	CDS	164890	164913	+	ID=g53_t1; gene_id g53;
NODE_1_length_1303379_cov_97.763543	AUGUSTUS	CDS	164976	165045	+	ID=g53_t1; gene_id g53;
NODE_1_length_1303379_cov_97.763543	AUGUSTUS	CDS	165517	165998	+	ID=g53_t1; gene_id g53;
NODE_1_length_1303379_cov_97.763543	AUGUSTUS	CDS	166053	166406	+	ID=g53_t1; gene_id g53;
NODE_1_length_1303379_cov_97.763543	AUGUSTUS	stop_codon	166407	166409	+	ID=g53_t1; gene_id g53;
NODE_1_length_1303379_cov_97.763543	AUGUSTUS	gene	166434	167602	-	g54
NODE_1_length_1303379_cov_97.763543	AUGUSTUS	transcript	166434	167602	-	g54_t1
NODE_1_length_1303379_cov_97.763543	AUGUSTUS	stop_codon	166434	166436	-	ID=g54_t1; gene_id g54;
NODE_1_length_1303379_cov_97.763543	AUGUSTUS	intron	167112	167587	-	ID=g54_t1; gene_id g54;
NODE_1_length_1303379_cov_97.763543	AUGUSTUS	CDS	166437	167111	-	ID=g54_t1; gene_id g54;
NODE_1_length_1303379_cov_97.763543	AUGUSTUS	CDS	167588	167602	-	ID=g54_t1; gene_id g54;
NODE_1_length_1303379_cov_97.763543	AUGUSTUS	start_codon	167600	167602	-	ID=g54_t1; gene_id g54;
NODE_1_length_1303379_cov_97.763543	AUGUSTUS	gene	167684	173998	+	g55
NODE_1_length_1303379_cov_97.763543	AUGUSTUS	transcript	167684	173998	+	g55_t1
NODE_1_length_1303379_cov_97.763543	AUGUSTUS	start_codon	167684	167686	+	ID=g55_t1; gene_id g55;
NODE_1_length_1303379_cov_97.763543	AUGUSTUS	intron	167779	167900	+	ID=g55_t1; gene_id g55;
NODE_1_length_1303379_cov_97.763543	AUGUSTUS	intron	167976	168074	+	ID=g55_t1; gene_id g55;
NODE_1_length_1303379_cov_97.763543	AUGUSTUS	intron	168091	168176	+	ID=g55_t1; gene_id g55;
NODE_1_length_1303379_cov_97.763543	AUGUSTUS	intron	168254	168486	+	ID=g55_t1; gene_id g55;
NODE_1_length_1303379_cov_97.763543	AUGUSTUS	intron	168574	168853	+	ID=g55_t1; gene_id g55;
NODE_1_length_1303379_cov_97.763543	AUGUSTUS	intron	168926	169019	+	ID=g55_t1; gene_id g55;
NODE_1_length_1303379_cov_97.763543	AUGUSTUS	intron	169071	169573	+	ID=g55_t1; gene_id g55;
NODE_1_length_1303379_cov_97.763543	AUGUSTUS	intron	170004	170138	+	ID=g55_t1; gene_id g55;
NODE_1_length_1303379_cov_97.763543	AUGUSTUS	intron	171696	171855	+	ID=g55_t1; gene_id g55;
NODE_1_length_1303379_cov_97.763543	AUGUSTUS	intron	172130	173375	+	ID=g55_t1; gene_id g55;
NODE_1_length_1303379_cov_97.763543	AUGUSTUS	intron	173564	173641	+	ID=g55_t1; gene_id g55;
NODE_1_length_1303379_cov_97.763543	AUGUSTUS	CDS	167684	167778	+	ID=g55_t1; gene_id g55;
NODE_1_length_1303379_cov_97.763543	AUGUSTUS	CDS	167901	167975	+	ID=g55_t1; gene_id g55;
NODE_1_length_1303379_cov_97.763543	AUGUSTUS	CDS	168075	168090	+	ID=g55_t1; gene_id g55;
NODE_1_length_1303379_cov_97.763543	AUGUSTUS	CDS	168177	168253	+	ID=g55_t1; gene_id g55;
NODE_1_length_1303379_cov_97.763543	AUGUSTUS	CDS	168487	168573	+	ID=g55_t1; gene_id g55;
NODE_1_length_1303379_cov_97.763543	AUGUSTUS	CDS	168854	168925	+	ID=g55_t1; gene_id g55;
NODE_1_length_1303379_cov_97.763543	AUGUSTUS	CDS	169020	169070	+	ID=g55_t1; gene_id g55;
NODE_1_length_1303379_cov_97.763543	AUGUSTUS	CDS	169574	170003	+	ID=g55_t1; gene_id g55;
NODE_1_length_1303379_cov_97.763543	AUGUSTUS	CDS	170139	171695	+	ID=g55_t1; gene_id g55;
NODE_1_length_1303379_cov_97.763543	AUGUSTUS	CDS	171856	172129	+	ID=g55_t1; gene_id g55;
NODE_1_length_1303379_cov_97.763543	AUGUSTUS	CDS	173376	173563	+	ID=g55_t1; gene_id g55;
NODE_1_length_1303379_cov_97.763543	AUGUSTUS	CDS	173642	173995	+	ID=g55_t1; gene_id g55;
NODE_1_length_1303379_cov_97.763543	AUGUSTUS	stop_codon	173996	173998	+	ID=g55_t1; gene_id g55;
NODE_1_length_1303379_cov_97.763543	AUGUSTUS	gene	175555	180358	-	g56
NODE_1_length_1303379_cov_97.763543	AUGUSTUS	transcript	175555	180358	-	g56_t1
NODE_1_length_1303379_cov_97.763543	AUGUSTUS	stop_codon	175555	175557	-	ID=g56_t1; gene_id g56;
NODE_1_length_1303379_cov_97.763543	AUGUSTUS	intron	176961	179433	-	ID=g56_t1; gene_id g56;
NODE_1_length_1303379_cov_97.763543	AUGUSTUS	CDS	175558	176960	-	ID=g56_t1; gene_id g56;
NODE_1_length_1303379_cov_97.763543	AUGUSTUS	CDS	179434	180358	-	ID=g56_t1; gene_id g56;
NODE_1_length_1303379_cov_97.763543	AUGUSTUS	start_codon	180356	180358	-	ID=g56_t1; gene_id g56;
NODE_1_length_1303379_cov_97.763543	AUGUSTUS	gene	180725	181171	+	g57
NODE_1_length_1303379_cov_97.763543	AUGUSTUS	transcript	180725	181171	+	g57_t1
NODE_1_length_1303379_cov_97.763543	AUGUSTUS	start_codon	180725	180727	+	ID=g57_t1; gene_id g57;
NODE_1_length_1303379_cov_97.763543	AUGUSTUS	CDS	180725	181168	+	ID=g57_t1; gene_id g57;
NODE_1_length_1303379_cov_97.763543	AUGUSTUS	stop_codon	181169	181171	+	ID=g57_t1; gene_id g57;
NODE_1_length_1303379_cov_97.763543	AUGUSTUS	gene	181637	182478	-	g58
NODE_1_length_1303379_cov_97.763543	AUGUSTUS	transcript	181637	182478	-	g58_t1
NODE_1_length_1303379_cov_97.763543	AUGUSTUS	stop_codon	181637	181639	-	ID=g58_t1; gene_id g58;
NODE_1_length_1303379_cov_97.763543	AUGUSTUS	intron	182244	182311	-	ID=g58_t1; gene_id g58;
NODE_1_length_1303379_cov_97.763543	AUGUSTUS	CDS	181640	182243	-	ID=g58_t1; gene_id g58;
NODE_1_length_1303379_cov_97.763543	AUGUSTUS	CDS	182312	182478	-	ID=g58_t1; gene_id g58;
NODE_1_length_1303379_cov_97.763543	AUGUSTUS	start_codon	182476	182478	-	ID=g58_t1; gene_id g58;
NODE_1_length_1303379_cov_97.763543	AUGUSTUS	gene	182542	186180	+	g59
NODE_1_length_1303379_cov_97.763543	AUGUSTUS	transcript	182542	186180	+	g59_t1
NODE_1_length_1303379_cov_97.763543	AUGUSTUS	start_codon	182542	182544	+	ID=g59_t1; gene_id g59;
NODE_1_length_1303379_cov_97.763543	AUGUSTUS	intron	182845	183069	+	ID=g59_t1; gene_id g59;
NODE_1_length_1303379_cov_97.763543	AUGUSTUS	intron	183341	183592	+	ID=g59_t1; gene_id g59;
NODE_1_length_1303379_cov_97.763543	AUGUSTUS	intron	185135	185277	+	ID=g59_t1; gene_id g59;
NODE_1_length_1303379_cov_97.763543	AUGUSTUS	intron	185367	185538	+	ID=g59_t1; gene_id g59;
NODE_1_length_1303379_cov_97.763543	AUGUSTUS	intron	186001	186111	+	ID=g59_t1; gene_id g59;
NODE_1_length_1303379_cov_97.763543	AUGUSTUS	CDS	182542	182844	+	ID=g59_t1; gene_id g59;
NODE_1_length_1303379_cov_97.763543	AUGUSTUS	CDS	183070	183340	+	ID=g59_t1; gene_id g59;
NODE_1_length_1303379_cov_97.763543	AUGUSTUS	CDS	183593	185134	+	ID=g59_t1; gene_id g59;
NODE_1_length_1303379_cov_97.763543	AUGUSTUS	CDS	185278	185366	+	ID=g59_t1; gene_id g59;
NODE_1_length_1303379_cov_97.763543	AUGUSTUS	CDS	185539	186000	+	ID=g59_t1; gene_id g59;
NODE_1_length_1303379_cov_97.763543	AUGUSTUS	CDS	186112	186177	+	ID=g59_t1; gene_id g59;
NODE_1_length_1303379_cov_97.763543	AUGUSTUS	stop_codon	186178	186180	+	ID=g59_t1; gene_id g59;
NODE_1_length_1303379_cov_97.763543	AUGUSTUS	gene	187777	190222	-	g60
NODE_1_length_1303379_cov_97.763543	AUGUSTUS	transcript	187777	190222	-	g60_t1
NODE_1_length_1303379_cov_97.763543	AUGUSTUS	stop_codon	187777	187779	-	ID=g60_t1; gene_id g60;
NODE_1_length_1303379_cov_97.763543	AUGUSTUS	intron	187822	188088	-	ID=g60_t1; gene_id g60;
NODE_1_length_1303379_cov_97.763543	AUGUSTUS	intron	188296	188411	-	ID=g60_t1; gene_id g60;
NODE_1_length_1303379_cov_97.763543	AUGUSTUS	intron	188598	188661	-	ID=g60_t1; gene_id g60;
NODE_1_length_1303379_cov_97.763543	AUGUSTUS	intron	188774	189127	-	ID=g60_t1; gene_id g60;
NODE_1_length_1303379_cov_97.763543	AUGUSTUS	intron	189397	189481	-	ID=g60_t1; gene_id g60;
NODE_1_length_1303379_cov_97.763543	AUGUSTUS	CDS	187780	187821	-	ID=g60_t1; gene_id g60;
NODE_1_length_1303379_cov_97.763543	AUGUSTUS	CDS	188089	188295	-	ID=g60_t1; gene_id g60;
NODE_1_length_1303379_cov_97.763543	AUGUSTUS	CDS	188412	188597	-	ID=g60_t1; gene_id g60;
NODE_1_length_1303379_cov_97.763543	AUGUSTUS	CDS	188662	188773	-	ID=g60_t1; gene_id g60;
NODE_1_length_1303379_cov_97.763543	AUGUSTUS	CDS	189128	189396	-	ID=g60_t1; gene_id g60;
NODE_1_length_1303379_cov_97.763543	AUGUSTUS	CDS	189482	190222	-	ID=g60_t1; gene_id g60;
NODE_1_length_1303379_cov_97.763543	AUGUSTUS	start_codon	190220	190222	-	ID=g60_t1; gene_id g60;
NODE_1_length_1303379_cov_97.763543	AUGUSTUS	gene	190824	193341	+	g61
NODE_1_length_1303379_cov_97.763543	AUGUSTUS	transcript	190824	193341	+	g61_t1
NODE_1_length_1303379_cov_97.763543	AUGUSTUS	start_codon	190824	190826	+	ID=g61_t1; gene_id g61;
NODE_1_length_1303379_cov_97.763543	AUGUSTUS	intron	190938	191114	+	ID=g61_t1; gene_id g61;
NODE_1_length_1303379_cov_97.763543	AUGUSTUS	intron	191997	192055	+	ID=g61_t1; gene_id g61;
NODE_1_length_1303379_cov_97.763543	AUGUSTUS	intron	192947	193227	+	ID=g61_t1; gene_id g61;
NODE_1_length_1303379_cov_97.763543	AUGUSTUS	CDS	190824	190937	+	ID=g61_t1; gene_id g61;
NODE_1_length_1303379_cov_97.763543	AUGUSTUS	CDS	191115	191996	+	ID=g61_t1; gene_id g61;
NODE_1_length_1303379_cov_97.763543	AUGUSTUS	CDS	192056	192946	+	ID=g61_t1; gene_id g61;
NODE_1_length_1303379_cov_97.763543	AUGUSTUS	CDS	193228	193338	+	ID=g61_t1; gene_id g61;
NODE_1_length_1303379_cov_97.763543	AUGUSTUS	stop_codon	193339	193341	+	ID=g61_t1; gene_id g61;
NODE_1_length_1303379_cov_97.763543	AUGUSTUS	gene	193758	195797	-	g62
NODE_1_length_1303379_cov_97.763543	AUGUSTUS	transcript	193758	195797	-	g62_t1
NODE_1_length_1303379_cov_97.763543	AUGUSTUS	stop_codon	193758	193760	-	ID=g62_t1; gene_id g62;
NODE_1_length_1303379_cov_97.763543	AUGUSTUS	intron	193944	194043	-	ID=g62_t1; gene_id g62;
NODE_1_length_1303379_cov_97.763543	AUGUSTUS	intron	194296	194697	-	ID=g62_t1; gene_id g62;
NODE_1_length_1303379_cov_97.763543	AUGUSTUS	intron	195044	195146	-	ID=g62_t1; gene_id g62;
NODE_1_length_1303379_cov_97.763543	AUGUSTUS	intron	195640	195712	-	ID=g62_t1; gene_id g62;
NODE_1_length_1303379_cov_97.763543	AUGUSTUS	CDS	193761	193943	-	ID=g62_t1; gene_id g62;
NODE_1_length_1303379_cov_97.763543	AUGUSTUS	CDS	194044	194295	-	ID=g62_t1; gene_id g62;
NODE_1_length_1303379_cov_97.763543	AUGUSTUS	CDS	194698	195043	-	ID=g62_t1; gene_id g62;
NODE_1_length_1303379_cov_97.763543	AUGUSTUS	CDS	195147	195639	-	ID=g62_t1; gene_id g62;
NODE_1_length_1303379_cov_97.763543	AUGUSTUS	CDS	195713	195797	-	ID=g62_t1; gene_id g62;
NODE_1_length_1303379_cov_97.763543	AUGUSTUS	start_codon	195795	195797	-	ID=g62_t1; gene_id g62;
NODE_1_length_1303379_cov_97.763543	AUGUSTUS	gene	196138	197291	+	g63
NODE_1_length_1303379_cov_97.763543	AUGUSTUS	transcript	196138	197291	+	g63_t1
NODE_1_length_1303379_cov_97.763543	AUGUSTUS	start_codon	196138	196140	+	ID=g63_t1; gene_id g63;
NODE_1_length_1303379_cov_97.763543	AUGUSTUS	intron	196288	196347	+	ID=g63_t1; gene_id g63;
NODE_1_length_1303379_cov_97.763543	AUGUSTUS	intron	196637	196971	+	ID=g63_t1; gene_id g63;
NODE_1_length_1303379_cov_97.763543	AUGUSTUS	CDS	196138	196287	+	ID=g63_t1; gene_id g63;
NODE_1_length_1303379_cov_97.763543	AUGUSTUS	CDS	196348	196636	+	ID=g63_t1; gene_id g63;
NODE_1_length_1303379_cov_97.763543	AUGUSTUS	CDS	196972	197288	+	ID=g63_t1; gene_id g63;
NODE_1_length_1303379_cov_97.763543	AUGUSTUS	stop_codon	197289	197291	+	ID=g63_t1; gene_id g63;
NODE_1_length_1303379_cov_97.763543	AUGUSTUS	gene	198061	204105	-	g64
NODE_1_length_1303379_cov_97.763543	AUGUSTUS	transcript	198061	204105	-	g64_t1
NODE_1_length_1303379_cov_97.763543	AUGUSTUS	stop_codon	198061	198063	-	ID=g64_t1; gene_id g64;
NODE_1_length_1303379_cov_97.763543	AUGUSTUS	intron	198120	198365	-	ID=g64_t1; gene_id g64;
NODE_1_length_1303379_cov_97.763543	AUGUSTUS	intron	198406	199473	-	ID=g64_t1; gene_id g64;
NODE_1_length_1303379_cov_97.763543	AUGUSTUS	intron	199729	200407	-	ID=g64_t1; gene_id g64;
NODE_1_length_1303379_cov_97.763543	AUGUSTUS	intron	200652	201044	-	ID=g64_t1; gene_id g64;
NODE_1_length_1303379_cov_97.763543	AUGUSTUS	intron	201116	201438	-	ID=g64_t1; gene_id g64;
NODE_1_length_1303379_cov_97.763543	AUGUSTUS	intron	201664	202797	-	ID=g64_t1; gene_id g64;
NODE_1_length_1303379_cov_97.763543	AUGUSTUS	intron	202882	202950	-	ID=g64_t1; gene_id g64;
NODE_1_length_1303379_cov_97.763543	AUGUSTUS	CDS	198064	198119	-	ID=g64_t1; gene_id g64;
NODE_1_length_1303379_cov_97.763543	AUGUSTUS	CDS	198366	198405	-	ID=g64_t1; gene_id g64;
NODE_1_length_1303379_cov_97.763543	AUGUSTUS	CDS	199474	199728	-	ID=g64_t1; gene_id g64;
NODE_1_length_1303379_cov_97.763543	AUGUSTUS	CDS	200408	200651	-	ID=g64_t1; gene_id g64;
NODE_1_length_1303379_cov_97.763543	AUGUSTUS	CDS	201045	201115	-	ID=g64_t1; gene_id g64;
NODE_1_length_1303379_cov_97.763543	AUGUSTUS	CDS	201439	201663	-	ID=g64_t1; gene_id g64;
NODE_1_length_1303379_cov_97.763543	AUGUSTUS	CDS	202798	202881	-	ID=g64_t1; gene_id g64;
NODE_1_length_1303379_cov_97.763543	AUGUSTUS	CDS	202951	204105	-	ID=g64_t1; gene_id g64;
NODE_1_length_1303379_cov_97.763543	AUGUSTUS	start_codon	204103	204105	-	ID=g64_t1; gene_id g64;
NODE_1_length_1303379_cov_97.763543	AUGUSTUS	gene	206188	207365	+	g65
NODE_1_length_1303379_cov_97.763543	AUGUSTUS	transcript	206188	207365	+	g65_t1
NODE_1_length_1303379_cov_97.763543	AUGUSTUS	start_codon	206188	206190	+	ID=g65_t1; gene_id g65;
NODE_1_length_1303379_cov_97.763543	AUGUSTUS	intron	206254	206312	+	ID=g65_t1; gene_id g65;
NODE_1_length_1303379_cov_97.763543	AUGUSTUS	CDS	206188	206253	+	ID=g65_t1; gene_id g65;
NODE_1_length_1303379_cov_97.763543	AUGUSTUS	CDS	206313	207362	+	ID=g65_t1; gene_id g65;
NODE_1_length_1303379_cov_97.763543	AUGUSTUS	stop_codon	207363	207365	+	ID=g65_t1; gene_id g65;
NODE_1_length_1303379_cov_97.763543	AUGUSTUS	gene	212256	213606	-	g66
NODE_1_length_1303379_cov_97.763543	AUGUSTUS	transcript	212256	213606	-	g66_t1
NODE_1_length_1303379_cov_97.763543	AUGUSTUS	stop_codon	212256	212258	-	ID=g66_t1; gene_id g66;
NODE_1_length_1303379_cov_97.763543	AUGUSTUS	intron	213429	213495	-	ID=g66_t1; gene_id g66;
NODE_1_length_1303379_cov_97.763543	AUGUSTUS	CDS	212259	213428	-	ID=g66_t1; gene_id g66;
NODE_1_length_1303379_cov_97.763543	AUGUSTUS	CDS	213496	213606	-	ID=g66_t1; gene_id g66;
NODE_1_length_1303379_cov_97.763543	AUGUSTUS	start_codon	213604	213606	-	ID=g66_t1; gene_id g66;
NODE_1_length_1303379_cov_97.763543	AUGUSTUS	gene	215101	215491	-	g67
NODE_1_length_1303379_cov_97.763543	AUGUSTUS	transcript	215101	215491	-	g67_t1
NODE_1_length_1303379_cov_97.763543	AUGUSTUS	stop_codon	215101	215103	-	ID=g67_t1; gene_id g67;
NODE_1_length_1303379_cov_97.763543	AUGUSTUS	intron	215372	215447	-	ID=g67_t1; gene_id g67;
NODE_1_length_1303379_cov_97.763543	AUGUSTUS	CDS	215104	215371	-	ID=g67_t1; gene_id g67;
NODE_1_length_1303379_cov_97.763543	AUGUSTUS	CDS	215448	215491	-	ID=g67_t1; gene_id g67;
NODE_1_length_1303379_cov_97.763543	AUGUSTUS	start_codon	215489	215491	-	ID=g67_t1; gene_id g67;
NODE_1_length_1303379_cov_97.763543	AUGUSTUS	gene	216193	219405	+	g68
NODE_1_length_1303379_cov_97.763543	AUGUSTUS	transcript	216193	219405	+	g68_t1
NODE_1_length_1303379_cov_97.763543	AUGUSTUS	start_codon	216193	216195	+	ID=g68_t1; gene_id g68;
NODE_1_length_1303379_cov_97.763543	AUGUSTUS	intron	216306	216483	+	ID=g68_t1; gene_id g68;
NODE_1_length_1303379_cov_97.763543	AUGUSTUS	intron	217022	217183	+	ID=g68_t1; gene_id g68;
NODE_1_length_1303379_cov_97.763543	AUGUSTUS	intron	217733	217854	+	ID=g68_t1; gene_id g68;
NODE_1_length_1303379_cov_97.763543	AUGUSTUS	intron	217979	218527	+	ID=g68_t1; gene_id g68;
NODE_1_length_1303379_cov_97.763543	AUGUSTUS	intron	218546	218651	+	ID=g68_t1; gene_id g68;
NODE_1_length_1303379_cov_97.763543	AUGUSTUS	intron	218732	219153	+	ID=g68_t1; gene_id g68;
NODE_1_length_1303379_cov_97.763543	AUGUSTUS	CDS	216193	216305	+	ID=g68_t1; gene_id g68;
NODE_1_length_1303379_cov_97.763543	AUGUSTUS	CDS	216484	217021	+	ID=g68_t1; gene_id g68;
NODE_1_length_1303379_cov_97.763543	AUGUSTUS	CDS	217184	217732	+	ID=g68_t1; gene_id g68;
NODE_1_length_1303379_cov_97.763543	AUGUSTUS	CDS	217855	217978	+	ID=g68_t1; gene_id g68;
NODE_1_length_1303379_cov_97.763543	AUGUSTUS	CDS	218528	218545	+	ID=g68_t1; gene_id g68;
NODE_1_length_1303379_cov_97.763543	AUGUSTUS	CDS	218652	218731	+	ID=g68_t1; gene_id g68;
NODE_1_length_1303379_cov_97.763543	AUGUSTUS	CDS	219154	219402	+	ID=g68_t1; gene_id g68;
NODE_1_length_1303379_cov_97.763543	AUGUSTUS	stop_codon	219403	219405	+	ID=g68_t1; gene_id g68;
NODE_1_length_1303379_cov_97.763543	AUGUSTUS	gene	220091	222580	+	g69
NODE_1_length_1303379_cov_97.763543	AUGUSTUS	transcript	220091	222580	+	g69_t1
NODE_1_length_1303379_cov_97.763543	AUGUSTUS	start_codon	220091	220093	+	ID=g69_t1; gene_id g69;
NODE_1_length_1303379_cov_97.763543	AUGUSTUS	intron	220487	220539	+	ID=g69_t1; gene_id g69;
NODE_1_length_1303379_cov_97.763543	AUGUSTUS	intron	221917	222199	+	ID=g69_t1; gene_id g69;
NODE_1_length_1303379_cov_97.763543	AUGUSTUS	CDS	220091	220486	+	ID=g69_t1; gene_id g69;
NODE_1_length_1303379_cov_97.763543	AUGUSTUS	CDS	220540	221916	+	ID=g69_t1; gene_id g69;
NODE_1_length_1303379_cov_97.763543	AUGUSTUS	CDS	222200	222577	+	ID=g69_t1; gene_id g69;
NODE_1_length_1303379_cov_97.763543	AUGUSTUS	stop_codon	222578	222580	+	ID=g69_t1; gene_id g69;
NODE_1_length_1303379_cov_97.763543	AUGUSTUS	gene	223961	225614	-	g70
NODE_1_length_1303379_cov_97.763543	AUGUSTUS	transcript	223961	225614	-	g70_t1
NODE_1_length_1303379_cov_97.763543	AUGUSTUS	stop_codon	223961	223963	-	ID=g70_t1; gene_id g70;
NODE_1_length_1303379_cov_97.763543	AUGUSTUS	intron	224189	224460	-	ID=g70_t1; gene_id g70;
NODE_1_length_1303379_cov_97.763543	AUGUSTUS	intron	224667	224719	-	ID=g70_t1; gene_id g70;
NODE_1_length_1303379_cov_97.763543	AUGUSTUS	CDS	223964	224188	-	ID=g70_t1; gene_id g70;
NODE_1_length_1303379_cov_97.763543	AUGUSTUS	CDS	224461	224666	-	ID=g70_t1; gene_id g70;
NODE_1_length_1303379_cov_97.763543	AUGUSTUS	CDS	224720	225614	-	ID=g70_t1; gene_id g70;
NODE_1_length_1303379_cov_97.763543	AUGUSTUS	start_codon	225612	225614	-	ID=g70_t1; gene_id g70;
NODE_1_length_1303379_cov_97.763543	AUGUSTUS	gene	230966	233431	+	g71
NODE_1_length_1303379_cov_97.763543	AUGUSTUS	transcript	230966	233431	+	g71_t1
NODE_1_length_1303379_cov_97.763543	AUGUSTUS	start_codon	230966	230968	+	ID=g71_t1; gene_id g71;
NODE_1_length_1303379_cov_97.763543	AUGUSTUS	intron	231031	231402	+	ID=g71_t1; gene_id g71;
NODE_1_length_1303379_cov_97.763543	AUGUSTUS	intron	231610	231909	+	ID=g71_t1; gene_id g71;
NODE_1_length_1303379_cov_97.763543	AUGUSTUS	CDS	230966	231030	+	ID=g71_t1; gene_id g71;
NODE_1_length_1303379_cov_97.763543	AUGUSTUS	CDS	231403	231609	+	ID=g71_t1; gene_id g71;
NODE_1_length_1303379_cov_97.763543	AUGUSTUS	CDS	231910	233428	+	ID=g71_t1; gene_id g71;
NODE_1_length_1303379_cov_97.763543	AUGUSTUS	stop_codon	233429	233431	+	ID=g71_t1; gene_id g71;
NODE_1_length_1303379_cov_97.763543	AUGUSTUS	gene	233973	235188	-	g72
NODE_1_length_1303379_cov_97.763543	AUGUSTUS	transcript	233973	235188	-	g72_t1
NODE_1_length_1303379_cov_97.763543	AUGUSTUS	stop_codon	233973	233975	-	ID=g72_t1; gene_id g72;
NODE_1_length_1303379_cov_97.763543	AUGUSTUS	intron	234031	234167	-	ID=g72_t1; gene_id g72;
NODE_1_length_1303379_cov_97.763543	AUGUSTUS	intron	234187	234463	-	ID=g72_t1; gene_id g72;
NODE_1_length_1303379_cov_97.763543	AUGUSTUS	intron	235035	235113	-	ID=g72_t1; gene_id g72;
NODE_1_length_1303379_cov_97.763543	AUGUSTUS	CDS	233976	234030	-	ID=g72_t1; gene_id g72;
NODE_1_length_1303379_cov_97.763543	AUGUSTUS	CDS	234168	234186	-	ID=g72_t1; gene_id g72;
NODE_1_length_1303379_cov_97.763543	AUGUSTUS	CDS	234464	235034	-	ID=g72_t1; gene_id g72;
NODE_1_length_1303379_cov_97.763543	AUGUSTUS	CDS	235114	235188	-	ID=g72_t1; gene_id g72;
NODE_1_length_1303379_cov_97.763543	AUGUSTUS	start_codon	235186	235188	-	ID=g72_t1; gene_id g72;
NODE_1_length_1303379_cov_97.763543	AUGUSTUS	gene	237285	242655	+	g73
NODE_1_length_1303379_cov_97.763543	AUGUSTUS	transcript	237285	242655	+	g73_t1
NODE_1_length_1303379_cov_97.763543	AUGUSTUS	start_codon	237285	237287	+	ID=g73_t1; gene_id g73;
NODE_1_length_1303379_cov_97.763543	AUGUSTUS	intron	237333	237458	+	ID=g73_t1; gene_id g73;
NODE_1_length_1303379_cov_97.763543	AUGUSTUS	intron	240520	240583	+	ID=g73_t1; gene_id g73;
NODE_1_length_1303379_cov_97.763543	AUGUSTUS	intron	240766	240829	+	ID=g73_t1; gene_id g73;
NODE_1_length_1303379_cov_97.763543	AUGUSTUS	intron	241485	241907	+	ID=g73_t1; gene_id g73;
NODE_1_length_1303379_cov_97.763543	AUGUSTUS	intron	242046	242241	+	ID=g73_t1; gene_id g73;
NODE_1_length_1303379_cov_97.763543	AUGUSTUS	intron	242491	242599	+	ID=g73_t1; gene_id g73;
NODE_1_length_1303379_cov_97.763543	AUGUSTUS	CDS	237285	237332	+	ID=g73_t1; gene_id g73;
NODE_1_length_1303379_cov_97.763543	AUGUSTUS	CDS	237459	240519	+	ID=g73_t1; gene_id g73;
NODE_1_length_1303379_cov_97.763543	AUGUSTUS	CDS	240584	240765	+	ID=g73_t1; gene_id g73;
NODE_1_length_1303379_cov_97.763543	AUGUSTUS	CDS	240830	241484	+	ID=g73_t1; gene_id g73;
NODE_1_length_1303379_cov_97.763543	AUGUSTUS	CDS	241908	242045	+	ID=g73_t1; gene_id g73;
NODE_1_length_1303379_cov_97.763543	AUGUSTUS	CDS	242242	242490	+	ID=g73_t1; gene_id g73;
NODE_1_length_1303379_cov_97.763543	AUGUSTUS	CDS	242600	242652	+	ID=g73_t1; gene_id g73;
NODE_1_length_1303379_cov_97.763543	AUGUSTUS	stop_codon	242653	242655	+	ID=g73_t1; gene_id g73;
NODE_1_length_1303379_cov_97.763543	AUGUSTUS	gene	244682	245487	+	g74
NODE_1_length_1303379_cov_97.763543	AUGUSTUS	transcript	244682	245487	+	g74_t1
NODE_1_length_1303379_cov_97.763543	AUGUSTUS	start_codon	244682	244684	+	ID=g74_t1; gene_id g74;
NODE_1_length_1303379_cov_97.763543	AUGUSTUS	intron	244918	244986	+	ID=g74_t1; gene_id g74;
NODE_1_length_1303379_cov_97.763543	AUGUSTUS	intron	245279	245352	+	ID=g74_t1; gene_id g74;
NODE_1_length_1303379_cov_97.763543	AUGUSTUS	CDS	244682	244917	+	ID=g74_t1; gene_id g74;
NODE_1_length_1303379_cov_97.763543	AUGUSTUS	CDS	244987	245278	+	ID=g74_t1; gene_id g74;
NODE_1_length_1303379_cov_97.763543	AUGUSTUS	CDS	245353	245484	+	ID=g74_t1; gene_id g74;
NODE_1_length_1303379_cov_97.763543	AUGUSTUS	stop_codon	245485	245487	+	ID=g74_t1; gene_id g74;
NODE_1_length_1303379_cov_97.763543	AUGUSTUS	gene	247693	250500	-	g75
NODE_1_length_1303379_cov_97.763543	AUGUSTUS	transcript	247693	250500	-	g75_t1
NODE_1_length_1303379_cov_97.763543	AUGUSTUS	stop_codon	247693	247695	-	ID=g75_t1; gene_id g75;
NODE_1_length_1303379_cov_97.763543	AUGUSTUS	intron	247909	248125	-	ID=g75_t1; gene_id g75;
NODE_1_length_1303379_cov_97.763543	AUGUSTUS	intron	248380	249086	-	ID=g75_t1; gene_id g75;
NODE_1_length_1303379_cov_97.763543	AUGUSTUS	intron	249853	250311	-	ID=g75_t1; gene_id g75;
NODE_1_length_1303379_cov_97.763543	AUGUSTUS	CDS	247696	247908	-	ID=g75_t1; gene_id g75;
NODE_1_length_1303379_cov_97.763543	AUGUSTUS	CDS	248126	248379	-	ID=g75_t1; gene_id g75;
NODE_1_length_1303379_cov_97.763543	AUGUSTUS	CDS	249087	249852	-	ID=g75_t1; gene_id g75;
NODE_1_length_1303379_cov_97.763543	AUGUSTUS	CDS	250312	250500	-	ID=g75_t1; gene_id g75;
NODE_1_length_1303379_cov_97.763543	AUGUSTUS	start_codon	250498	250500	-	ID=g75_t1; gene_id g75;
NODE_1_length_1303379_cov_97.763543	AUGUSTUS	gene	251125	254697	+	g76
NODE_1_length_1303379_cov_97.763543	AUGUSTUS	transcript	251125	254697	+	g76_t1
NODE_1_length_1303379_cov_97.763543	AUGUSTUS	start_codon	251125	251127	+	ID=g76_t1; gene_id g76;
NODE_1_length_1303379_cov_97.763543	AUGUSTUS	intron	252356	253478	+	ID=g76_t1; gene_id g76;
NODE_1_length_1303379_cov_97.763543	AUGUSTUS	intron	253726	253873	+	ID=g76_t1; gene_id g76;
NODE_1_length_1303379_cov_97.763543	AUGUSTUS	intron	254202	254289	+	ID=g76_t1; gene_id g76;
NODE_1_length_1303379_cov_97.763543	AUGUSTUS	CDS	251125	252355	+	ID=g76_t1; gene_id g76;
NODE_1_length_1303379_cov_97.763543	AUGUSTUS	CDS	253479	253725	+	ID=g76_t1; gene_id g76;
NODE_1_length_1303379_cov_97.763543	AUGUSTUS	CDS	253874	254201	+	ID=g76_t1; gene_id g76;
NODE_1_length_1303379_cov_97.763543	AUGUSTUS	CDS	254290	254694	+	ID=g76_t1; gene_id g76;
NODE_1_length_1303379_cov_97.763543	AUGUSTUS	stop_codon	254695	254697	+	ID=g76_t1; gene_id g76;
NODE_1_length_1303379_cov_97.763543	AUGUSTUS	gene	256449	257733	-	g77
NODE_1_length_1303379_cov_97.763543	AUGUSTUS	transcript	256449	257733	-	g77_t1
NODE_1_length_1303379_cov_97.763543	AUGUSTUS	stop_codon	256449	256451	-	ID=g77_t1; gene_id g77;
NODE_1_length_1303379_cov_97.763543	AUGUSTUS	intron	256543	256873	-	ID=g77_t1; gene_id g77;
NODE_1_length_1303379_cov_97.763543	AUGUSTUS	CDS	256452	256542	-	ID=g77_t1; gene_id g77;
NODE_1_length_1303379_cov_97.763543	AUGUSTUS	CDS	256874	257733	-	ID=g77_t1; gene_id g77;
NODE_1_length_1303379_cov_97.763543	AUGUSTUS	start_codon	257731	257733	-	ID=g77_t1; gene_id g77;
NODE_1_length_1303379_cov_97.763543	AUGUSTUS	gene	260550	261620	-	g78
NODE_1_length_1303379_cov_97.763543	AUGUSTUS	transcript	260550	261620	-	g78_t1
NODE_1_length_1303379_cov_97.763543	AUGUSTUS	stop_codon	260550	260552	-	ID=g78_t1; gene_id g78;
NODE_1_length_1303379_cov_97.763543	AUGUSTUS	intron	261071	261166	-	ID=g78_t1; gene_id g78;
NODE_1_length_1303379_cov_97.763543	AUGUSTUS	CDS	260553	261070	-	ID=g78_t1; gene_id g78;
NODE_1_length_1303379_cov_97.763543	AUGUSTUS	CDS	261167	261620	-	ID=g78_t1; gene_id g78;
NODE_1_length_1303379_cov_97.763543	AUGUSTUS	start_codon	261618	261620	-	ID=g78_t1; gene_id g78;
NODE_1_length_1303379_cov_97.763543	AUGUSTUS	gene	267817	271816	+	g79
NODE_1_length_1303379_cov_97.763543	AUGUSTUS	transcript	267817	271816	+	g79_t1
NODE_1_length_1303379_cov_97.763543	AUGUSTUS	start_codon	267817	267819	+	ID=g79_t1; gene_id g79;
NODE_1_length_1303379_cov_97.763543	AUGUSTUS	intron	268496	268834	+	ID=g79_t1; gene_id g79;
NODE_1_length_1303379_cov_97.763543	AUGUSTUS	intron	268864	268918	+	ID=g79_t1; gene_id g79;
NODE_1_length_1303379_cov_97.763543	AUGUSTUS	CDS	267817	268495	+	ID=g79_t1; gene_id g79;
NODE_1_length_1303379_cov_97.763543	AUGUSTUS	CDS	268835	268863	+	ID=g79_t1; gene_id g79;
NODE_1_length_1303379_cov_97.763543	AUGUSTUS	CDS	268919	271813	+	ID=g79_t1; gene_id g79;
NODE_1_length_1303379_cov_97.763543	AUGUSTUS	stop_codon	271814	271816	+	ID=g79_t1; gene_id g79;
NODE_1_length_1303379_cov_97.763543	AUGUSTUS	gene	277828	280619	-	g80
NODE_1_length_1303379_cov_97.763543	AUGUSTUS	transcript	277828	280619	-	g80_t1
NODE_1_length_1303379_cov_97.763543	AUGUSTUS	stop_codon	277828	277830	-	ID=g80_t1; gene_id g80;
NODE_1_length_1303379_cov_97.763543	AUGUSTUS	intron	279192	279245	-	ID=g80_t1; gene_id g80;
NODE_1_length_1303379_cov_97.763543	AUGUSTUS	intron	279254	279309	-	ID=g80_t1; gene_id g80;
NODE_1_length_1303379_cov_97.763543	AUGUSTUS	intron	280413	280556	-	ID=g80_t1; gene_id g80;
NODE_1_length_1303379_cov_97.763543	AUGUSTUS	CDS	277831	279191	-	ID=g80_t1; gene_id g80;
NODE_1_length_1303379_cov_97.763543	AUGUSTUS	CDS	279246	279253	-	ID=g80_t1; gene_id g80;
NODE_1_length_1303379_cov_97.763543	AUGUSTUS	CDS	279310	280412	-	ID=g80_t1; gene_id g80;
NODE_1_length_1303379_cov_97.763543	AUGUSTUS	CDS	280557	280619	-	ID=g80_t1; gene_id g80;
NODE_1_length_1303379_cov_97.763543	AUGUSTUS	start_codon	280617	280619	-	ID=g80_t1; gene_id g80;
NODE_1_length_1303379_cov_97.763543	AUGUSTUS	gene	281445	283330	+	g81
NODE_1_length_1303379_cov_97.763543	AUGUSTUS	transcript	281445	283330	+	g81_t1
NODE_1_length_1303379_cov_97.763543	AUGUSTUS	start_codon	281445	281447	+	ID=g81_t1; gene_id g81;
NODE_1_length_1303379_cov_97.763543	AUGUSTUS	intron	281709	281803	+	ID=g81_t1; gene_id g81;
NODE_1_length_1303379_cov_97.763543	AUGUSTUS	intron	283000	283122	+	ID=g81_t1; gene_id g81;
NODE_1_length_1303379_cov_97.763543	AUGUSTUS	CDS	281445	281708	+	ID=g81_t1; gene_id g81;
NODE_1_length_1303379_cov_97.763543	AUGUSTUS	CDS	281804	282999	+	ID=g81_t1; gene_id g81;
NODE_1_length_1303379_cov_97.763543	AUGUSTUS	CDS	283123	283327	+	ID=g81_t1; gene_id g81;
NODE_1_length_1303379_cov_97.763543	AUGUSTUS	stop_codon	283328	283330	+	ID=g81_t1; gene_id g81;
NODE_1_length_1303379_cov_97.763543	AUGUSTUS	gene	288489	289124	+	g82
NODE_1_length_1303379_cov_97.763543	AUGUSTUS	transcript	288489	289124	+	g82_t1
NODE_1_length_1303379_cov_97.763543	AUGUSTUS	start_codon	288489	288491	+	ID=g82_t1; gene_id g82;
NODE_1_length_1303379_cov_97.763543	AUGUSTUS	intron	288540	288602	+	ID=g82_t1; gene_id g82;
NODE_1_length_1303379_cov_97.763543	AUGUSTUS	CDS	288489	288539	+	ID=g82_t1; gene_id g82;
NODE_1_length_1303379_cov_97.763543	AUGUSTUS	CDS	288603	289121	+	ID=g82_t1; gene_id g82;
NODE_1_length_1303379_cov_97.763543	AUGUSTUS	stop_codon	289122	289124	+	ID=g82_t1; gene_id g82;
NODE_1_length_1303379_cov_97.763543	AUGUSTUS	gene	290055	290783	-	g83
NODE_1_length_1303379_cov_97.763543	AUGUSTUS	transcript	290055	290783	-	g83_t1
NODE_1_length_1303379_cov_97.763543	AUGUSTUS	stop_codon	290055	290057	-	ID=g83_t1; gene_id g83;
NODE_1_length_1303379_cov_97.763543	AUGUSTUS	intron	290168	290431	-	ID=g83_t1; gene_id g83;
NODE_1_length_1303379_cov_97.763543	AUGUSTUS	CDS	290058	290167	-	ID=g83_t1; gene_id g83;
NODE_1_length_1303379_cov_97.763543	AUGUSTUS	CDS	290432	290783	-	ID=g83_t1; gene_id g83;
NODE_1_length_1303379_cov_97.763543	AUGUSTUS	start_codon	290781	290783	-	ID=g83_t1; gene_id g83;
NODE_1_length_1303379_cov_97.763543	AUGUSTUS	gene	293478	300398	+	g84
NODE_1_length_1303379_cov_97.763543	AUGUSTUS	transcript	293478	300398	+	g84_t1
NODE_1_length_1303379_cov_97.763543	AUGUSTUS	start_codon	293478	293480	+	ID=g84_t1; gene_id g84;
NODE_1_length_1303379_cov_97.763543	AUGUSTUS	CDS	293478	300395	+	ID=g84_t1; gene_id g84;
NODE_1_length_1303379_cov_97.763543	AUGUSTUS	stop_codon	300396	300398	+	ID=g84_t1; gene_id g84;
NODE_1_length_1303379_cov_97.763543	AUGUSTUS	gene	305398	305766	-	g85
NODE_1_length_1303379_cov_97.763543	AUGUSTUS	transcript	305398	305766	-	g85_t1
NODE_1_length_1303379_cov_97.763543	AUGUSTUS	stop_codon	305398	305400	-	ID=g85_t1; gene_id g85;
NODE_1_length_1303379_cov_97.763543	AUGUSTUS	CDS	305401	305766	-	ID=g85_t1; gene_id g85;
NODE_1_length_1303379_cov_97.763543	AUGUSTUS	start_codon	305764	305766	-	ID=g85_t1; gene_id g85;
NODE_1_length_1303379_cov_97.763543	AUGUSTUS	gene	306952	329960	-	g86
NODE_1_length_1303379_cov_97.763543	AUGUSTUS	transcript	306952	329960	-	g86_t1
NODE_1_length_1303379_cov_97.763543	AUGUSTUS	stop_codon	306952	306954	-	ID=g86_t1; gene_id g86;
NODE_1_length_1303379_cov_97.763543	AUGUSTUS	intron	307557	307621	-	ID=g86_t1; gene_id g86;
NODE_1_length_1303379_cov_97.763543	AUGUSTUS	intron	308523	308650	-	ID=g86_t1; gene_id g86;
NODE_1_length_1303379_cov_97.763543	AUGUSTUS	intron	319560	319688	-	ID=g86_t1; gene_id g86;
NODE_1_length_1303379_cov_97.763543	AUGUSTUS	intron	320128	320181	-	ID=g86_t1; gene_id g86;
NODE_1_length_1303379_cov_97.763543	AUGUSTUS	intron	320201	320344	-	ID=g86_t1; gene_id g86;
NODE_1_length_1303379_cov_97.763543	AUGUSTUS	intron	327880	328065	-	ID=g86_t1; gene_id g86;
NODE_1_length_1303379_cov_97.763543	AUGUSTUS	intron	328154	328777	-	ID=g86_t1; gene_id g86;
NODE_1_length_1303379_cov_97.763543	AUGUSTUS	intron	328868	329026	-	ID=g86_t1; gene_id g86;
NODE_1_length_1303379_cov_97.763543	AUGUSTUS	intron	329775	329835	-	ID=g86_t1; gene_id g86;
NODE_1_length_1303379_cov_97.763543	AUGUSTUS	CDS	306955	307556	-	ID=g86_t1; gene_id g86;
NODE_1_length_1303379_cov_97.763543	AUGUSTUS	CDS	307622	308522	-	ID=g86_t1; gene_id g86;
NODE_1_length_1303379_cov_97.763543	AUGUSTUS	CDS	308651	319559	-	ID=g86_t1; gene_id g86;
NODE_1_length_1303379_cov_97.763543	AUGUSTUS	CDS	319689	320127	-	ID=g86_t1; gene_id g86;
NODE_1_length_1303379_cov_97.763543	AUGUSTUS	CDS	320182	320200	-	ID=g86_t1; gene_id g86;
NODE_1_length_1303379_cov_97.763543	AUGUSTUS	CDS	320345	327879	-	ID=g86_t1; gene_id g86;
NODE_1_length_1303379_cov_97.763543	AUGUSTUS	CDS	328066	328153	-	ID=g86_t1; gene_id g86;
NODE_1_length_1303379_cov_97.763543	AUGUSTUS	CDS	328778	328867	-	ID=g86_t1; gene_id g86;
NODE_1_length_1303379_cov_97.763543	AUGUSTUS	CDS	329027	329774	-	ID=g86_t1; gene_id g86;
NODE_1_length_1303379_cov_97.763543	AUGUSTUS	CDS	329836	329960	-	ID=g86_t1; gene_id g86;
NODE_1_length_1303379_cov_97.763543	AUGUSTUS	start_codon	329958	329960	-	ID=g86_t1; gene_id g86;
NODE_1_length_1303379_cov_97.763543	AUGUSTUS	gene	330834	332981	+	g87
NODE_1_length_1303379_cov_97.763543	AUGUSTUS	transcript	330834	332981	+	g87_t1
NODE_1_length_1303379_cov_97.763543	AUGUSTUS	start_codon	330834	330836	+	ID=g87_t1; gene_id g87;
NODE_1_length_1303379_cov_97.763543	AUGUSTUS	intron	331107	331160	+	ID=g87_t1; gene_id g87;
NODE_1_length_1303379_cov_97.763543	AUGUSTUS	intron	331687	331887	+	ID=g87_t1; gene_id g87;
NODE_1_length_1303379_cov_97.763543	AUGUSTUS	CDS	330834	331106	+	ID=g87_t1; gene_id g87;
NODE_1_length_1303379_cov_97.763543	AUGUSTUS	CDS	331161	331686	+	ID=g87_t1; gene_id g87;
NODE_1_length_1303379_cov_97.763543	AUGUSTUS	CDS	331888	332978	+	ID=g87_t1; gene_id g87;
NODE_1_length_1303379_cov_97.763543	AUGUSTUS	stop_codon	332979	332981	+	ID=g87_t1; gene_id g87;
NODE_1_length_1303379_cov_97.763543	AUGUSTUS	gene	333447	335575	+	g88
NODE_1_length_1303379_cov_97.763543	AUGUSTUS	transcript	333447	335575	+	g88_t1
NODE_1_length_1303379_cov_97.763543	AUGUSTUS	start_codon	333447	333449	+	ID=g88_t1; gene_id g88;
NODE_1_length_1303379_cov_97.763543	AUGUSTUS	intron	333466	334028	+	ID=g88_t1; gene_id g88;
NODE_1_length_1303379_cov_97.763543	AUGUSTUS	CDS	333447	333465	+	ID=g88_t1; gene_id g88;
NODE_1_length_1303379_cov_97.763543	AUGUSTUS	CDS	334029	335572	+	ID=g88_t1; gene_id g88;
NODE_1_length_1303379_cov_97.763543	AUGUSTUS	stop_codon	335573	335575	+	ID=g88_t1; gene_id g88;
NODE_1_length_1303379_cov_97.763543	AUGUSTUS	gene	336892	337532	+	g89
NODE_1_length_1303379_cov_97.763543	AUGUSTUS	transcript	336892	337532	+	g89_t1
NODE_1_length_1303379_cov_97.763543	AUGUSTUS	start_codon	336892	336894	+	ID=g89_t1; gene_id g89;
NODE_1_length_1303379_cov_97.763543	AUGUSTUS	intron	337187	337296	+	ID=g89_t1; gene_id g89;
NODE_1_length_1303379_cov_97.763543	AUGUSTUS	CDS	336892	337186	+	ID=g89_t1; gene_id g89;
NODE_1_length_1303379_cov_97.763543	AUGUSTUS	CDS	337297	337529	+	ID=g89_t1; gene_id g89;
NODE_1_length_1303379_cov_97.763543	AUGUSTUS	stop_codon	337530	337532	+	ID=g89_t1; gene_id g89;
NODE_1_length_1303379_cov_97.763543	AUGUSTUS	gene	337654	340559	+	g90
NODE_1_length_1303379_cov_97.763543	AUGUSTUS	transcript	337654	340559	+	g90_t1
NODE_1_length_1303379_cov_97.763543	AUGUSTUS	start_codon	337654	337656	+	ID=g90_t1; gene_id g90;
NODE_1_length_1303379_cov_97.763543	AUGUSTUS	intron	338098	338169	+	ID=g90_t1; gene_id g90;
NODE_1_length_1303379_cov_97.763543	AUGUSTUS	intron	338297	338371	+	ID=g90_t1; gene_id g90;
NODE_1_length_1303379_cov_97.763543	AUGUSTUS	intron	338870	339143	+	ID=g90_t1; gene_id g90;
NODE_1_length_1303379_cov_97.763543	AUGUSTUS	intron	339430	339748	+	ID=g90_t1; gene_id g90;
NODE_1_length_1303379_cov_97.763543	AUGUSTUS	CDS	337654	338097	+	ID=g90_t1; gene_id g90;
NODE_1_length_1303379_cov_97.763543	AUGUSTUS	CDS	338170	338296	+	ID=g90_t1; gene_id g90;
NODE_1_length_1303379_cov_97.763543	AUGUSTUS	CDS	338372	338869	+	ID=g90_t1; gene_id g90;
NODE_1_length_1303379_cov_97.763543	AUGUSTUS	CDS	339144	339429	+	ID=g90_t1; gene_id g90;
NODE_1_length_1303379_cov_97.763543	AUGUSTUS	CDS	339749	340556	+	ID=g90_t1; gene_id g90;
NODE_1_length_1303379_cov_97.763543	AUGUSTUS	stop_codon	340557	340559	+	ID=g90_t1; gene_id g90;
NODE_1_length_1303379_cov_97.763543	AUGUSTUS	gene	340738	343996	-	g91
NODE_1_length_1303379_cov_97.763543	AUGUSTUS	transcript	340738	343996	-	g91_t1
NODE_1_length_1303379_cov_97.763543	AUGUSTUS	stop_codon	340738	340740	-	ID=g91_t1; gene_id g91;
NODE_1_length_1303379_cov_97.763543	AUGUSTUS	intron	341026	342285	-	ID=g91_t1; gene_id g91;
NODE_1_length_1303379_cov_97.763543	AUGUSTUS	intron	342602	343201	-	ID=g91_t1; gene_id g91;
NODE_1_length_1303379_cov_97.763543	AUGUSTUS	intron	343456	343585	-	ID=g91_t1; gene_id g91;
NODE_1_length_1303379_cov_97.763543	AUGUSTUS	CDS	340741	341025	-	ID=g91_t1; gene_id g91;
NODE_1_length_1303379_cov_97.763543	AUGUSTUS	CDS	342286	342601	-	ID=g91_t1; gene_id g91;
NODE_1_length_1303379_cov_97.763543	AUGUSTUS	CDS	343202	343455	-	ID=g91_t1; gene_id g91;
NODE_1_length_1303379_cov_97.763543	AUGUSTUS	CDS	343586	343996	-	ID=g91_t1; gene_id g91;
NODE_1_length_1303379_cov_97.763543	AUGUSTUS	start_codon	343994	343996	-	ID=g91_t1; gene_id g91;
NODE_1_length_1303379_cov_97.763543	AUGUSTUS	gene	344245	345151	+	g92
NODE_1_length_1303379_cov_97.763543	AUGUSTUS	transcript	344245	345151	+	g92_t1
NODE_1_length_1303379_cov_97.763543	AUGUSTUS	start_codon	344245	344247	+	ID=g92_t1; gene_id g92;
NODE_1_length_1303379_cov_97.763543	AUGUSTUS	intron	344313	344377	+	ID=g92_t1; gene_id g92;
NODE_1_length_1303379_cov_97.763543	AUGUSTUS	intron	344417	344476	+	ID=g92_t1; gene_id g92;
NODE_1_length_1303379_cov_97.763543	AUGUSTUS	intron	344493	344656	+	ID=g92_t1; gene_id g92;
NODE_1_length_1303379_cov_97.763543	AUGUSTUS	intron	344702	344773	+	ID=g92_t1; gene_id g92;
NODE_1_length_1303379_cov_97.763543	AUGUSTUS	intron	344875	344964	+	ID=g92_t1; gene_id g92;
NODE_1_length_1303379_cov_97.763543	AUGUSTUS	CDS	344245	344312	+	ID=g92_t1; gene_id g92;
NODE_1_length_1303379_cov_97.763543	AUGUSTUS	CDS	344378	344416	+	ID=g92_t1; gene_id g92;
NODE_1_length_1303379_cov_97.763543	AUGUSTUS	CDS	344477	344492	+	ID=g92_t1; gene_id g92;
NODE_1_length_1303379_cov_97.763543	AUGUSTUS	CDS	344657	344701	+	ID=g92_t1; gene_id g92;
NODE_1_length_1303379_cov_97.763543	AUGUSTUS	CDS	344774	344874	+	ID=g92_t1; gene_id g92;
NODE_1_length_1303379_cov_97.763543	AUGUSTUS	CDS	344965	345148	+	ID=g92_t1; gene_id g92;
NODE_1_length_1303379_cov_97.763543	AUGUSTUS	stop_codon	345149	345151	+	ID=g92_t1; gene_id g92;
NODE_1_length_1303379_cov_97.763543	AUGUSTUS	gene	352879	354633	-	g93
NODE_1_length_1303379_cov_97.763543	AUGUSTUS	transcript	352879	354633	-	g93_t1
NODE_1_length_1303379_cov_97.763543	AUGUSTUS	stop_codon	352879	352881	-	ID=g93_t1; gene_id g93;
NODE_1_length_1303379_cov_97.763543	AUGUSTUS	intron	353137	353316	-	ID=g93_t1; gene_id g93;
NODE_1_length_1303379_cov_97.763543	AUGUSTUS	intron	354007	354069	-	ID=g93_t1; gene_id g93;
NODE_1_length_1303379_cov_97.763543	AUGUSTUS	intron	354136	354372	-	ID=g93_t1; gene_id g93;
NODE_1_length_1303379_cov_97.763543	AUGUSTUS	CDS	352882	353136	-	ID=g93_t1; gene_id g93;
NODE_1_length_1303379_cov_97.763543	AUGUSTUS	CDS	353317	354006	-	ID=g93_t1; gene_id g93;
NODE_1_length_1303379_cov_97.763543	AUGUSTUS	CDS	354070	354135	-	ID=g93_t1; gene_id g93;
NODE_1_length_1303379_cov_97.763543	AUGUSTUS	CDS	354373	354633	-	ID=g93_t1; gene_id g93;
NODE_1_length_1303379_cov_97.763543	AUGUSTUS	start_codon	354631	354633	-	ID=g93_t1; gene_id g93;
NODE_1_length_1303379_cov_97.763543	AUGUSTUS	gene	358693	361979	+	g94
NODE_1_length_1303379_cov_97.763543	AUGUSTUS	transcript	358693	361979	+	g94_t1
NODE_1_length_1303379_cov_97.763543	AUGUSTUS	start_codon	358693	358695	+	ID=g94_t1; gene_id g94;
NODE_1_length_1303379_cov_97.763543	AUGUSTUS	intron	358757	358897	+	ID=g94_t1; gene_id g94;
NODE_1_length_1303379_cov_97.763543	AUGUSTUS	intron	358936	358999	+	ID=g94_t1; gene_id g94;
NODE_1_length_1303379_cov_97.763543	AUGUSTUS	intron	359104	359605	+	ID=g94_t1; gene_id g94;
NODE_1_length_1303379_cov_97.763543	AUGUSTUS	CDS	358693	358756	+	ID=g94_t1; gene_id g94;
NODE_1_length_1303379_cov_97.763543	AUGUSTUS	CDS	358898	358935	+	ID=g94_t1; gene_id g94;
NODE_1_length_1303379_cov_97.763543	AUGUSTUS	CDS	359000	359103	+	ID=g94_t1; gene_id g94;
NODE_1_length_1303379_cov_97.763543	AUGUSTUS	CDS	359606	361976	+	ID=g94_t1; gene_id g94;
NODE_1_length_1303379_cov_97.763543	AUGUSTUS	stop_codon	361977	361979	+	ID=g94_t1; gene_id g94;
NODE_1_length_1303379_cov_97.763543	AUGUSTUS	gene	362639	369645	+	g95
NODE_1_length_1303379_cov_97.763543	AUGUSTUS	transcript	362639	369645	+	g95_t1
NODE_1_length_1303379_cov_97.763543	AUGUSTUS	start_codon	362639	362641	+	ID=g95_t1; gene_id g95;
NODE_1_length_1303379_cov_97.763543	AUGUSTUS	intron	362984	364722	+	ID=g95_t1; gene_id g95;
NODE_1_length_1303379_cov_97.763543	AUGUSTUS	intron	365771	365978	+	ID=g95_t1; gene_id g95;
NODE_1_length_1303379_cov_97.763543	AUGUSTUS	intron	365990	366050	+	ID=g95_t1; gene_id g95;
NODE_1_length_1303379_cov_97.763543	AUGUSTUS	intron	366617	366911	+	ID=g95_t1; gene_id g95;
NODE_1_length_1303379_cov_97.763543	AUGUSTUS	intron	366954	367433	+	ID=g95_t1; gene_id g95;
NODE_1_length_1303379_cov_97.763543	AUGUSTUS	intron	367805	368216	+	ID=g95_t1; gene_id g95;
NODE_1_length_1303379_cov_97.763543	AUGUSTUS	intron	368912	369358	+	ID=g95_t1; gene_id g95;
NODE_1_length_1303379_cov_97.763543	AUGUSTUS	intron	369504	369565	+	ID=g95_t1; gene_id g95;
NODE_1_length_1303379_cov_97.763543	AUGUSTUS	CDS	362639	362983	+	ID=g95_t1; gene_id g95;
NODE_1_length_1303379_cov_97.763543	AUGUSTUS	CDS	364723	365770	+	ID=g95_t1; gene_id g95;
NODE_1_length_1303379_cov_97.763543	AUGUSTUS	CDS	365979	365989	+	ID=g95_t1; gene_id g95;
NODE_1_length_1303379_cov_97.763543	AUGUSTUS	CDS	366051	366616	+	ID=g95_t1; gene_id g95;
NODE_1_length_1303379_cov_97.763543	AUGUSTUS	CDS	366912	366953	+	ID=g95_t1; gene_id g95;
NODE_1_length_1303379_cov_97.763543	AUGUSTUS	CDS	367434	367804	+	ID=g95_t1; gene_id g95;
NODE_1_length_1303379_cov_97.763543	AUGUSTUS	CDS	368217	368911	+	ID=g95_t1; gene_id g95;
NODE_1_length_1303379_cov_97.763543	AUGUSTUS	CDS	369359	369503	+	ID=g95_t1; gene_id g95;
NODE_1_length_1303379_cov_97.763543	AUGUSTUS	CDS	369566	369642	+	ID=g95_t1; gene_id g95;
NODE_1_length_1303379_cov_97.763543	AUGUSTUS	stop_codon	369643	369645	+	ID=g95_t1; gene_id g95;
NODE_1_length_1303379_cov_97.763543	AUGUSTUS	gene	370561	372048	-	g96
NODE_1_length_1303379_cov_97.763543	AUGUSTUS	transcript	370561	372048	-	g96_t1
NODE_1_length_1303379_cov_97.763543	AUGUSTUS	stop_codon	370561	370563	-	ID=g96_t1; gene_id g96;
NODE_1_length_1303379_cov_97.763543	AUGUSTUS	intron	370709	371278	-	ID=g96_t1; gene_id g96;
NODE_1_length_1303379_cov_97.763543	AUGUSTUS	CDS	370564	370708	-	ID=g96_t1; gene_id g96;
NODE_1_length_1303379_cov_97.763543	AUGUSTUS	CDS	371279	372048	-	ID=g96_t1; gene_id g96;
NODE_1_length_1303379_cov_97.763543	AUGUSTUS	start_codon	372046	372048	-	ID=g96_t1; gene_id g96;
NODE_1_length_1303379_cov_97.763543	AUGUSTUS	gene	373422	374396	+	g97
NODE_1_length_1303379_cov_97.763543	AUGUSTUS	transcript	373422	374396	+	g97_t1
NODE_1_length_1303379_cov_97.763543	AUGUSTUS	start_codon	373422	373424	+	ID=g97_t1; gene_id g97;
NODE_1_length_1303379_cov_97.763543	AUGUSTUS	CDS	373422	374393	+	ID=g97_t1; gene_id g97;
NODE_1_length_1303379_cov_97.763543	AUGUSTUS	stop_codon	374394	374396	+	ID=g97_t1; gene_id g97;
NODE_1_length_1303379_cov_97.763543	AUGUSTUS	gene	374606	375859	-	g98
NODE_1_length_1303379_cov_97.763543	AUGUSTUS	transcript	374606	375859	-	g98_t1
NODE_1_length_1303379_cov_97.763543	AUGUSTUS	stop_codon	374606	374608	-	ID=g98_t1; gene_id g98;
NODE_1_length_1303379_cov_97.763543	AUGUSTUS	CDS	374609	375859	-	ID=g98_t1; gene_id g98;
NODE_1_length_1303379_cov_97.763543	AUGUSTUS	start_codon	375857	375859	-	ID=g98_t1; gene_id g98;
NODE_1_length_1303379_cov_97.763543	AUGUSTUS	gene	378008	380134	+	g99
NODE_1_length_1303379_cov_97.763543	AUGUSTUS	transcript	378008	380134	+	g99_t1
NODE_1_length_1303379_cov_97.763543	AUGUSTUS	start_codon	378008	378010	+	ID=g99_t1; gene_id g99;
NODE_1_length_1303379_cov_97.763543	AUGUSTUS	CDS	378008	380131	+	ID=g99_t1; gene_id g99;
NODE_1_length_1303379_cov_97.763543	AUGUSTUS	stop_codon	380132	380134	+	ID=g99_t1; gene_id g99;
NODE_1_length_1303379_cov_97.763543	AUGUSTUS	gene	381172	385120	-	g100
NODE_1_length_1303379_cov_97.763543	AUGUSTUS	transcript	381172	385120	-	g100_t1
NODE_1_length_1303379_cov_97.763543	AUGUSTUS	stop_codon	381172	381174	-	ID=g100_t1; gene_id g100;
NODE_1_length_1303379_cov_97.763543	AUGUSTUS	intron	381427	382356	-	ID=g100_t1; gene_id g100;
NODE_1_length_1303379_cov_97.763543	AUGUSTUS	intron	382418	382574	-	ID=g100_t1; gene_id g100;
NODE_1_length_1303379_cov_97.763543	AUGUSTUS	intron	384176	384292	-	ID=g100_t1; gene_id g100;
NODE_1_length_1303379_cov_97.763543	AUGUSTUS	intron	384981	385082	-	ID=g100_t1; gene_id g100;
NODE_1_length_1303379_cov_97.763543	AUGUSTUS	CDS	381175	381426	-	ID=g100_t1; gene_id g100;
NODE_1_length_1303379_cov_97.763543	AUGUSTUS	CDS	382357	382417	-	ID=g100_t1; gene_id g100;
NODE_1_length_1303379_cov_97.763543	AUGUSTUS	CDS	382575	384175	-	ID=g100_t1; gene_id g100;
NODE_1_length_1303379_cov_97.763543	AUGUSTUS	CDS	384293	384980	-	ID=g100_t1; gene_id g100;
NODE_1_length_1303379_cov_97.763543	AUGUSTUS	CDS	385083	385120	-	ID=g100_t1; gene_id g100;
NODE_1_length_1303379_cov_97.763543	AUGUSTUS	start_codon	385118	385120	-	ID=g100_t1; gene_id g100;
NODE_1_length_1303379_cov_97.763543	AUGUSTUS	gene	388249	389172	+	g101
NODE_1_length_1303379_cov_97.763543	AUGUSTUS	transcript	388249	389172	+	g101_t1
NODE_1_length_1303379_cov_97.763543	AUGUSTUS	start_codon	388249	388251	+	ID=g101_t1; gene_id g101;
NODE_1_length_1303379_cov_97.763543	AUGUSTUS	CDS	388249	389169	+	ID=g101_t1; gene_id g101;
NODE_1_length_1303379_cov_97.763543	AUGUSTUS	stop_codon	389170	389172	+	ID=g101_t1; gene_id g101;
NODE_1_length_1303379_cov_97.763543	AUGUSTUS	gene	392733	394934	+	g102
NODE_1_length_1303379_cov_97.763543	AUGUSTUS	transcript	392733	394934	+	g102_t1
NODE_1_length_1303379_cov_97.763543	AUGUSTUS	start_codon	392733	392735	+	ID=g102_t1; gene_id g102;
NODE_1_length_1303379_cov_97.763543	AUGUSTUS	intron	393135	393555	+	ID=g102_t1; gene_id g102;
NODE_1_length_1303379_cov_97.763543	AUGUSTUS	intron	393604	393666	+	ID=g102_t1; gene_id g102;
NODE_1_length_1303379_cov_97.763543	AUGUSTUS	intron	393787	393942	+	ID=g102_t1; gene_id g102;
NODE_1_length_1303379_cov_97.763543	AUGUSTUS	intron	394024	394118	+	ID=g102_t1; gene_id g102;
NODE_1_length_1303379_cov_97.763543	AUGUSTUS	CDS	392733	393134	+	ID=g102_t1; gene_id g102;
NODE_1_length_1303379_cov_97.763543	AUGUSTUS	CDS	393556	393603	+	ID=g102_t1; gene_id g102;
NODE_1_length_1303379_cov_97.763543	AUGUSTUS	CDS	393667	393786	+	ID=g102_t1; gene_id g102;
NODE_1_length_1303379_cov_97.763543	AUGUSTUS	CDS	393943	394023	+	ID=g102_t1; gene_id g102;
NODE_1_length_1303379_cov_97.763543	AUGUSTUS	CDS	394119	394931	+	ID=g102_t1; gene_id g102;
NODE_1_length_1303379_cov_97.763543	AUGUSTUS	stop_codon	394932	394934	+	ID=g102_t1; gene_id g102;
NODE_1_length_1303379_cov_97.763543	AUGUSTUS	gene	399217	399456	-	g103
NODE_1_length_1303379_cov_97.763543	AUGUSTUS	transcript	399217	399456	-	g103_t1
NODE_1_length_1303379_cov_97.763543	AUGUSTUS	stop_codon	399217	399219	-	ID=g103_t1; gene_id g103;
NODE_1_length_1303379_cov_97.763543	AUGUSTUS	CDS	399220	399456	-	ID=g103_t1; gene_id g103;
NODE_1_length_1303379_cov_97.763543	AUGUSTUS	start_codon	399454	399456	-	ID=g103_t1; gene_id g103;
NODE_1_length_1303379_cov_97.763543	AUGUSTUS	gene	401386	404020	+	g104
NODE_1_length_1303379_cov_97.763543	AUGUSTUS	transcript	401386	404020	+	g104_t1
NODE_1_length_1303379_cov_97.763543	AUGUSTUS	start_codon	401386	401388	+	ID=g104_t1; gene_id g104;
NODE_1_length_1303379_cov_97.763543	AUGUSTUS	intron	401622	401936	+	ID=g104_t1; gene_id g104;
NODE_1_length_1303379_cov_97.763543	AUGUSTUS	intron	402219	402271	+	ID=g104_t1; gene_id g104;
NODE_1_length_1303379_cov_97.763543	AUGUSTUS	intron	402603	402867	+	ID=g104_t1; gene_id g104;
NODE_1_length_1303379_cov_97.763543	AUGUSTUS	intron	403105	403158	+	ID=g104_t1; gene_id g104;
NODE_1_length_1303379_cov_97.763543	AUGUSTUS	intron	403393	403614	+	ID=g104_t1; gene_id g104;
NODE_1_length_1303379_cov_97.763543	AUGUSTUS	intron	403700	403778	+	ID=g104_t1; gene_id g104;
NODE_1_length_1303379_cov_97.763543	AUGUSTUS	CDS	401386	401621	+	ID=g104_t1; gene_id g104;
NODE_1_length_1303379_cov_97.763543	AUGUSTUS	CDS	401937	402218	+	ID=g104_t1; gene_id g104;
NODE_1_length_1303379_cov_97.763543	AUGUSTUS	CDS	402272	402602	+	ID=g104_t1; gene_id g104;
NODE_1_length_1303379_cov_97.763543	AUGUSTUS	CDS	402868	403104	+	ID=g104_t1; gene_id g104;
NODE_1_length_1303379_cov_97.763543	AUGUSTUS	CDS	403159	403392	+	ID=g104_t1; gene_id g104;
NODE_1_length_1303379_cov_97.763543	AUGUSTUS	CDS	403615	403699	+	ID=g104_t1; gene_id g104;
NODE_1_length_1303379_cov_97.763543	AUGUSTUS	CDS	403779	404017	+	ID=g104_t1; gene_id g104;
NODE_1_length_1303379_cov_97.763543	AUGUSTUS	stop_codon	404018	404020	+	ID=g104_t1; gene_id g104;
NODE_1_length_1303379_cov_97.763543	AUGUSTUS	gene	404520	405980	-	g105
NODE_1_length_1303379_cov_97.763543	AUGUSTUS	transcript	404520	405980	-	g105_t1
NODE_1_length_1303379_cov_97.763543	AUGUSTUS	stop_codon	404520	404522	-	ID=g105_t1; gene_id g105;
NODE_1_length_1303379_cov_97.763543	AUGUSTUS	CDS	404523	405980	-	ID=g105_t1; gene_id g105;
NODE_1_length_1303379_cov_97.763543	AUGUSTUS	start_codon	405978	405980	-	ID=g105_t1; gene_id g105;
NODE_1_length_1303379_cov_97.763543	AUGUSTUS	gene	408105	410979	-	g106
NODE_1_length_1303379_cov_97.763543	AUGUSTUS	transcript	408105	410979	-	g106_t1
NODE_1_length_1303379_cov_97.763543	AUGUSTUS	stop_codon	408105	408107	-	ID=g106_t1; gene_id g106;
NODE_1_length_1303379_cov_97.763543	AUGUSTUS	intron	408187	408266	-	ID=g106_t1; gene_id g106;
NODE_1_length_1303379_cov_97.763543	AUGUSTUS	intron	408768	409446	-	ID=g106_t1; gene_id g106;
NODE_1_length_1303379_cov_97.763543	AUGUSTUS	intron	409538	409598	-	ID=g106_t1; gene_id g106;
NODE_1_length_1303379_cov_97.763543	AUGUSTUS	intron	409612	409725	-	ID=g106_t1; gene_id g106;
NODE_1_length_1303379_cov_97.763543	AUGUSTUS	intron	410019	410178	-	ID=g106_t1; gene_id g106;
NODE_1_length_1303379_cov_97.763543	AUGUSTUS	intron	410440	410924	-	ID=g106_t1; gene_id g106;
NODE_1_length_1303379_cov_97.763543	AUGUSTUS	CDS	408108	408186	-	ID=g106_t1; gene_id g106;
NODE_1_length_1303379_cov_97.763543	AUGUSTUS	CDS	408267	408767	-	ID=g106_t1; gene_id g106;
NODE_1_length_1303379_cov_97.763543	AUGUSTUS	CDS	409447	409537	-	ID=g106_t1; gene_id g106;
NODE_1_length_1303379_cov_97.763543	AUGUSTUS	CDS	409599	409611	-	ID=g106_t1; gene_id g106;
NODE_1_length_1303379_cov_97.763543	AUGUSTUS	CDS	409726	410018	-	ID=g106_t1; gene_id g106;
NODE_1_length_1303379_cov_97.763543	AUGUSTUS	CDS	410179	410439	-	ID=g106_t1; gene_id g106;
NODE_1_length_1303379_cov_97.763543	AUGUSTUS	CDS	410925	410979	-	ID=g106_t1; gene_id g106;
NODE_1_length_1303379_cov_97.763543	AUGUSTUS	start_codon	410977	410979	-	ID=g106_t1; gene_id g106;
NODE_1_length_1303379_cov_97.763543	AUGUSTUS	gene	411083	413656	-	g107
NODE_1_length_1303379_cov_97.763543	AUGUSTUS	transcript	411083	413656	-	g107_t1
NODE_1_length_1303379_cov_97.763543	AUGUSTUS	stop_codon	411083	411085	-	ID=g107_t1; gene_id g107;
NODE_1_length_1303379_cov_97.763543	AUGUSTUS	intron	411358	411537	-	ID=g107_t1; gene_id g107;
NODE_1_length_1303379_cov_97.763543	AUGUSTUS	intron	411749	411918	-	ID=g107_t1; gene_id g107;
NODE_1_length_1303379_cov_97.763543	AUGUSTUS	intron	411949	412011	-	ID=g107_t1; gene_id g107;
NODE_1_length_1303379_cov_97.763543	AUGUSTUS	intron	413452	413533	-	ID=g107_t1; gene_id g107;
NODE_1_length_1303379_cov_97.763543	AUGUSTUS	CDS	411086	411357	-	ID=g107_t1; gene_id g107;
NODE_1_length_1303379_cov_97.763543	AUGUSTUS	CDS	411538	411748	-	ID=g107_t1; gene_id g107;
NODE_1_length_1303379_cov_97.763543	AUGUSTUS	CDS	411919	411948	-	ID=g107_t1; gene_id g107;
NODE_1_length_1303379_cov_97.763543	AUGUSTUS	CDS	412012	413451	-	ID=g107_t1; gene_id g107;
NODE_1_length_1303379_cov_97.763543	AUGUSTUS	CDS	413534	413656	-	ID=g107_t1; gene_id g107;
NODE_1_length_1303379_cov_97.763543	AUGUSTUS	start_codon	413654	413656	-	ID=g107_t1; gene_id g107;
NODE_1_length_1303379_cov_97.763543	AUGUSTUS	gene	413872	419720	-	g108
NODE_1_length_1303379_cov_97.763543	AUGUSTUS	transcript	413872	419720	-	g108_t1
NODE_1_length_1303379_cov_97.763543	AUGUSTUS	stop_codon	413872	413874	-	ID=g108_t1; gene_id g108;
NODE_1_length_1303379_cov_97.763543	AUGUSTUS	intron	414247	414511	-	ID=g108_t1; gene_id g108;
NODE_1_length_1303379_cov_97.763543	AUGUSTUS	intron	414579	415045	-	ID=g108_t1; gene_id g108;
NODE_1_length_1303379_cov_97.763543	AUGUSTUS	intron	416287	416498	-	ID=g108_t1; gene_id g108;
NODE_1_length_1303379_cov_97.763543	AUGUSTUS	intron	417110	418565	-	ID=g108_t1; gene_id g108;
NODE_1_length_1303379_cov_97.763543	AUGUSTUS	intron	418919	418973	-	ID=g108_t1; gene_id g108;
NODE_1_length_1303379_cov_97.763543	AUGUSTUS	intron	419268	419334	-	ID=g108_t1; gene_id g108;
NODE_1_length_1303379_cov_97.763543	AUGUSTUS	CDS	413875	414246	-	ID=g108_t1; gene_id g108;
NODE_1_length_1303379_cov_97.763543	AUGUSTUS	CDS	414512	414578	-	ID=g108_t1; gene_id g108;
NODE_1_length_1303379_cov_97.763543	AUGUSTUS	CDS	415046	416286	-	ID=g108_t1; gene_id g108;
NODE_1_length_1303379_cov_97.763543	AUGUSTUS	CDS	416499	417109	-	ID=g108_t1; gene_id g108;
NODE_1_length_1303379_cov_97.763543	AUGUSTUS	CDS	418566	418918	-	ID=g108_t1; gene_id g108;
NODE_1_length_1303379_cov_97.763543	AUGUSTUS	CDS	418974	419267	-	ID=g108_t1; gene_id g108;
NODE_1_length_1303379_cov_97.763543	AUGUSTUS	CDS	419335	419720	-	ID=g108_t1; gene_id g108;
NODE_1_length_1303379_cov_97.763543	AUGUSTUS	start_codon	419718	419720	-	ID=g108_t1; gene_id g108;
NODE_1_length_1303379_cov_97.763543	AUGUSTUS	gene	419767	420350	-	g109
NODE_1_length_1303379_cov_97.763543	AUGUSTUS	transcript	419767	420350	-	g109_t1
NODE_1_length_1303379_cov_97.763543	AUGUSTUS	stop_codon	419767	419769	-	ID=g109_t1; gene_id g109;
NODE_1_length_1303379_cov_97.763543	AUGUSTUS	intron	420182	420240	-	ID=g109_t1; gene_id g109;
NODE_1_length_1303379_cov_97.763543	AUGUSTUS	CDS	419770	420181	-	ID=g109_t1; gene_id g109;
NODE_1_length_1303379_cov_97.763543	AUGUSTUS	CDS	420241	420350	-	ID=g109_t1; gene_id g109;
NODE_1_length_1303379_cov_97.763543	AUGUSTUS	start_codon	420348	420350	-	ID=g109_t1; gene_id g109;
NODE_1_length_1303379_cov_97.763543	AUGUSTUS	gene	424241	428944	-	g110
NODE_1_length_1303379_cov_97.763543	AUGUSTUS	transcript	424241	428944	-	g110_t1
NODE_1_length_1303379_cov_97.763543	AUGUSTUS	stop_codon	424241	424243	-	ID=g110_t1; gene_id g110;
NODE_1_length_1303379_cov_97.763543	AUGUSTUS	intron	424961	425017	-	ID=g110_t1; gene_id g110;
NODE_1_length_1303379_cov_97.763543	AUGUSTUS	intron	425288	425406	-	ID=g110_t1; gene_id g110;
NODE_1_length_1303379_cov_97.763543	AUGUSTUS	intron	425604	426165	-	ID=g110_t1; gene_id g110;
NODE_1_length_1303379_cov_97.763543	AUGUSTUS	CDS	424244	424960	-	ID=g110_t1; gene_id g110;
NODE_1_length_1303379_cov_97.763543	AUGUSTUS	CDS	425018	425287	-	ID=g110_t1; gene_id g110;
NODE_1_length_1303379_cov_97.763543	AUGUSTUS	CDS	425407	425603	-	ID=g110_t1; gene_id g110;
NODE_1_length_1303379_cov_97.763543	AUGUSTUS	CDS	426166	428944	-	ID=g110_t1; gene_id g110;
NODE_1_length_1303379_cov_97.763543	AUGUSTUS	start_codon	428942	428944	-	ID=g110_t1; gene_id g110;
NODE_1_length_1303379_cov_97.763543	AUGUSTUS	gene	430652	431783	-	g111
NODE_1_length_1303379_cov_97.763543	AUGUSTUS	transcript	430652	431783	-	g111_t1
NODE_1_length_1303379_cov_97.763543	AUGUSTUS	stop_codon	430652	430654	-	ID=g111_t1; gene_id g111;
NODE_1_length_1303379_cov_97.763543	AUGUSTUS	intron	430730	430813	-	ID=g111_t1; gene_id g111;
NODE_1_length_1303379_cov_97.763543	AUGUSTUS	intron	430907	431061	-	ID=g111_t1; gene_id g111;
NODE_1_length_1303379_cov_97.763543	AUGUSTUS	intron	431218	431528	-	ID=g111_t1; gene_id g111;
NODE_1_length_1303379_cov_97.763543	AUGUSTUS	CDS	430655	430729	-	ID=g111_t1; gene_id g111;
NODE_1_length_1303379_cov_97.763543	AUGUSTUS	CDS	430814	430906	-	ID=g111_t1; gene_id g111;
NODE_1_length_1303379_cov_97.763543	AUGUSTUS	CDS	431062	431217	-	ID=g111_t1; gene_id g111;
NODE_1_length_1303379_cov_97.763543	AUGUSTUS	CDS	431529	431783	-	ID=g111_t1; gene_id g111;
NODE_1_length_1303379_cov_97.763543	AUGUSTUS	start_codon	431781	431783	-	ID=g111_t1; gene_id g111;
NODE_1_length_1303379_cov_97.763543	AUGUSTUS	gene	433349	438486	-	g112
NODE_1_length_1303379_cov_97.763543	AUGUSTUS	transcript	433349	438486	-	g112_t1
NODE_1_length_1303379_cov_97.763543	AUGUSTUS	stop_codon	433349	433351	-	ID=g112_t1; gene_id g112;
NODE_1_length_1303379_cov_97.763543	AUGUSTUS	intron	433996	435731	-	ID=g112_t1; gene_id g112;
NODE_1_length_1303379_cov_97.763543	AUGUSTUS	intron	436207	436678	-	ID=g112_t1; gene_id g112;
NODE_1_length_1303379_cov_97.763543	AUGUSTUS	intron	436905	437425	-	ID=g112_t1; gene_id g112;
NODE_1_length_1303379_cov_97.763543	AUGUSTUS	CDS	433352	433995	-	ID=g112_t1; gene_id g112;
NODE_1_length_1303379_cov_97.763543	AUGUSTUS	CDS	435732	436206	-	ID=g112_t1; gene_id g112;
NODE_1_length_1303379_cov_97.763543	AUGUSTUS	CDS	436679	436904	-	ID=g112_t1; gene_id g112;
NODE_1_length_1303379_cov_97.763543	AUGUSTUS	CDS	437426	438486	-	ID=g112_t1; gene_id g112;
NODE_1_length_1303379_cov_97.763543	AUGUSTUS	start_codon	438484	438486	-	ID=g112_t1; gene_id g112;
NODE_1_length_1303379_cov_97.763543	AUGUSTUS	gene	442867	443337	-	g113
NODE_1_length_1303379_cov_97.763543	AUGUSTUS	transcript	442867	443337	-	g113_t1
NODE_1_length_1303379_cov_97.763543	AUGUSTUS	stop_codon	442867	442869	-	ID=g113_t1; gene_id g113;
NODE_1_length_1303379_cov_97.763543	AUGUSTUS	CDS	442870	443337	-	ID=g113_t1; gene_id g113;
NODE_1_length_1303379_cov_97.763543	AUGUSTUS	start_codon	443335	443337	-	ID=g113_t1; gene_id g113;
NODE_1_length_1303379_cov_97.763543	AUGUSTUS	gene	444991	445709	+	g114
NODE_1_length_1303379_cov_97.763543	AUGUSTUS	transcript	444991	445709	+	g114_t1
NODE_1_length_1303379_cov_97.763543	AUGUSTUS	start_codon	444991	444993	+	ID=g114_t1; gene_id g114;
NODE_1_length_1303379_cov_97.763543	AUGUSTUS	intron	444997	445058	+	ID=g114_t1; gene_id g114;
NODE_1_length_1303379_cov_97.763543	AUGUSTUS	intron	445428	445526	+	ID=g114_t1; gene_id g114;
NODE_1_length_1303379_cov_97.763543	AUGUSTUS	CDS	444991	444996	+	ID=g114_t1; gene_id g114;
NODE_1_length_1303379_cov_97.763543	AUGUSTUS	CDS	445059	445427	+	ID=g114_t1; gene_id g114;
NODE_1_length_1303379_cov_97.763543	AUGUSTUS	CDS	445527	445706	+	ID=g114_t1; gene_id g114;
NODE_1_length_1303379_cov_97.763543	AUGUSTUS	stop_codon	445707	445709	+	ID=g114_t1; gene_id g114;
NODE_1_length_1303379_cov_97.763543	AUGUSTUS	gene	448231	448449	+	g115
NODE_1_length_1303379_cov_97.763543	AUGUSTUS	transcript	448231	448449	+	g115_t1
NODE_1_length_1303379_cov_97.763543	AUGUSTUS	start_codon	448231	448233	+	ID=g115_t1; gene_id g115;
NODE_1_length_1303379_cov_97.763543	AUGUSTUS	CDS	448231	448446	+	ID=g115_t1; gene_id g115;
NODE_1_length_1303379_cov_97.763543	AUGUSTUS	stop_codon	448447	448449	+	ID=g115_t1; gene_id g115;
NODE_1_length_1303379_cov_97.763543	AUGUSTUS	gene	448759	449390	-	g116
NODE_1_length_1303379_cov_97.763543	AUGUSTUS	transcript	448759	449390	-	g116_t1
NODE_1_length_1303379_cov_97.763543	AUGUSTUS	stop_codon	448759	448761	-	ID=g116_t1; gene_id g116;
NODE_1_length_1303379_cov_97.763543	AUGUSTUS	intron	449197	449369	-	ID=g116_t1; gene_id g116;
NODE_1_length_1303379_cov_97.763543	AUGUSTUS	CDS	448762	449196	-	ID=g116_t1; gene_id g116;
NODE_1_length_1303379_cov_97.763543	AUGUSTUS	CDS	449370	449390	-	ID=g116_t1; gene_id g116;
NODE_1_length_1303379_cov_97.763543	AUGUSTUS	start_codon	449388	449390	-	ID=g116_t1; gene_id g116;
NODE_1_length_1303379_cov_97.763543	AUGUSTUS	gene	451590	453827	+	g117
NODE_1_length_1303379_cov_97.763543	AUGUSTUS	transcript	451590	453827	+	g117_t1
NODE_1_length_1303379_cov_97.763543	AUGUSTUS	start_codon	451590	451592	+	ID=g117_t1; gene_id g117;
NODE_1_length_1303379_cov_97.763543	AUGUSTUS	CDS	451590	453824	+	ID=g117_t1; gene_id g117;
NODE_1_length_1303379_cov_97.763543	AUGUSTUS	stop_codon	453825	453827	+	ID=g117_t1; gene_id g117;
NODE_1_length_1303379_cov_97.763543	AUGUSTUS	gene	459658	461539	-	g118
NODE_1_length_1303379_cov_97.763543	AUGUSTUS	transcript	459658	461539	-	g118_t1
NODE_1_length_1303379_cov_97.763543	AUGUSTUS	stop_codon	459658	459660	-	ID=g118_t1; gene_id g118;
NODE_1_length_1303379_cov_97.763543	AUGUSTUS	intron	459898	460676	-	ID=g118_t1; gene_id g118;
NODE_1_length_1303379_cov_97.763543	AUGUSTUS	intron	460863	460915	-	ID=g118_t1; gene_id g118;
NODE_1_length_1303379_cov_97.763543	AUGUSTUS	CDS	459661	459897	-	ID=g118_t1; gene_id g118;
NODE_1_length_1303379_cov_97.763543	AUGUSTUS	CDS	460677	460862	-	ID=g118_t1; gene_id g118;
NODE_1_length_1303379_cov_97.763543	AUGUSTUS	CDS	460916	461539	-	ID=g118_t1; gene_id g118;
NODE_1_length_1303379_cov_97.763543	AUGUSTUS	start_codon	461537	461539	-	ID=g118_t1; gene_id g118;
NODE_1_length_1303379_cov_97.763543	AUGUSTUS	gene	463295	464745	-	g119
NODE_1_length_1303379_cov_97.763543	AUGUSTUS	transcript	463295	464745	-	g119_t1
NODE_1_length_1303379_cov_97.763543	AUGUSTUS	stop_codon	463295	463297	-	ID=g119_t1; gene_id g119;
NODE_1_length_1303379_cov_97.763543	AUGUSTUS	intron	463952	464003	-	ID=g119_t1; gene_id g119;
NODE_1_length_1303379_cov_97.763543	AUGUSTUS	intron	464049	464721	-	ID=g119_t1; gene_id g119;
NODE_1_length_1303379_cov_97.763543	AUGUSTUS	CDS	463298	463951	-	ID=g119_t1; gene_id g119;
NODE_1_length_1303379_cov_97.763543	AUGUSTUS	CDS	464004	464048	-	ID=g119_t1; gene_id g119;
NODE_1_length_1303379_cov_97.763543	AUGUSTUS	CDS	464722	464745	-	ID=g119_t1; gene_id g119;
NODE_1_length_1303379_cov_97.763543	AUGUSTUS	start_codon	464743	464745	-	ID=g119_t1; gene_id g119;
NODE_1_length_1303379_cov_97.763543	AUGUSTUS	gene	470404	471183	-	g120
NODE_1_length_1303379_cov_97.763543	AUGUSTUS	transcript	470404	471183	-	g120_t1
NODE_1_length_1303379_cov_97.763543	AUGUSTUS	stop_codon	470404	470406	-	ID=g120_t1; gene_id g120;
NODE_1_length_1303379_cov_97.763543	AUGUSTUS	CDS	470407	471183	-	ID=g120_t1; gene_id g120;
NODE_1_length_1303379_cov_97.763543	AUGUSTUS	start_codon	471181	471183	-	ID=g120_t1; gene_id g120;
NODE_1_length_1303379_cov_97.763543	AUGUSTUS	gene	475405	475971	+	g121
NODE_1_length_1303379_cov_97.763543	AUGUSTUS	transcript	475405	475971	+	g121_t1
NODE_1_length_1303379_cov_97.763543	AUGUSTUS	start_codon	475405	475407	+	ID=g121_t1; gene_id g121;
NODE_1_length_1303379_cov_97.763543	AUGUSTUS	intron	475544	475596	+	ID=g121_t1; gene_id g121;
NODE_1_length_1303379_cov_97.763543	AUGUSTUS	intron	475782	475845	+	ID=g121_t1; gene_id g121;
NODE_1_length_1303379_cov_97.763543	AUGUSTUS	CDS	475405	475543	+	ID=g121_t1; gene_id g121;
NODE_1_length_1303379_cov_97.763543	AUGUSTUS	CDS	475597	475781	+	ID=g121_t1; gene_id g121;
NODE_1_length_1303379_cov_97.763543	AUGUSTUS	CDS	475846	475968	+	ID=g121_t1; gene_id g121;
NODE_1_length_1303379_cov_97.763543	AUGUSTUS	stop_codon	475969	475971	+	ID=g121_t1; gene_id g121;
NODE_1_length_1303379_cov_97.763543	AUGUSTUS	gene	478982	480112	+	g122
NODE_1_length_1303379_cov_97.763543	AUGUSTUS	transcript	478982	480112	+	g122_t1
NODE_1_length_1303379_cov_97.763543	AUGUSTUS	start_codon	478982	478984	+	ID=g122_t1; gene_id g122;
NODE_1_length_1303379_cov_97.763543	AUGUSTUS	CDS	478982	480109	+	ID=g122_t1; gene_id g122;
NODE_1_length_1303379_cov_97.763543	AUGUSTUS	stop_codon	480110	480112	+	ID=g122_t1; gene_id g122;
NODE_1_length_1303379_cov_97.763543	AUGUSTUS	gene	483824	485023	+	g123
NODE_1_length_1303379_cov_97.763543	AUGUSTUS	transcript	483824	485023	+	g123_t1
NODE_1_length_1303379_cov_97.763543	AUGUSTUS	start_codon	483824	483826	+	ID=g123_t1; gene_id g123;
NODE_1_length_1303379_cov_97.763543	AUGUSTUS	intron	484028	484230	+	ID=g123_t1; gene_id g123;
NODE_1_length_1303379_cov_97.763543	AUGUSTUS	intron	484534	484870	+	ID=g123_t1; gene_id g123;
NODE_1_length_1303379_cov_97.763543	AUGUSTUS	CDS	483824	484027	+	ID=g123_t1; gene_id g123;
NODE_1_length_1303379_cov_97.763543	AUGUSTUS	CDS	484231	484533	+	ID=g123_t1; gene_id g123;
NODE_1_length_1303379_cov_97.763543	AUGUSTUS	CDS	484871	485020	+	ID=g123_t1; gene_id g123;
NODE_1_length_1303379_cov_97.763543	AUGUSTUS	stop_codon	485021	485023	+	ID=g123_t1; gene_id g123;
NODE_1_length_1303379_cov_97.763543	AUGUSTUS	gene	486106	492491	+	g124
NODE_1_length_1303379_cov_97.763543	AUGUSTUS	transcript	486106	492491	+	g124_t1
NODE_1_length_1303379_cov_97.763543	AUGUSTUS	start_codon	486106	486108	+	ID=g124_t1; gene_id g124;
NODE_1_length_1303379_cov_97.763543	AUGUSTUS	intron	486362	486898	+	ID=g124_t1; gene_id g124;
NODE_1_length_1303379_cov_97.763543	AUGUSTUS	intron	488696	490994	+	ID=g124_t1; gene_id g124;
NODE_1_length_1303379_cov_97.763543	AUGUSTUS	intron	491108	491164	+	ID=g124_t1; gene_id g124;
NODE_1_length_1303379_cov_97.763543	AUGUSTUS	intron	491422	492061	+	ID=g124_t1; gene_id g124;
NODE_1_length_1303379_cov_97.763543	AUGUSTUS	CDS	486106	486361	+	ID=g124_t1; gene_id g124;
NODE_1_length_1303379_cov_97.763543	AUGUSTUS	CDS	486899	488695	+	ID=g124_t1; gene_id g124;
NODE_1_length_1303379_cov_97.763543	AUGUSTUS	CDS	490995	491107	+	ID=g124_t1; gene_id g124;
NODE_1_length_1303379_cov_97.763543	AUGUSTUS	CDS	491165	491421	+	ID=g124_t1; gene_id g124;
NODE_1_length_1303379_cov_97.763543	AUGUSTUS	CDS	492062	492488	+	ID=g124_t1; gene_id g124;
NODE_1_length_1303379_cov_97.763543	AUGUSTUS	stop_codon	492489	492491	+	ID=g124_t1; gene_id g124;
NODE_1_length_1303379_cov_97.763543	AUGUSTUS	gene	493335	495187	-	g125
NODE_1_length_1303379_cov_97.763543	AUGUSTUS	transcript	493335	495187	-	g125_t1
NODE_1_length_1303379_cov_97.763543	AUGUSTUS	stop_codon	493335	493337	-	ID=g125_t1; gene_id g125;
NODE_1_length_1303379_cov_97.763543	AUGUSTUS	intron	493496	493636	-	ID=g125_t1; gene_id g125;
NODE_1_length_1303379_cov_97.763543	AUGUSTUS	intron	493829	494176	-	ID=g125_t1; gene_id g125;
NODE_1_length_1303379_cov_97.763543	AUGUSTUS	intron	494247	494774	-	ID=g125_t1; gene_id g125;
NODE_1_length_1303379_cov_97.763543	AUGUSTUS	intron	495019	495077	-	ID=g125_t1; gene_id g125;
NODE_1_length_1303379_cov_97.763543	AUGUSTUS	CDS	493338	493495	-	ID=g125_t1; gene_id g125;
NODE_1_length_1303379_cov_97.763543	AUGUSTUS	CDS	493637	493828	-	ID=g125_t1; gene_id g125;
NODE_1_length_1303379_cov_97.763543	AUGUSTUS	CDS	494177	494246	-	ID=g125_t1; gene_id g125;
NODE_1_length_1303379_cov_97.763543	AUGUSTUS	CDS	494775	495018	-	ID=g125_t1; gene_id g125;
NODE_1_length_1303379_cov_97.763543	AUGUSTUS	CDS	495078	495187	-	ID=g125_t1; gene_id g125;
NODE_1_length_1303379_cov_97.763543	AUGUSTUS	start_codon	495185	495187	-	ID=g125_t1; gene_id g125;
NODE_1_length_1303379_cov_97.763543	AUGUSTUS	gene	496208	497126	-	g126
NODE_1_length_1303379_cov_97.763543	AUGUSTUS	transcript	496208	497126	-	g126_t1
NODE_1_length_1303379_cov_97.763543	AUGUSTUS	stop_codon	496208	496210	-	ID=g126_t1; gene_id g126;
NODE_1_length_1303379_cov_97.763543	AUGUSTUS	intron	496264	496655	-	ID=g126_t1; gene_id g126;
NODE_1_length_1303379_cov_97.763543	AUGUSTUS	intron	496886	496950	-	ID=g126_t1; gene_id g126;
NODE_1_length_1303379_cov_97.763543	AUGUSTUS	CDS	496211	496263	-	ID=g126_t1; gene_id g126;
NODE_1_length_1303379_cov_97.763543	AUGUSTUS	CDS	496656	496885	-	ID=g126_t1; gene_id g126;
NODE_1_length_1303379_cov_97.763543	AUGUSTUS	CDS	496951	497126	-	ID=g126_t1; gene_id g126;
NODE_1_length_1303379_cov_97.763543	AUGUSTUS	start_codon	497124	497126	-	ID=g126_t1; gene_id g126;
NODE_1_length_1303379_cov_97.763543	AUGUSTUS	gene	499706	503873	-	g127
NODE_1_length_1303379_cov_97.763543	AUGUSTUS	transcript	499706	503873	-	g127_t1
NODE_1_length_1303379_cov_97.763543	AUGUSTUS	stop_codon	499706	499708	-	ID=g127_t1; gene_id g127;
NODE_1_length_1303379_cov_97.763543	AUGUSTUS	intron	502327	502386	-	ID=g127_t1; gene_id g127;
NODE_1_length_1303379_cov_97.763543	AUGUSTUS	intron	502406	502518	-	ID=g127_t1; gene_id g127;
NODE_1_length_1303379_cov_97.763543	AUGUSTUS	intron	503728	503813	-	ID=g127_t1; gene_id g127;
NODE_1_length_1303379_cov_97.763543	AUGUSTUS	CDS	499709	502326	-	ID=g127_t1; gene_id g127;
NODE_1_length_1303379_cov_97.763543	AUGUSTUS	CDS	502387	502405	-	ID=g127_t1; gene_id g127;
NODE_1_length_1303379_cov_97.763543	AUGUSTUS	CDS	502519	503727	-	ID=g127_t1; gene_id g127;
NODE_1_length_1303379_cov_97.763543	AUGUSTUS	CDS	503814	503873	-	ID=g127_t1; gene_id g127;
NODE_1_length_1303379_cov_97.763543	AUGUSTUS	start_codon	503871	503873	-	ID=g127_t1; gene_id g127;
NODE_1_length_1303379_cov_97.763543	AUGUSTUS	gene	504369	511712	+	g128
NODE_1_length_1303379_cov_97.763543	AUGUSTUS	transcript	504369	511712	+	g128_t1
NODE_1_length_1303379_cov_97.763543	AUGUSTUS	start_codon	504369	504371	+	ID=g128_t1; gene_id g128;
NODE_1_length_1303379_cov_97.763543	AUGUSTUS	intron	505792	505992	+	ID=g128_t1; gene_id g128;
NODE_1_length_1303379_cov_97.763543	AUGUSTUS	intron	509870	509926	+	ID=g128_t1; gene_id g128;
NODE_1_length_1303379_cov_97.763543	AUGUSTUS	CDS	504369	505791	+	ID=g128_t1; gene_id g128;
NODE_1_length_1303379_cov_97.763543	AUGUSTUS	CDS	505993	509869	+	ID=g128_t1; gene_id g128;
NODE_1_length_1303379_cov_97.763543	AUGUSTUS	CDS	509927	511709	+	ID=g128_t1; gene_id g128;
NODE_1_length_1303379_cov_97.763543	AUGUSTUS	stop_codon	511710	511712	+	ID=g128_t1; gene_id g128;
NODE_1_length_1303379_cov_97.763543	AUGUSTUS	gene	512731	514428	+	g129
NODE_1_length_1303379_cov_97.763543	AUGUSTUS	transcript	512731	514428	+	g129_t1
NODE_1_length_1303379_cov_97.763543	AUGUSTUS	start_codon	512731	512733	+	ID=g129_t1; gene_id g129;
NODE_1_length_1303379_cov_97.763543	AUGUSTUS	intron	512820	512895	+	ID=g129_t1; gene_id g129;
NODE_1_length_1303379_cov_97.763543	AUGUSTUS	intron	514043	514119	+	ID=g129_t1; gene_id g129;
NODE_1_length_1303379_cov_97.763543	AUGUSTUS	CDS	512731	512819	+	ID=g129_t1; gene_id g129;
NODE_1_length_1303379_cov_97.763543	AUGUSTUS	CDS	512896	514042	+	ID=g129_t1; gene_id g129;
NODE_1_length_1303379_cov_97.763543	AUGUSTUS	CDS	514120	514425	+	ID=g129_t1; gene_id g129;
NODE_1_length_1303379_cov_97.763543	AUGUSTUS	stop_codon	514426	514428	+	ID=g129_t1; gene_id g129;
NODE_1_length_1303379_cov_97.763543	AUGUSTUS	gene	526346	527716	-	g130
NODE_1_length_1303379_cov_97.763543	AUGUSTUS	transcript	526346	527716	-	g130_t1
NODE_1_length_1303379_cov_97.763543	AUGUSTUS	stop_codon	526346	526348	-	ID=g130_t1; gene_id g130;
NODE_1_length_1303379_cov_97.763543	AUGUSTUS	intron	526975	527085	-	ID=g130_t1; gene_id g130;
NODE_1_length_1303379_cov_97.763543	AUGUSTUS	intron	527206	527694	-	ID=g130_t1; gene_id g130;
NODE_1_length_1303379_cov_97.763543	AUGUSTUS	CDS	526349	526974	-	ID=g130_t1; gene_id g130;
NODE_1_length_1303379_cov_97.763543	AUGUSTUS	CDS	527086	527205	-	ID=g130_t1; gene_id g130;
NODE_1_length_1303379_cov_97.763543	AUGUSTUS	CDS	527695	527716	-	ID=g130_t1; gene_id g130;
NODE_1_length_1303379_cov_97.763543	AUGUSTUS	start_codon	527714	527716	-	ID=g130_t1; gene_id g130;
NODE_1_length_1303379_cov_97.763543	AUGUSTUS	gene	530876	532105	-	g131
NODE_1_length_1303379_cov_97.763543	AUGUSTUS	transcript	530876	532105	-	g131_t1
NODE_1_length_1303379_cov_97.763543	AUGUSTUS	stop_codon	530876	530878	-	ID=g131_t1; gene_id g131;
NODE_1_length_1303379_cov_97.763543	AUGUSTUS	intron	531050	531190	-	ID=g131_t1; gene_id g131;
NODE_1_length_1303379_cov_97.763543	AUGUSTUS	CDS	530879	531049	-	ID=g131_t1; gene_id g131;
NODE_1_length_1303379_cov_97.763543	AUGUSTUS	CDS	531191	532105	-	ID=g131_t1; gene_id g131;
NODE_1_length_1303379_cov_97.763543	AUGUSTUS	start_codon	532103	532105	-	ID=g131_t1; gene_id g131;
NODE_1_length_1303379_cov_97.763543	AUGUSTUS	gene	533271	534155	-	g132
NODE_1_length_1303379_cov_97.763543	AUGUSTUS	transcript	533271	534155	-	g132_t1
NODE_1_length_1303379_cov_97.763543	AUGUSTUS	stop_codon	533271	533273	-	ID=g132_t1; gene_id g132;
NODE_1_length_1303379_cov_97.763543	AUGUSTUS	intron	533724	533891	-	ID=g132_t1; gene_id g132;
NODE_1_length_1303379_cov_97.763543	AUGUSTUS	CDS	533274	533723	-	ID=g132_t1; gene_id g132;
NODE_1_length_1303379_cov_97.763543	AUGUSTUS	CDS	533892	534155	-	ID=g132_t1; gene_id g132;
NODE_1_length_1303379_cov_97.763543	AUGUSTUS	start_codon	534153	534155	-	ID=g132_t1; gene_id g132;
NODE_1_length_1303379_cov_97.763543	AUGUSTUS	gene	534885	539944	-	g133
NODE_1_length_1303379_cov_97.763543	AUGUSTUS	transcript	534885	539944	-	g133_t1
NODE_1_length_1303379_cov_97.763543	AUGUSTUS	stop_codon	534885	534887	-	ID=g133_t1; gene_id g133;
NODE_1_length_1303379_cov_97.763543	AUGUSTUS	intron	535032	535094	-	ID=g133_t1; gene_id g133;
NODE_1_length_1303379_cov_97.763543	AUGUSTUS	intron	535194	535333	-	ID=g133_t1; gene_id g133;
NODE_1_length_1303379_cov_97.763543	AUGUSTUS	intron	536389	537145	-	ID=g133_t1; gene_id g133;
NODE_1_length_1303379_cov_97.763543	AUGUSTUS	intron	539366	539739	-	ID=g133_t1; gene_id g133;
NODE_1_length_1303379_cov_97.763543	AUGUSTUS	CDS	534888	535031	-	ID=g133_t1; gene_id g133;
NODE_1_length_1303379_cov_97.763543	AUGUSTUS	CDS	535095	535193	-	ID=g133_t1; gene_id g133;
NODE_1_length_1303379_cov_97.763543	AUGUSTUS	CDS	535334	536388	-	ID=g133_t1; gene_id g133;
NODE_1_length_1303379_cov_97.763543	AUGUSTUS	CDS	537146	539365	-	ID=g133_t1; gene_id g133;
NODE_1_length_1303379_cov_97.763543	AUGUSTUS	CDS	539740	539944	-	ID=g133_t1; gene_id g133;
NODE_1_length_1303379_cov_97.763543	AUGUSTUS	start_codon	539942	539944	-	ID=g133_t1; gene_id g133;
NODE_1_length_1303379_cov_97.763543	AUGUSTUS	gene	540819	545720	+	g134
NODE_1_length_1303379_cov_97.763543	AUGUSTUS	transcript	540819	545720	+	g134_t1
NODE_1_length_1303379_cov_97.763543	AUGUSTUS	start_codon	540819	540821	+	ID=g134_t1; gene_id g134;
NODE_1_length_1303379_cov_97.763543	AUGUSTUS	intron	540983	541110	+	ID=g134_t1; gene_id g134;
NODE_1_length_1303379_cov_97.763543	AUGUSTUS	intron	541365	544964	+	ID=g134_t1; gene_id g134;
NODE_1_length_1303379_cov_97.763543	AUGUSTUS	intron	545361	545418	+	ID=g134_t1; gene_id g134;
NODE_1_length_1303379_cov_97.763543	AUGUSTUS	CDS	540819	540982	+	ID=g134_t1; gene_id g134;
NODE_1_length_1303379_cov_97.763543	AUGUSTUS	CDS	541111	541364	+	ID=g134_t1; gene_id g134;
NODE_1_length_1303379_cov_97.763543	AUGUSTUS	CDS	544965	545360	+	ID=g134_t1; gene_id g134;
NODE_1_length_1303379_cov_97.763543	AUGUSTUS	CDS	545419	545717	+	ID=g134_t1; gene_id g134;
NODE_1_length_1303379_cov_97.763543	AUGUSTUS	stop_codon	545718	545720	+	ID=g134_t1; gene_id g134;
NODE_1_length_1303379_cov_97.763543	AUGUSTUS	gene	548144	553051	+	g135
NODE_1_length_1303379_cov_97.763543	AUGUSTUS	transcript	548144	553051	+	g135_t1
NODE_1_length_1303379_cov_97.763543	AUGUSTUS	start_codon	548144	548146	+	ID=g135_t1; gene_id g135;
NODE_1_length_1303379_cov_97.763543	AUGUSTUS	intron	548234	548425	+	ID=g135_t1; gene_id g135;
NODE_1_length_1303379_cov_97.763543	AUGUSTUS	intron	548539	548727	+	ID=g135_t1; gene_id g135;
NODE_1_length_1303379_cov_97.763543	AUGUSTUS	intron	549053	549563	+	ID=g135_t1; gene_id g135;
NODE_1_length_1303379_cov_97.763543	AUGUSTUS	intron	550806	550966	+	ID=g135_t1; gene_id g135;
NODE_1_length_1303379_cov_97.763543	AUGUSTUS	intron	551272	551485	+	ID=g135_t1; gene_id g135;
NODE_1_length_1303379_cov_97.763543	AUGUSTUS	intron	552710	553035	+	ID=g135_t1; gene_id g135;
NODE_1_length_1303379_cov_97.763543	AUGUSTUS	CDS	548144	548233	+	ID=g135_t1; gene_id g135;
NODE_1_length_1303379_cov_97.763543	AUGUSTUS	CDS	548426	548538	+	ID=g135_t1; gene_id g135;
NODE_1_length_1303379_cov_97.763543	AUGUSTUS	CDS	548728	549052	+	ID=g135_t1; gene_id g135;
NODE_1_length_1303379_cov_97.763543	AUGUSTUS	CDS	549564	550805	+	ID=g135_t1; gene_id g135;
NODE_1_length_1303379_cov_97.763543	AUGUSTUS	CDS	550967	551271	+	ID=g135_t1; gene_id g135;
NODE_1_length_1303379_cov_97.763543	AUGUSTUS	CDS	551486	552709	+	ID=g135_t1; gene_id g135;
NODE_1_length_1303379_cov_97.763543	AUGUSTUS	CDS	553036	553048	+	ID=g135_t1; gene_id g135;
NODE_1_length_1303379_cov_97.763543	AUGUSTUS	stop_codon	553049	553051	+	ID=g135_t1; gene_id g135;
NODE_1_length_1303379_cov_97.763543	AUGUSTUS	gene	553604	555990	-	g136
NODE_1_length_1303379_cov_97.763543	AUGUSTUS	transcript	553604	555990	-	g136_t1
NODE_1_length_1303379_cov_97.763543	AUGUSTUS	stop_codon	553604	553606	-	ID=g136_t1; gene_id g136;
NODE_1_length_1303379_cov_97.763543	AUGUSTUS	intron	554144	555579	-	ID=g136_t1; gene_id g136;
NODE_1_length_1303379_cov_97.763543	AUGUSTUS	CDS	553607	554143	-	ID=g136_t1; gene_id g136;
NODE_1_length_1303379_cov_97.763543	AUGUSTUS	CDS	555580	555990	-	ID=g136_t1; gene_id g136;
NODE_1_length_1303379_cov_97.763543	AUGUSTUS	start_codon	555988	555990	-	ID=g136_t1; gene_id g136;
NODE_1_length_1303379_cov_97.763543	AUGUSTUS	gene	557607	560637	+	g137
NODE_1_length_1303379_cov_97.763543	AUGUSTUS	transcript	557607	560637	+	g137_t1
NODE_1_length_1303379_cov_97.763543	AUGUSTUS	start_codon	557607	557609	+	ID=g137_t1; gene_id g137;
NODE_1_length_1303379_cov_97.763543	AUGUSTUS	intron	558201	558964	+	ID=g137_t1; gene_id g137;
NODE_1_length_1303379_cov_97.763543	AUGUSTUS	intron	560195	560364	+	ID=g137_t1; gene_id g137;
NODE_1_length_1303379_cov_97.763543	AUGUSTUS	CDS	557607	558200	+	ID=g137_t1; gene_id g137;
NODE_1_length_1303379_cov_97.763543	AUGUSTUS	CDS	558965	560194	+	ID=g137_t1; gene_id g137;
NODE_1_length_1303379_cov_97.763543	AUGUSTUS	CDS	560365	560634	+	ID=g137_t1; gene_id g137;
NODE_1_length_1303379_cov_97.763543	AUGUSTUS	stop_codon	560635	560637	+	ID=g137_t1; gene_id g137;
NODE_1_length_1303379_cov_97.763543	AUGUSTUS	gene	561069	562628	-	g138
NODE_1_length_1303379_cov_97.763543	AUGUSTUS	transcript	561069	562628	-	g138_t1
NODE_1_length_1303379_cov_97.763543	AUGUSTUS	stop_codon	561069	561071	-	ID=g138_t1; gene_id g138;
NODE_1_length_1303379_cov_97.763543	AUGUSTUS	intron	561910	562596	-	ID=g138_t1; gene_id g138;
NODE_1_length_1303379_cov_97.763543	AUGUSTUS	CDS	561072	561909	-	ID=g138_t1; gene_id g138;
NODE_1_length_1303379_cov_97.763543	AUGUSTUS	CDS	562597	562628	-	ID=g138_t1; gene_id g138;
NODE_1_length_1303379_cov_97.763543	AUGUSTUS	start_codon	562626	562628	-	ID=g138_t1; gene_id g138;
NODE_1_length_1303379_cov_97.763543	AUGUSTUS	gene	563389	567632	+	g139
NODE_1_length_1303379_cov_97.763543	AUGUSTUS	transcript	563389	567632	+	g139_t1
NODE_1_length_1303379_cov_97.763543	AUGUSTUS	start_codon	563389	563391	+	ID=g139_t1; gene_id g139;
NODE_1_length_1303379_cov_97.763543	AUGUSTUS	intron	564055	564494	+	ID=g139_t1; gene_id g139;
NODE_1_length_1303379_cov_97.763543	AUGUSTUS	intron	564530	564672	+	ID=g139_t1; gene_id g139;
NODE_1_length_1303379_cov_97.763543	AUGUSTUS	intron	564708	564906	+	ID=g139_t1; gene_id g139;
NODE_1_length_1303379_cov_97.763543	AUGUSTUS	intron	564987	565293	+	ID=g139_t1; gene_id g139;
NODE_1_length_1303379_cov_97.763543	AUGUSTUS	intron	565404	565466	+	ID=g139_t1; gene_id g139;
NODE_1_length_1303379_cov_97.763543	AUGUSTUS	intron	565746	566156	+	ID=g139_t1; gene_id g139;
NODE_1_length_1303379_cov_97.763543	AUGUSTUS	intron	566190	566906	+	ID=g139_t1; gene_id g139;
NODE_1_length_1303379_cov_97.763543	AUGUSTUS	intron	567325	567437	+	ID=g139_t1; gene_id g139;
NODE_1_length_1303379_cov_97.763543	AUGUSTUS	CDS	563389	564054	+	ID=g139_t1; gene_id g139;
NODE_1_length_1303379_cov_97.763543	AUGUSTUS	CDS	564495	564529	+	ID=g139_t1; gene_id g139;
NODE_1_length_1303379_cov_97.763543	AUGUSTUS	CDS	564673	564707	+	ID=g139_t1; gene_id g139;
NODE_1_length_1303379_cov_97.763543	AUGUSTUS	CDS	564907	564986	+	ID=g139_t1; gene_id g139;
NODE_1_length_1303379_cov_97.763543	AUGUSTUS	CDS	565294	565403	+	ID=g139_t1; gene_id g139;
NODE_1_length_1303379_cov_97.763543	AUGUSTUS	CDS	565467	565745	+	ID=g139_t1; gene_id g139;
NODE_1_length_1303379_cov_97.763543	AUGUSTUS	CDS	566157	566189	+	ID=g139_t1; gene_id g139;
NODE_1_length_1303379_cov_97.763543	AUGUSTUS	CDS	566907	567324	+	ID=g139_t1; gene_id g139;
NODE_1_length_1303379_cov_97.763543	AUGUSTUS	CDS	567438	567629	+	ID=g139_t1; gene_id g139;
NODE_1_length_1303379_cov_97.763543	AUGUSTUS	stop_codon	567630	567632	+	ID=g139_t1; gene_id g139;
NODE_1_length_1303379_cov_97.763543	AUGUSTUS	gene	568312	571180	+	g140
NODE_1_length_1303379_cov_97.763543	AUGUSTUS	transcript	568312	571180	+	g140_t1
NODE_1_length_1303379_cov_97.763543	AUGUSTUS	start_codon	568312	568314	+	ID=g140_t1; gene_id g140;
NODE_1_length_1303379_cov_97.763543	AUGUSTUS	intron	568674	568791	+	ID=g140_t1; gene_id g140;
NODE_1_length_1303379_cov_97.763543	AUGUSTUS	intron	569096	569242	+	ID=g140_t1; gene_id g140;
NODE_1_length_1303379_cov_97.763543	AUGUSTUS	intron	569556	569634	+	ID=g140_t1; gene_id g140;
NODE_1_length_1303379_cov_97.763543	AUGUSTUS	intron	570993	571060	+	ID=g140_t1; gene_id g140;
NODE_1_length_1303379_cov_97.763543	AUGUSTUS	CDS	568312	568673	+	ID=g140_t1; gene_id g140;
NODE_1_length_1303379_cov_97.763543	AUGUSTUS	CDS	568792	569095	+	ID=g140_t1; gene_id g140;
NODE_1_length_1303379_cov_97.763543	AUGUSTUS	CDS	569243	569555	+	ID=g140_t1; gene_id g140;
NODE_1_length_1303379_cov_97.763543	AUGUSTUS	CDS	569635	570992	+	ID=g140_t1; gene_id g140;
NODE_1_length_1303379_cov_97.763543	AUGUSTUS	CDS	571061	571177	+	ID=g140_t1; gene_id g140;
NODE_1_length_1303379_cov_97.763543	AUGUSTUS	stop_codon	571178	571180	+	ID=g140_t1; gene_id g140;
NODE_1_length_1303379_cov_97.763543	AUGUSTUS	gene	572300	574057	-	g141
NODE_1_length_1303379_cov_97.763543	AUGUSTUS	transcript	572300	574057	-	g141_t1
NODE_1_length_1303379_cov_97.763543	AUGUSTUS	stop_codon	572300	572302	-	ID=g141_t1; gene_id g141;
NODE_1_length_1303379_cov_97.763543	AUGUSTUS	intron	572995	573046	-	ID=g141_t1; gene_id g141;
NODE_1_length_1303379_cov_97.763543	AUGUSTUS	intron	573406	573548	-	ID=g141_t1; gene_id g141;
NODE_1_length_1303379_cov_97.763543	AUGUSTUS	CDS	572303	572994	-	ID=g141_t1; gene_id g141;
NODE_1_length_1303379_cov_97.763543	AUGUSTUS	CDS	573047	573405	-	ID=g141_t1; gene_id g141;
NODE_1_length_1303379_cov_97.763543	AUGUSTUS	CDS	573549	574057	-	ID=g141_t1; gene_id g141;
NODE_1_length_1303379_cov_97.763543	AUGUSTUS	start_codon	574055	574057	-	ID=g141_t1; gene_id g141;
NODE_1_length_1303379_cov_97.763543	AUGUSTUS	gene	576050	576337	+	g142
NODE_1_length_1303379_cov_97.763543	AUGUSTUS	transcript	576050	576337	+	g142_t1
NODE_1_length_1303379_cov_97.763543	AUGUSTUS	start_codon	576050	576052	+	ID=g142_t1; gene_id g142;
NODE_1_length_1303379_cov_97.763543	AUGUSTUS	CDS	576050	576334	+	ID=g142_t1; gene_id g142;
NODE_1_length_1303379_cov_97.763543	AUGUSTUS	stop_codon	576335	576337	+	ID=g142_t1; gene_id g142;
NODE_1_length_1303379_cov_97.763543	AUGUSTUS	gene	576394	577868	+	g143
NODE_1_length_1303379_cov_97.763543	AUGUSTUS	transcript	576394	577868	+	g143_t1
NODE_1_length_1303379_cov_97.763543	AUGUSTUS	start_codon	576394	576396	+	ID=g143_t1; gene_id g143;
NODE_1_length_1303379_cov_97.763543	AUGUSTUS	intron	576753	576804	+	ID=g143_t1; gene_id g143;
NODE_1_length_1303379_cov_97.763543	AUGUSTUS	intron	576902	577043	+	ID=g143_t1; gene_id g143;
NODE_1_length_1303379_cov_97.763543	AUGUSTUS	intron	577608	577667	+	ID=g143_t1; gene_id g143;
NODE_1_length_1303379_cov_97.763543	AUGUSTUS	CDS	576394	576752	+	ID=g143_t1; gene_id g143;
NODE_1_length_1303379_cov_97.763543	AUGUSTUS	CDS	576805	576901	+	ID=g143_t1; gene_id g143;
NODE_1_length_1303379_cov_97.763543	AUGUSTUS	CDS	577044	577607	+	ID=g143_t1; gene_id g143;
NODE_1_length_1303379_cov_97.763543	AUGUSTUS	CDS	577668	577865	+	ID=g143_t1; gene_id g143;
NODE_1_length_1303379_cov_97.763543	AUGUSTUS	stop_codon	577866	577868	+	ID=g143_t1; gene_id g143;
NODE_1_length_1303379_cov_97.763543	AUGUSTUS	gene	579728	581014	-	g144
NODE_1_length_1303379_cov_97.763543	AUGUSTUS	transcript	579728	581014	-	g144_t1
NODE_1_length_1303379_cov_97.763543	AUGUSTUS	stop_codon	579728	579730	-	ID=g144_t1; gene_id g144;
NODE_1_length_1303379_cov_97.763543	AUGUSTUS	CDS	579731	581014	-	ID=g144_t1; gene_id g144;
NODE_1_length_1303379_cov_97.763543	AUGUSTUS	start_codon	581012	581014	-	ID=g144_t1; gene_id g144;
NODE_1_length_1303379_cov_97.763543	AUGUSTUS	gene	582788	583639	-	g145
NODE_1_length_1303379_cov_97.763543	AUGUSTUS	transcript	582788	583639	-	g145_t1
NODE_1_length_1303379_cov_97.763543	AUGUSTUS	stop_codon	582788	582790	-	ID=g145_t1; gene_id g145;
NODE_1_length_1303379_cov_97.763543	AUGUSTUS	CDS	582791	583639	-	ID=g145_t1; gene_id g145;
NODE_1_length_1303379_cov_97.763543	AUGUSTUS	start_codon	583637	583639	-	ID=g145_t1; gene_id g145;
NODE_1_length_1303379_cov_97.763543	AUGUSTUS	gene	588138	589025	+	g146
NODE_1_length_1303379_cov_97.763543	AUGUSTUS	transcript	588138	589025	+	g146_t1
NODE_1_length_1303379_cov_97.763543	AUGUSTUS	start_codon	588138	588140	+	ID=g146_t1; gene_id g146;
NODE_1_length_1303379_cov_97.763543	AUGUSTUS	intron	588262	588390	+	ID=g146_t1; gene_id g146;
NODE_1_length_1303379_cov_97.763543	AUGUSTUS	CDS	588138	588261	+	ID=g146_t1; gene_id g146;
NODE_1_length_1303379_cov_97.763543	AUGUSTUS	CDS	588391	589022	+	ID=g146_t1; gene_id g146;
NODE_1_length_1303379_cov_97.763543	AUGUSTUS	stop_codon	589023	589025	+	ID=g146_t1; gene_id g146;
NODE_1_length_1303379_cov_97.763543	AUGUSTUS	gene	589376	593932	+	g147
NODE_1_length_1303379_cov_97.763543	AUGUSTUS	transcript	589376	593932	+	g147_t1
NODE_1_length_1303379_cov_97.763543	AUGUSTUS	start_codon	589376	589378	+	ID=g147_t1; gene_id g147;
NODE_1_length_1303379_cov_97.763543	AUGUSTUS	intron	590408	590512	+	ID=g147_t1; gene_id g147;
NODE_1_length_1303379_cov_97.763543	AUGUSTUS	intron	590864	590972	+	ID=g147_t1; gene_id g147;
NODE_1_length_1303379_cov_97.763543	AUGUSTUS	intron	591014	591644	+	ID=g147_t1; gene_id g147;
NODE_1_length_1303379_cov_97.763543	AUGUSTUS	intron	591757	591842	+	ID=g147_t1; gene_id g147;
NODE_1_length_1303379_cov_97.763543	AUGUSTUS	intron	592980	593068	+	ID=g147_t1; gene_id g147;
NODE_1_length_1303379_cov_97.763543	AUGUSTUS	CDS	589376	590407	+	ID=g147_t1; gene_id g147;
NODE_1_length_1303379_cov_97.763543	AUGUSTUS	CDS	590513	590863	+	ID=g147_t1; gene_id g147;
NODE_1_length_1303379_cov_97.763543	AUGUSTUS	CDS	590973	591013	+	ID=g147_t1; gene_id g147;
NODE_1_length_1303379_cov_97.763543	AUGUSTUS	CDS	591645	591756	+	ID=g147_t1; gene_id g147;
NODE_1_length_1303379_cov_97.763543	AUGUSTUS	CDS	591843	592979	+	ID=g147_t1; gene_id g147;
NODE_1_length_1303379_cov_97.763543	AUGUSTUS	CDS	593069	593929	+	ID=g147_t1; gene_id g147;
NODE_1_length_1303379_cov_97.763543	AUGUSTUS	stop_codon	593930	593932	+	ID=g147_t1; gene_id g147;
NODE_1_length_1303379_cov_97.763543	AUGUSTUS	gene	594251	595579	-	g148
NODE_1_length_1303379_cov_97.763543	AUGUSTUS	transcript	594251	595579	-	g148_t1
NODE_1_length_1303379_cov_97.763543	AUGUSTUS	stop_codon	594251	594253	-	ID=g148_t1; gene_id g148;
NODE_1_length_1303379_cov_97.763543	AUGUSTUS	intron	594480	594659	-	ID=g148_t1; gene_id g148;
NODE_1_length_1303379_cov_97.763543	AUGUSTUS	intron	594739	595209	-	ID=g148_t1; gene_id g148;
NODE_1_length_1303379_cov_97.763543	AUGUSTUS	intron	595399	595458	-	ID=g148_t1; gene_id g148;
NODE_1_length_1303379_cov_97.763543	AUGUSTUS	CDS	594254	594479	-	ID=g148_t1; gene_id g148;
NODE_1_length_1303379_cov_97.763543	AUGUSTUS	CDS	594660	594738	-	ID=g148_t1; gene_id g148;
NODE_1_length_1303379_cov_97.763543	AUGUSTUS	CDS	595210	595398	-	ID=g148_t1; gene_id g148;
NODE_1_length_1303379_cov_97.763543	AUGUSTUS	CDS	595459	595579	-	ID=g148_t1; gene_id g148;
NODE_1_length_1303379_cov_97.763543	AUGUSTUS	start_codon	595577	595579	-	ID=g148_t1; gene_id g148;
NODE_1_length_1303379_cov_97.763543	AUGUSTUS	gene	596249	597926	+	g149
NODE_1_length_1303379_cov_97.763543	AUGUSTUS	transcript	596249	597926	+	g149_t1
NODE_1_length_1303379_cov_97.763543	AUGUSTUS	start_codon	596249	596251	+	ID=g149_t1; gene_id g149;
NODE_1_length_1303379_cov_97.763543	AUGUSTUS	intron	596497	596551	+	ID=g149_t1; gene_id g149;
NODE_1_length_1303379_cov_97.763543	AUGUSTUS	CDS	596249	596496	+	ID=g149_t1; gene_id g149;
NODE_1_length_1303379_cov_97.763543	AUGUSTUS	CDS	596552	597923	+	ID=g149_t1; gene_id g149;
NODE_1_length_1303379_cov_97.763543	AUGUSTUS	stop_codon	597924	597926	+	ID=g149_t1; gene_id g149;
NODE_1_length_1303379_cov_97.763543	AUGUSTUS	gene	599284	601238	+	g150
NODE_1_length_1303379_cov_97.763543	AUGUSTUS	transcript	599284	601238	+	g150_t1
NODE_1_length_1303379_cov_97.763543	AUGUSTUS	start_codon	599284	599286	+	ID=g150_t1; gene_id g150;
NODE_1_length_1303379_cov_97.763543	AUGUSTUS	intron	601121	601173	+	ID=g150_t1; gene_id g150;
NODE_1_length_1303379_cov_97.763543	AUGUSTUS	CDS	599284	601120	+	ID=g150_t1; gene_id g150;
NODE_1_length_1303379_cov_97.763543	AUGUSTUS	CDS	601174	601235	+	ID=g150_t1; gene_id g150;
NODE_1_length_1303379_cov_97.763543	AUGUSTUS	stop_codon	601236	601238	+	ID=g150_t1; gene_id g150;
NODE_1_length_1303379_cov_97.763543	AUGUSTUS	gene	602129	603565	+	g151
NODE_1_length_1303379_cov_97.763543	AUGUSTUS	transcript	602129	603565	+	g151_t1
NODE_1_length_1303379_cov_97.763543	AUGUSTUS	start_codon	602129	602131	+	ID=g151_t1; gene_id g151;
NODE_1_length_1303379_cov_97.763543	AUGUSTUS	CDS	602129	603562	+	ID=g151_t1; gene_id g151;
NODE_1_length_1303379_cov_97.763543	AUGUSTUS	stop_codon	603563	603565	+	ID=g151_t1; gene_id g151;
NODE_1_length_1303379_cov_97.763543	AUGUSTUS	gene	604844	606355	-	g152
NODE_1_length_1303379_cov_97.763543	AUGUSTUS	transcript	604844	606355	-	g152_t1
NODE_1_length_1303379_cov_97.763543	AUGUSTUS	stop_codon	604844	604846	-	ID=g152_t1; gene_id g152;
NODE_1_length_1303379_cov_97.763543	AUGUSTUS	CDS	604847	606355	-	ID=g152_t1; gene_id g152;
NODE_1_length_1303379_cov_97.763543	AUGUSTUS	start_codon	606353	606355	-	ID=g152_t1; gene_id g152;
NODE_1_length_1303379_cov_97.763543	AUGUSTUS	gene	607921	616029	-	g153
NODE_1_length_1303379_cov_97.763543	AUGUSTUS	transcript	607921	616029	-	g153_t1
NODE_1_length_1303379_cov_97.763543	AUGUSTUS	stop_codon	607921	607923	-	ID=g153_t1; gene_id g153;
NODE_1_length_1303379_cov_97.763543	AUGUSTUS	intron	607931	608009	-	ID=g153_t1; gene_id g153;
NODE_1_length_1303379_cov_97.763543	AUGUSTUS	intron	609143	609969	-	ID=g153_t1; gene_id g153;
NODE_1_length_1303379_cov_97.763543	AUGUSTUS	intron	610060	614864	-	ID=g153_t1; gene_id g153;
NODE_1_length_1303379_cov_97.763543	AUGUSTUS	intron	615743	615809	-	ID=g153_t1; gene_id g153;
NODE_1_length_1303379_cov_97.763543	AUGUSTUS	CDS	607924	607930	-	ID=g153_t1; gene_id g153;
NODE_1_length_1303379_cov_97.763543	AUGUSTUS	CDS	608010	609142	-	ID=g153_t1; gene_id g153;
NODE_1_length_1303379_cov_97.763543	AUGUSTUS	CDS	609970	610059	-	ID=g153_t1; gene_id g153;
NODE_1_length_1303379_cov_97.763543	AUGUSTUS	CDS	614865	615742	-	ID=g153_t1; gene_id g153;
NODE_1_length_1303379_cov_97.763543	AUGUSTUS	CDS	615810	616029	-	ID=g153_t1; gene_id g153;
NODE_1_length_1303379_cov_97.763543	AUGUSTUS	start_codon	616027	616029	-	ID=g153_t1; gene_id g153;
NODE_1_length_1303379_cov_97.763543	AUGUSTUS	gene	616740	620044	-	g154
NODE_1_length_1303379_cov_97.763543	AUGUSTUS	transcript	616740	620044	-	g154_t1
NODE_1_length_1303379_cov_97.763543	AUGUSTUS	stop_codon	616740	616742	-	ID=g154_t1; gene_id g154;
NODE_1_length_1303379_cov_97.763543	AUGUSTUS	intron	616912	619955	-	ID=g154_t1; gene_id g154;
NODE_1_length_1303379_cov_97.763543	AUGUSTUS	CDS	616743	616911	-	ID=g154_t1; gene_id g154;
NODE_1_length_1303379_cov_97.763543	AUGUSTUS	CDS	619956	620044	-	ID=g154_t1; gene_id g154;
NODE_1_length_1303379_cov_97.763543	AUGUSTUS	start_codon	620042	620044	-	ID=g154_t1; gene_id g154;
NODE_1_length_1303379_cov_97.763543	AUGUSTUS	gene	623589	624120	+	g155
NODE_1_length_1303379_cov_97.763543	AUGUSTUS	transcript	623589	624120	+	g155_t1
NODE_1_length_1303379_cov_97.763543	AUGUSTUS	start_codon	623589	623591	+	ID=g155_t1; gene_id g155;
NODE_1_length_1303379_cov_97.763543	AUGUSTUS	intron	623738	623813	+	ID=g155_t1; gene_id g155;
NODE_1_length_1303379_cov_97.763543	AUGUSTUS	CDS	623589	623737	+	ID=g155_t1; gene_id g155;
NODE_1_length_1303379_cov_97.763543	AUGUSTUS	CDS	623814	624117	+	ID=g155_t1; gene_id g155;
NODE_1_length_1303379_cov_97.763543	AUGUSTUS	stop_codon	624118	624120	+	ID=g155_t1; gene_id g155;
NODE_1_length_1303379_cov_97.763543	AUGUSTUS	gene	624468	625424	+	g156
NODE_1_length_1303379_cov_97.763543	AUGUSTUS	transcript	624468	625424	+	g156_t1
NODE_1_length_1303379_cov_97.763543	AUGUSTUS	start_codon	624468	624470	+	ID=g156_t1; gene_id g156;
NODE_1_length_1303379_cov_97.763543	AUGUSTUS	CDS	624468	625421	+	ID=g156_t1; gene_id g156;
NODE_1_length_1303379_cov_97.763543	AUGUSTUS	stop_codon	625422	625424	+	ID=g156_t1; gene_id g156;
NODE_1_length_1303379_cov_97.763543	AUGUSTUS	gene	628133	628809	-	g157
NODE_1_length_1303379_cov_97.763543	AUGUSTUS	transcript	628133	628809	-	g157_t1
NODE_1_length_1303379_cov_97.763543	AUGUSTUS	stop_codon	628133	628135	-	ID=g157_t1; gene_id g157;
NODE_1_length_1303379_cov_97.763543	AUGUSTUS	intron	628572	628624	-	ID=g157_t1; gene_id g157;
NODE_1_length_1303379_cov_97.763543	AUGUSTUS	CDS	628136	628571	-	ID=g157_t1; gene_id g157;
NODE_1_length_1303379_cov_97.763543	AUGUSTUS	CDS	628625	628809	-	ID=g157_t1; gene_id g157;
NODE_1_length_1303379_cov_97.763543	AUGUSTUS	start_codon	628807	628809	-	ID=g157_t1; gene_id g157;
NODE_1_length_1303379_cov_97.763543	AUGUSTUS	gene	629421	639712	+	g158
NODE_1_length_1303379_cov_97.763543	AUGUSTUS	transcript	629421	639712	+	g158_t1
NODE_1_length_1303379_cov_97.763543	AUGUSTUS	start_codon	629421	629423	+	ID=g158_t1; gene_id g158;
NODE_1_length_1303379_cov_97.763543	AUGUSTUS	intron	629803	629878	+	ID=g158_t1; gene_id g158;
NODE_1_length_1303379_cov_97.763543	AUGUSTUS	intron	630424	630485	+	ID=g158_t1; gene_id g158;
NODE_1_length_1303379_cov_97.763543	AUGUSTUS	intron	632208	632456	+	ID=g158_t1; gene_id g158;
NODE_1_length_1303379_cov_97.763543	AUGUSTUS	intron	635960	636402	+	ID=g158_t1; gene_id g158;
NODE_1_length_1303379_cov_97.763543	AUGUSTUS	intron	638004	638729	+	ID=g158_t1; gene_id g158;
NODE_1_length_1303379_cov_97.763543	AUGUSTUS	CDS	629421	629802	+	ID=g158_t1; gene_id g158;
NODE_1_length_1303379_cov_97.763543	AUGUSTUS	CDS	629879	630423	+	ID=g158_t1; gene_id g158;
NODE_1_length_1303379_cov_97.763543	AUGUSTUS	CDS	630486	632207	+	ID=g158_t1; gene_id g158;
NODE_1_length_1303379_cov_97.763543	AUGUSTUS	CDS	632457	635959	+	ID=g158_t1; gene_id g158;
NODE_1_length_1303379_cov_97.763543	AUGUSTUS	CDS	636403	638003	+	ID=g158_t1; gene_id g158;
NODE_1_length_1303379_cov_97.763543	AUGUSTUS	CDS	638730	639709	+	ID=g158_t1; gene_id g158;
NODE_1_length_1303379_cov_97.763543	AUGUSTUS	stop_codon	639710	639712	+	ID=g158_t1; gene_id g158;
NODE_1_length_1303379_cov_97.763543	AUGUSTUS	gene	643072	643899	-	g159
NODE_1_length_1303379_cov_97.763543	AUGUSTUS	transcript	643072	643899	-	g159_t1
NODE_1_length_1303379_cov_97.763543	AUGUSTUS	stop_codon	643072	643074	-	ID=g159_t1; gene_id g159;
NODE_1_length_1303379_cov_97.763543	AUGUSTUS	CDS	643075	643899	-	ID=g159_t1; gene_id g159;
NODE_1_length_1303379_cov_97.763543	AUGUSTUS	start_codon	643897	643899	-	ID=g159_t1; gene_id g159;
NODE_1_length_1303379_cov_97.763543	AUGUSTUS	gene	646743	647279	+	g160
NODE_1_length_1303379_cov_97.763543	AUGUSTUS	transcript	646743	647279	+	g160_t1
NODE_1_length_1303379_cov_97.763543	AUGUSTUS	start_codon	646743	646745	+	ID=g160_t1; gene_id g160;
NODE_1_length_1303379_cov_97.763543	AUGUSTUS	CDS	646743	647276	+	ID=g160_t1; gene_id g160;
NODE_1_length_1303379_cov_97.763543	AUGUSTUS	stop_codon	647277	647279	+	ID=g160_t1; gene_id g160;
NODE_1_length_1303379_cov_97.763543	AUGUSTUS	gene	650446	651102	+	g161
NODE_1_length_1303379_cov_97.763543	AUGUSTUS	transcript	650446	651102	+	g161_t1
NODE_1_length_1303379_cov_97.763543	AUGUSTUS	start_codon	650446	650448	+	ID=g161_t1; gene_id g161;
NODE_1_length_1303379_cov_97.763543	AUGUSTUS	CDS	650446	651099	+	ID=g161_t1; gene_id g161;
NODE_1_length_1303379_cov_97.763543	AUGUSTUS	stop_codon	651100	651102	+	ID=g161_t1; gene_id g161;
NODE_1_length_1303379_cov_97.763543	AUGUSTUS	gene	663094	663852	+	g162
NODE_1_length_1303379_cov_97.763543	AUGUSTUS	transcript	663094	663852	+	g162_t1
NODE_1_length_1303379_cov_97.763543	AUGUSTUS	start_codon	663094	663096	+	ID=g162_t1; gene_id g162;
NODE_1_length_1303379_cov_97.763543	AUGUSTUS	CDS	663094	663849	+	ID=g162_t1; gene_id g162;
NODE_1_length_1303379_cov_97.763543	AUGUSTUS	stop_codon	663850	663852	+	ID=g162_t1; gene_id g162;
NODE_1_length_1303379_cov_97.763543	AUGUSTUS	gene	665048	667992	-	g163
NODE_1_length_1303379_cov_97.763543	AUGUSTUS	transcript	665048	667992	-	g163_t1
NODE_1_length_1303379_cov_97.763543	AUGUSTUS	stop_codon	665048	665050	-	ID=g163_t1; gene_id g163;
NODE_1_length_1303379_cov_97.763543	AUGUSTUS	intron	666169	666235	-	ID=g163_t1; gene_id g163;
NODE_1_length_1303379_cov_97.763543	AUGUSTUS	intron	666306	667150	-	ID=g163_t1; gene_id g163;
NODE_1_length_1303379_cov_97.763543	AUGUSTUS	intron	667731	667945	-	ID=g163_t1; gene_id g163;
NODE_1_length_1303379_cov_97.763543	AUGUSTUS	CDS	665051	666168	-	ID=g163_t1; gene_id g163;
NODE_1_length_1303379_cov_97.763543	AUGUSTUS	CDS	666236	666305	-	ID=g163_t1; gene_id g163;
NODE_1_length_1303379_cov_97.763543	AUGUSTUS	CDS	667151	667730	-	ID=g163_t1; gene_id g163;
NODE_1_length_1303379_cov_97.763543	AUGUSTUS	CDS	667946	667992	-	ID=g163_t1; gene_id g163;
NODE_1_length_1303379_cov_97.763543	AUGUSTUS	start_codon	667990	667992	-	ID=g163_t1; gene_id g163;
NODE_1_length_1303379_cov_97.763543	AUGUSTUS	gene	668201	669625	+	g164
NODE_1_length_1303379_cov_97.763543	AUGUSTUS	transcript	668201	669625	+	g164_t1
NODE_1_length_1303379_cov_97.763543	AUGUSTUS	start_codon	668201	668203	+	ID=g164_t1; gene_id g164;
NODE_1_length_1303379_cov_97.763543	AUGUSTUS	intron	668815	669013	+	ID=g164_t1; gene_id g164;
NODE_1_length_1303379_cov_97.763543	AUGUSTUS	intron	669222	669442	+	ID=g164_t1; gene_id g164;
NODE_1_length_1303379_cov_97.763543	AUGUSTUS	CDS	668201	668814	+	ID=g164_t1; gene_id g164;
NODE_1_length_1303379_cov_97.763543	AUGUSTUS	CDS	669014	669221	+	ID=g164_t1; gene_id g164;
NODE_1_length_1303379_cov_97.763543	AUGUSTUS	CDS	669443	669622	+	ID=g164_t1; gene_id g164;
NODE_1_length_1303379_cov_97.763543	AUGUSTUS	stop_codon	669623	669625	+	ID=g164_t1; gene_id g164;
NODE_1_length_1303379_cov_97.763543	AUGUSTUS	gene	675453	676589	+	g165
NODE_1_length_1303379_cov_97.763543	AUGUSTUS	transcript	675453	676589	+	g165_t1
NODE_1_length_1303379_cov_97.763543	AUGUSTUS	start_codon	675453	675455	+	ID=g165_t1; gene_id g165;
NODE_1_length_1303379_cov_97.763543	AUGUSTUS	CDS	675453	676586	+	ID=g165_t1; gene_id g165;
NODE_1_length_1303379_cov_97.763543	AUGUSTUS	stop_codon	676587	676589	+	ID=g165_t1; gene_id g165;
NODE_1_length_1303379_cov_97.763543	AUGUSTUS	gene	677702	685827	-	g166
NODE_1_length_1303379_cov_97.763543	AUGUSTUS	transcript	677702	685827	-	g166_t1
NODE_1_length_1303379_cov_97.763543	AUGUSTUS	stop_codon	677702	677704	-	ID=g166_t1; gene_id g166;
NODE_1_length_1303379_cov_97.763543	AUGUSTUS	intron	677887	678739	-	ID=g166_t1; gene_id g166;
NODE_1_length_1303379_cov_97.763543	AUGUSTUS	intron	679037	679201	-	ID=g166_t1; gene_id g166;
NODE_1_length_1303379_cov_97.763543	AUGUSTUS	intron	680028	680081	-	ID=g166_t1; gene_id g166;
NODE_1_length_1303379_cov_97.763543	AUGUSTUS	intron	680487	680794	-	ID=g166_t1; gene_id g166;
NODE_1_length_1303379_cov_97.763543	AUGUSTUS	intron	680804	680859	-	ID=g166_t1; gene_id g166;
NODE_1_length_1303379_cov_97.763543	AUGUSTUS	intron	681052	681404	-	ID=g166_t1; gene_id g166;
NODE_1_length_1303379_cov_97.763543	AUGUSTUS	intron	681510	681751	-	ID=g166_t1; gene_id g166;
NODE_1_length_1303379_cov_97.763543	AUGUSTUS	intron	681760	682338	-	ID=g166_t1; gene_id g166;
NODE_1_length_1303379_cov_97.763543	AUGUSTUS	intron	682496	682564	-	ID=g166_t1; gene_id g166;
NODE_1_length_1303379_cov_97.763543	AUGUSTUS	intron	682581	682766	-	ID=g166_t1; gene_id g166;
NODE_1_length_1303379_cov_97.763543	AUGUSTUS	intron	683904	684103	-	ID=g166_t1; gene_id g166;
NODE_1_length_1303379_cov_97.763543	AUGUSTUS	intron	684667	684891	-	ID=g166_t1; gene_id g166;
NODE_1_length_1303379_cov_97.763543	AUGUSTUS	intron	684968	685616	-	ID=g166_t1; gene_id g166;
NODE_1_length_1303379_cov_97.763543	AUGUSTUS	intron	685641	685750	-	ID=g166_t1; gene_id g166;
NODE_1_length_1303379_cov_97.763543	AUGUSTUS	CDS	677705	677886	-	ID=g166_t1; gene_id g166;
NODE_1_length_1303379_cov_97.763543	AUGUSTUS	CDS	678740	679036	-	ID=g166_t1; gene_id g166;
NODE_1_length_1303379_cov_97.763543	AUGUSTUS	CDS	679202	680027	-	ID=g166_t1; gene_id g166;
NODE_1_length_1303379_cov_97.763543	AUGUSTUS	CDS	680082	680486	-	ID=g166_t1; gene_id g166;
NODE_1_length_1303379_cov_97.763543	AUGUSTUS	CDS	680795	680803	-	ID=g166_t1; gene_id g166;
NODE_1_length_1303379_cov_97.763543	AUGUSTUS	CDS	680860	681051	-	ID=g166_t1; gene_id g166;
NODE_1_length_1303379_cov_97.763543	AUGUSTUS	CDS	681405	681509	-	ID=g166_t1; gene_id g166;
NODE_1_length_1303379_cov_97.763543	AUGUSTUS	CDS	681752	681759	-	ID=g166_t1; gene_id g166;
NODE_1_length_1303379_cov_97.763543	AUGUSTUS	CDS	682339	682495	-	ID=g166_t1; gene_id g166;
NODE_1_length_1303379_cov_97.763543	AUGUSTUS	CDS	682565	682580	-	ID=g166_t1; gene_id g166;
NODE_1_length_1303379_cov_97.763543	AUGUSTUS	CDS	682767	683903	-	ID=g166_t1; gene_id g166;
NODE_1_length_1303379_cov_97.763543	AUGUSTUS	CDS	684104	684666	-	ID=g166_t1; gene_id g166;
NODE_1_length_1303379_cov_97.763543	AUGUSTUS	CDS	684892	684967	-	ID=g166_t1; gene_id g166;
NODE_1_length_1303379_cov_97.763543	AUGUSTUS	CDS	685617	685640	-	ID=g166_t1; gene_id g166;
NODE_1_length_1303379_cov_97.763543	AUGUSTUS	CDS	685751	685827	-	ID=g166_t1; gene_id g166;
NODE_1_length_1303379_cov_97.763543	AUGUSTUS	start_codon	685825	685827	-	ID=g166_t1; gene_id g166;
NODE_1_length_1303379_cov_97.763543	AUGUSTUS	gene	688795	689169	-	g167
NODE_1_length_1303379_cov_97.763543	AUGUSTUS	transcript	688795	689169	-	g167_t1
NODE_1_length_1303379_cov_97.763543	AUGUSTUS	stop_codon	688795	688797	-	ID=g167_t1; gene_id g167;
NODE_1_length_1303379_cov_97.763543	AUGUSTUS	CDS	688798	689169	-	ID=g167_t1; gene_id g167;
NODE_1_length_1303379_cov_97.763543	AUGUSTUS	start_codon	689167	689169	-	ID=g167_t1; gene_id g167;
NODE_1_length_1303379_cov_97.763543	AUGUSTUS	gene	690794	692620	+	g168
NODE_1_length_1303379_cov_97.763543	AUGUSTUS	transcript	690794	692620	+	g168_t1
NODE_1_length_1303379_cov_97.763543	AUGUSTUS	start_codon	690794	690796	+	ID=g168_t1; gene_id g168;
NODE_1_length_1303379_cov_97.763543	AUGUSTUS	intron	690921	690997	+	ID=g168_t1; gene_id g168;
NODE_1_length_1303379_cov_97.763543	AUGUSTUS	intron	691261	691348	+	ID=g168_t1; gene_id g168;
NODE_1_length_1303379_cov_97.763543	AUGUSTUS	intron	691755	691862	+	ID=g168_t1; gene_id g168;
NODE_1_length_1303379_cov_97.763543	AUGUSTUS	CDS	690794	690920	+	ID=g168_t1; gene_id g168;
NODE_1_length_1303379_cov_97.763543	AUGUSTUS	CDS	690998	691260	+	ID=g168_t1; gene_id g168;
NODE_1_length_1303379_cov_97.763543	AUGUSTUS	CDS	691349	691754	+	ID=g168_t1; gene_id g168;
NODE_1_length_1303379_cov_97.763543	AUGUSTUS	CDS	691863	692617	+	ID=g168_t1; gene_id g168;
NODE_1_length_1303379_cov_97.763543	AUGUSTUS	stop_codon	692618	692620	+	ID=g168_t1; gene_id g168;
NODE_1_length_1303379_cov_97.763543	AUGUSTUS	gene	694268	695724	+	g169
NODE_1_length_1303379_cov_97.763543	AUGUSTUS	transcript	694268	695724	+	g169_t1
NODE_1_length_1303379_cov_97.763543	AUGUSTUS	start_codon	694268	694270	+	ID=g169_t1; gene_id g169;
NODE_1_length_1303379_cov_97.763543	AUGUSTUS	intron	694533	694637	+	ID=g169_t1; gene_id g169;
NODE_1_length_1303379_cov_97.763543	AUGUSTUS	intron	695409	695680	+	ID=g169_t1; gene_id g169;
NODE_1_length_1303379_cov_97.763543	AUGUSTUS	CDS	694268	694532	+	ID=g169_t1; gene_id g169;
NODE_1_length_1303379_cov_97.763543	AUGUSTUS	CDS	694638	695408	+	ID=g169_t1; gene_id g169;
NODE_1_length_1303379_cov_97.763543	AUGUSTUS	CDS	695681	695721	+	ID=g169_t1; gene_id g169;
NODE_1_length_1303379_cov_97.763543	AUGUSTUS	stop_codon	695722	695724	+	ID=g169_t1; gene_id g169;
NODE_1_length_1303379_cov_97.763543	AUGUSTUS	gene	697615	700184	-	g170
NODE_1_length_1303379_cov_97.763543	AUGUSTUS	transcript	697615	700184	-	g170_t1
NODE_1_length_1303379_cov_97.763543	AUGUSTUS	stop_codon	697615	697617	-	ID=g170_t1; gene_id g170;
NODE_1_length_1303379_cov_97.763543	AUGUSTUS	intron	699766	699827	-	ID=g170_t1; gene_id g170;
NODE_1_length_1303379_cov_97.763543	AUGUSTUS	intron	699944	700126	-	ID=g170_t1; gene_id g170;
NODE_1_length_1303379_cov_97.763543	AUGUSTUS	CDS	697618	699765	-	ID=g170_t1; gene_id g170;
NODE_1_length_1303379_cov_97.763543	AUGUSTUS	CDS	699828	699943	-	ID=g170_t1; gene_id g170;
NODE_1_length_1303379_cov_97.763543	AUGUSTUS	CDS	700127	700184	-	ID=g170_t1; gene_id g170;
NODE_1_length_1303379_cov_97.763543	AUGUSTUS	start_codon	700182	700184	-	ID=g170_t1; gene_id g170;
NODE_1_length_1303379_cov_97.763543	AUGUSTUS	gene	701236	706088	-	g171
NODE_1_length_1303379_cov_97.763543	AUGUSTUS	transcript	701236	706088	-	g171_t1
NODE_1_length_1303379_cov_97.763543	AUGUSTUS	stop_codon	701236	701238	-	ID=g171_t1; gene_id g171;
NODE_1_length_1303379_cov_97.763543	AUGUSTUS	intron	701725	701817	-	ID=g171_t1; gene_id g171;
NODE_1_length_1303379_cov_97.763543	AUGUSTUS	intron	702032	702090	-	ID=g171_t1; gene_id g171;
NODE_1_length_1303379_cov_97.763543	AUGUSTUS	intron	702160	702217	-	ID=g171_t1; gene_id g171;
NODE_1_length_1303379_cov_97.763543	AUGUSTUS	intron	702262	702319	-	ID=g171_t1; gene_id g171;
NODE_1_length_1303379_cov_97.763543	AUGUSTUS	intron	702381	705273	-	ID=g171_t1; gene_id g171;
NODE_1_length_1303379_cov_97.763543	AUGUSTUS	CDS	701239	701724	-	ID=g171_t1; gene_id g171;
NODE_1_length_1303379_cov_97.763543	AUGUSTUS	CDS	701818	702031	-	ID=g171_t1; gene_id g171;
NODE_1_length_1303379_cov_97.763543	AUGUSTUS	CDS	702091	702159	-	ID=g171_t1; gene_id g171;
NODE_1_length_1303379_cov_97.763543	AUGUSTUS	CDS	702218	702261	-	ID=g171_t1; gene_id g171;
NODE_1_length_1303379_cov_97.763543	AUGUSTUS	CDS	702320	702380	-	ID=g171_t1; gene_id g171;
NODE_1_length_1303379_cov_97.763543	AUGUSTUS	CDS	705274	706088	-	ID=g171_t1; gene_id g171;
NODE_1_length_1303379_cov_97.763543	AUGUSTUS	start_codon	706086	706088	-	ID=g171_t1; gene_id g171;
NODE_1_length_1303379_cov_97.763543	AUGUSTUS	gene	708105	708743	+	g172
NODE_1_length_1303379_cov_97.763543	AUGUSTUS	transcript	708105	708743	+	g172_t1
NODE_1_length_1303379_cov_97.763543	AUGUSTUS	start_codon	708105	708107	+	ID=g172_t1; gene_id g172;
NODE_1_length_1303379_cov_97.763543	AUGUSTUS	CDS	708105	708740	+	ID=g172_t1; gene_id g172;
NODE_1_length_1303379_cov_97.763543	AUGUSTUS	stop_codon	708741	708743	+	ID=g172_t1; gene_id g172;
NODE_1_length_1303379_cov_97.763543	AUGUSTUS	gene	711318	718255	-	g173
NODE_1_length_1303379_cov_97.763543	AUGUSTUS	transcript	711318	718255	-	g173_t1
NODE_1_length_1303379_cov_97.763543	AUGUSTUS	stop_codon	711318	711320	-	ID=g173_t1; gene_id g173;
NODE_1_length_1303379_cov_97.763543	AUGUSTUS	intron	711444	714754	-	ID=g173_t1; gene_id g173;
NODE_1_length_1303379_cov_97.763543	AUGUSTUS	CDS	711321	711443	-	ID=g173_t1; gene_id g173;
NODE_1_length_1303379_cov_97.763543	AUGUSTUS	CDS	714755	718255	-	ID=g173_t1; gene_id g173;
NODE_1_length_1303379_cov_97.763543	AUGUSTUS	start_codon	718253	718255	-	ID=g173_t1; gene_id g173;
NODE_1_length_1303379_cov_97.763543	AUGUSTUS	gene	719050	720195	+	g174
NODE_1_length_1303379_cov_97.763543	AUGUSTUS	transcript	719050	720195	+	g174_t1
NODE_1_length_1303379_cov_97.763543	AUGUSTUS	start_codon	719050	719052	+	ID=g174_t1; gene_id g174;
NODE_1_length_1303379_cov_97.763543	AUGUSTUS	CDS	719050	720192	+	ID=g174_t1; gene_id g174;
NODE_1_length_1303379_cov_97.763543	AUGUSTUS	stop_codon	720193	720195	+	ID=g174_t1; gene_id g174;
NODE_1_length_1303379_cov_97.763543	AUGUSTUS	gene	720856	721640	-	g175
NODE_1_length_1303379_cov_97.763543	AUGUSTUS	transcript	720856	721640	-	g175_t1
NODE_1_length_1303379_cov_97.763543	AUGUSTUS	stop_codon	720856	720858	-	ID=g175_t1; gene_id g175;
NODE_1_length_1303379_cov_97.763543	AUGUSTUS	intron	720994	721292	-	ID=g175_t1; gene_id g175;
NODE_1_length_1303379_cov_97.763543	AUGUSTUS	CDS	720859	720993	-	ID=g175_t1; gene_id g175;
NODE_1_length_1303379_cov_97.763543	AUGUSTUS	CDS	721293	721640	-	ID=g175_t1; gene_id g175;
NODE_1_length_1303379_cov_97.763543	AUGUSTUS	start_codon	721638	721640	-	ID=g175_t1; gene_id g175;
NODE_1_length_1303379_cov_97.763543	AUGUSTUS	gene	724066	725353	+	g176
NODE_1_length_1303379_cov_97.763543	AUGUSTUS	transcript	724066	725353	+	g176_t1
NODE_1_length_1303379_cov_97.763543	AUGUSTUS	start_codon	724066	724068	+	ID=g176_t1; gene_id g176;
NODE_1_length_1303379_cov_97.763543	AUGUSTUS	intron	724099	724193	+	ID=g176_t1; gene_id g176;
NODE_1_length_1303379_cov_97.763543	AUGUSTUS	intron	724441	724525	+	ID=g176_t1; gene_id g176;
NODE_1_length_1303379_cov_97.763543	AUGUSTUS	intron	725026	725272	+	ID=g176_t1; gene_id g176;
NODE_1_length_1303379_cov_97.763543	AUGUSTUS	CDS	724066	724098	+	ID=g176_t1; gene_id g176;
NODE_1_length_1303379_cov_97.763543	AUGUSTUS	CDS	724194	724440	+	ID=g176_t1; gene_id g176;
NODE_1_length_1303379_cov_97.763543	AUGUSTUS	CDS	724526	725025	+	ID=g176_t1; gene_id g176;
NODE_1_length_1303379_cov_97.763543	AUGUSTUS	CDS	725273	725350	+	ID=g176_t1; gene_id g176;
NODE_1_length_1303379_cov_97.763543	AUGUSTUS	stop_codon	725351	725353	+	ID=g176_t1; gene_id g176;
NODE_1_length_1303379_cov_97.763543	AUGUSTUS	gene	725730	726721	-	g177
NODE_1_length_1303379_cov_97.763543	AUGUSTUS	transcript	725730	726721	-	g177_t1
NODE_1_length_1303379_cov_97.763543	AUGUSTUS	stop_codon	725730	725732	-	ID=g177_t1; gene_id g177;
NODE_1_length_1303379_cov_97.763543	AUGUSTUS	intron	726147	726216	-	ID=g177_t1; gene_id g177;
NODE_1_length_1303379_cov_97.763543	AUGUSTUS	intron	726664	726718	-	ID=g177_t1; gene_id g177;
NODE_1_length_1303379_cov_97.763543	AUGUSTUS	CDS	725733	726146	-	ID=g177_t1; gene_id g177;
NODE_1_length_1303379_cov_97.763543	AUGUSTUS	CDS	726217	726663	-	ID=g177_t1; gene_id g177;
NODE_1_length_1303379_cov_97.763543	AUGUSTUS	CDS	726719	726721	-	ID=g177_t1; gene_id g177;
NODE_1_length_1303379_cov_97.763543	AUGUSTUS	start_codon	726719	726721	-	ID=g177_t1; gene_id g177;
NODE_1_length_1303379_cov_97.763543	AUGUSTUS	gene	729217	730878	+	g178
NODE_1_length_1303379_cov_97.763543	AUGUSTUS	transcript	729217	730878	+	g178_t1
NODE_1_length_1303379_cov_97.763543	AUGUSTUS	start_codon	729217	729219	+	ID=g178_t1; gene_id g178;
NODE_1_length_1303379_cov_97.763543	AUGUSTUS	CDS	729217	730875	+	ID=g178_t1; gene_id g178;
NODE_1_length_1303379_cov_97.763543	AUGUSTUS	stop_codon	730876	730878	+	ID=g178_t1; gene_id g178;
NODE_1_length_1303379_cov_97.763543	AUGUSTUS	gene	731112	731739	-	g179
NODE_1_length_1303379_cov_97.763543	AUGUSTUS	transcript	731112	731739	-	g179_t1
NODE_1_length_1303379_cov_97.763543	AUGUSTUS	stop_codon	731112	731114	-	ID=g179_t1; gene_id g179;
NODE_1_length_1303379_cov_97.763543	AUGUSTUS	intron	731463	731571	-	ID=g179_t1; gene_id g179;
NODE_1_length_1303379_cov_97.763543	AUGUSTUS	CDS	731115	731462	-	ID=g179_t1; gene_id g179;
NODE_1_length_1303379_cov_97.763543	AUGUSTUS	CDS	731572	731739	-	ID=g179_t1; gene_id g179;
NODE_1_length_1303379_cov_97.763543	AUGUSTUS	start_codon	731737	731739	-	ID=g179_t1; gene_id g179;
NODE_1_length_1303379_cov_97.763543	AUGUSTUS	gene	732730	733908	+	g180
NODE_1_length_1303379_cov_97.763543	AUGUSTUS	transcript	732730	733908	+	g180_t1
NODE_1_length_1303379_cov_97.763543	AUGUSTUS	start_codon	732730	732732	+	ID=g180_t1; gene_id g180;
NODE_1_length_1303379_cov_97.763543	AUGUSTUS	CDS	732730	733905	+	ID=g180_t1; gene_id g180;
NODE_1_length_1303379_cov_97.763543	AUGUSTUS	stop_codon	733906	733908	+	ID=g180_t1; gene_id g180;
NODE_1_length_1303379_cov_97.763543	AUGUSTUS	gene	734611	735150	+	g181
NODE_1_length_1303379_cov_97.763543	AUGUSTUS	transcript	734611	735150	+	g181_t1
NODE_1_length_1303379_cov_97.763543	AUGUSTUS	start_codon	734611	734613	+	ID=g181_t1; gene_id g181;
NODE_1_length_1303379_cov_97.763543	AUGUSTUS	intron	734677	734862	+	ID=g181_t1; gene_id g181;
NODE_1_length_1303379_cov_97.763543	AUGUSTUS	CDS	734611	734676	+	ID=g181_t1; gene_id g181;
NODE_1_length_1303379_cov_97.763543	AUGUSTUS	CDS	734863	735147	+	ID=g181_t1; gene_id g181;
NODE_1_length_1303379_cov_97.763543	AUGUSTUS	stop_codon	735148	735150	+	ID=g181_t1; gene_id g181;
NODE_1_length_1303379_cov_97.763543	AUGUSTUS	gene	735795	742482	+	g182
NODE_1_length_1303379_cov_97.763543	AUGUSTUS	transcript	735795	742482	+	g182_t1
NODE_1_length_1303379_cov_97.763543	AUGUSTUS	start_codon	735795	735797	+	ID=g182_t1; gene_id g182;
NODE_1_length_1303379_cov_97.763543	AUGUSTUS	intron	736121	736374	+	ID=g182_t1; gene_id g182;
NODE_1_length_1303379_cov_97.763543	AUGUSTUS	intron	737039	737120	+	ID=g182_t1; gene_id g182;
NODE_1_length_1303379_cov_97.763543	AUGUSTUS	intron	739715	739789	+	ID=g182_t1; gene_id g182;
NODE_1_length_1303379_cov_97.763543	AUGUSTUS	intron	739881	740117	+	ID=g182_t1; gene_id g182;
NODE_1_length_1303379_cov_97.763543	AUGUSTUS	intron	740139	741538	+	ID=g182_t1; gene_id g182;
NODE_1_length_1303379_cov_97.763543	AUGUSTUS	intron	741658	741780	+	ID=g182_t1; gene_id g182;
NODE_1_length_1303379_cov_97.763543	AUGUSTUS	intron	742100	742212	+	ID=g182_t1; gene_id g182;
NODE_1_length_1303379_cov_97.763543	AUGUSTUS	CDS	735795	736120	+	ID=g182_t1; gene_id g182;
NODE_1_length_1303379_cov_97.763543	AUGUSTUS	CDS	736375	737038	+	ID=g182_t1; gene_id g182;
NODE_1_length_1303379_cov_97.763543	AUGUSTUS	CDS	737121	739714	+	ID=g182_t1; gene_id g182;
NODE_1_length_1303379_cov_97.763543	AUGUSTUS	CDS	739790	739880	+	ID=g182_t1; gene_id g182;
NODE_1_length_1303379_cov_97.763543	AUGUSTUS	CDS	740118	740138	+	ID=g182_t1; gene_id g182;
NODE_1_length_1303379_cov_97.763543	AUGUSTUS	CDS	741539	741657	+	ID=g182_t1; gene_id g182;
NODE_1_length_1303379_cov_97.763543	AUGUSTUS	CDS	741781	742099	+	ID=g182_t1; gene_id g182;
NODE_1_length_1303379_cov_97.763543	AUGUSTUS	CDS	742213	742479	+	ID=g182_t1; gene_id g182;
NODE_1_length_1303379_cov_97.763543	AUGUSTUS	stop_codon	742480	742482	+	ID=g182_t1; gene_id g182;
NODE_1_length_1303379_cov_97.763543	AUGUSTUS	gene	743849	748042	-	g183
NODE_1_length_1303379_cov_97.763543	AUGUSTUS	transcript	743849	748042	-	g183_t1
NODE_1_length_1303379_cov_97.763543	AUGUSTUS	stop_codon	743849	743851	-	ID=g183_t1; gene_id g183;
NODE_1_length_1303379_cov_97.763543	AUGUSTUS	intron	745318	745474	-	ID=g183_t1; gene_id g183;
NODE_1_length_1303379_cov_97.763543	AUGUSTUS	intron	745999	746279	-	ID=g183_t1; gene_id g183;
NODE_1_length_1303379_cov_97.763543	AUGUSTUS	intron	746441	746858	-	ID=g183_t1; gene_id g183;
NODE_1_length_1303379_cov_97.763543	AUGUSTUS	intron	746925	747439	-	ID=g183_t1; gene_id g183;
NODE_1_length_1303379_cov_97.763543	AUGUSTUS	intron	747473	747946	-	ID=g183_t1; gene_id g183;
NODE_1_length_1303379_cov_97.763543	AUGUSTUS	CDS	743852	745317	-	ID=g183_t1; gene_id g183;
NODE_1_length_1303379_cov_97.763543	AUGUSTUS	CDS	745475	745998	-	ID=g183_t1; gene_id g183;
NODE_1_length_1303379_cov_97.763543	AUGUSTUS	CDS	746280	746440	-	ID=g183_t1; gene_id g183;
NODE_1_length_1303379_cov_97.763543	AUGUSTUS	CDS	746859	746924	-	ID=g183_t1; gene_id g183;
NODE_1_length_1303379_cov_97.763543	AUGUSTUS	CDS	747440	747472	-	ID=g183_t1; gene_id g183;
NODE_1_length_1303379_cov_97.763543	AUGUSTUS	CDS	747947	748042	-	ID=g183_t1; gene_id g183;
NODE_1_length_1303379_cov_97.763543	AUGUSTUS	start_codon	748040	748042	-	ID=g183_t1; gene_id g183;
NODE_1_length_1303379_cov_97.763543	AUGUSTUS	gene	749558	750818	+	g184
NODE_1_length_1303379_cov_97.763543	AUGUSTUS	transcript	749558	750818	+	g184_t1
NODE_1_length_1303379_cov_97.763543	AUGUSTUS	start_codon	749558	749560	+	ID=g184_t1; gene_id g184;
NODE_1_length_1303379_cov_97.763543	AUGUSTUS	intron	749732	749805	+	ID=g184_t1; gene_id g184;
NODE_1_length_1303379_cov_97.763543	AUGUSTUS	intron	749885	750152	+	ID=g184_t1; gene_id g184;
NODE_1_length_1303379_cov_97.763543	AUGUSTUS	intron	750409	750466	+	ID=g184_t1; gene_id g184;
NODE_1_length_1303379_cov_97.763543	AUGUSTUS	intron	750501	750689	+	ID=g184_t1; gene_id g184;
NODE_1_length_1303379_cov_97.763543	AUGUSTUS	CDS	749558	749731	+	ID=g184_t1; gene_id g184;
NODE_1_length_1303379_cov_97.763543	AUGUSTUS	CDS	749806	749884	+	ID=g184_t1; gene_id g184;
NODE_1_length_1303379_cov_97.763543	AUGUSTUS	CDS	750153	750408	+	ID=g184_t1; gene_id g184;
NODE_1_length_1303379_cov_97.763543	AUGUSTUS	CDS	750467	750500	+	ID=g184_t1; gene_id g184;
NODE_1_length_1303379_cov_97.763543	AUGUSTUS	CDS	750690	750815	+	ID=g184_t1; gene_id g184;
NODE_1_length_1303379_cov_97.763543	AUGUSTUS	stop_codon	750816	750818	+	ID=g184_t1; gene_id g184;
NODE_1_length_1303379_cov_97.763543	AUGUSTUS	gene	751396	752538	-	g185
NODE_1_length_1303379_cov_97.763543	AUGUSTUS	transcript	751396	752538	-	g185_t1
NODE_1_length_1303379_cov_97.763543	AUGUSTUS	stop_codon	751396	751398	-	ID=g185_t1; gene_id g185;
NODE_1_length_1303379_cov_97.763543	AUGUSTUS	intron	751890	752012	-	ID=g185_t1; gene_id g185;
NODE_1_length_1303379_cov_97.763543	AUGUSTUS	CDS	751399	751889	-	ID=g185_t1; gene_id g185;
NODE_1_length_1303379_cov_97.763543	AUGUSTUS	CDS	752013	752538	-	ID=g185_t1; gene_id g185;
NODE_1_length_1303379_cov_97.763543	AUGUSTUS	start_codon	752536	752538	-	ID=g185_t1; gene_id g185;
NODE_1_length_1303379_cov_97.763543	AUGUSTUS	gene	754017	759675	-	g186
NODE_1_length_1303379_cov_97.763543	AUGUSTUS	transcript	754017	759675	-	g186_t1
NODE_1_length_1303379_cov_97.763543	AUGUSTUS	stop_codon	754017	754019	-	ID=g186_t1; gene_id g186;
NODE_1_length_1303379_cov_97.763543	AUGUSTUS	intron	754114	754234	-	ID=g186_t1; gene_id g186;
NODE_1_length_1303379_cov_97.763543	AUGUSTUS	intron	754306	754410	-	ID=g186_t1; gene_id g186;
NODE_1_length_1303379_cov_97.763543	AUGUSTUS	intron	754921	754996	-	ID=g186_t1; gene_id g186;
NODE_1_length_1303379_cov_97.763543	AUGUSTUS	intron	755073	755997	-	ID=g186_t1; gene_id g186;
NODE_1_length_1303379_cov_97.763543	AUGUSTUS	intron	756411	756512	-	ID=g186_t1; gene_id g186;
NODE_1_length_1303379_cov_97.763543	AUGUSTUS	intron	756794	758569	-	ID=g186_t1; gene_id g186;
NODE_1_length_1303379_cov_97.763543	AUGUSTUS	intron	759161	759256	-	ID=g186_t1; gene_id g186;
NODE_1_length_1303379_cov_97.763543	AUGUSTUS	intron	759381	759453	-	ID=g186_t1; gene_id g186;
NODE_1_length_1303379_cov_97.763543	AUGUSTUS	CDS	754020	754113	-	ID=g186_t1; gene_id g186;
NODE_1_length_1303379_cov_97.763543	AUGUSTUS	CDS	754235	754305	-	ID=g186_t1; gene_id g186;
NODE_1_length_1303379_cov_97.763543	AUGUSTUS	CDS	754411	754920	-	ID=g186_t1; gene_id g186;
NODE_1_length_1303379_cov_97.763543	AUGUSTUS	CDS	754997	755072	-	ID=g186_t1; gene_id g186;
NODE_1_length_1303379_cov_97.763543	AUGUSTUS	CDS	755998	756410	-	ID=g186_t1; gene_id g186;
NODE_1_length_1303379_cov_97.763543	AUGUSTUS	CDS	756513	756793	-	ID=g186_t1; gene_id g186;
NODE_1_length_1303379_cov_97.763543	AUGUSTUS	CDS	758570	759160	-	ID=g186_t1; gene_id g186;
NODE_1_length_1303379_cov_97.763543	AUGUSTUS	CDS	759257	759380	-	ID=g186_t1; gene_id g186;
NODE_1_length_1303379_cov_97.763543	AUGUSTUS	CDS	759454	759675	-	ID=g186_t1; gene_id g186;
NODE_1_length_1303379_cov_97.763543	AUGUSTUS	start_codon	759673	759675	-	ID=g186_t1; gene_id g186;
NODE_1_length_1303379_cov_97.763543	AUGUSTUS	gene	759807	762028	+	g187
NODE_1_length_1303379_cov_97.763543	AUGUSTUS	transcript	759807	762028	+	g187_t1
NODE_1_length_1303379_cov_97.763543	AUGUSTUS	start_codon	759807	759809	+	ID=g187_t1; gene_id g187;
NODE_1_length_1303379_cov_97.763543	AUGUSTUS	intron	759909	759974	+	ID=g187_t1; gene_id g187;
NODE_1_length_1303379_cov_97.763543	AUGUSTUS	intron	760716	761278	+	ID=g187_t1; gene_id g187;
NODE_1_length_1303379_cov_97.763543	AUGUSTUS	CDS	759807	759908	+	ID=g187_t1; gene_id g187;
NODE_1_length_1303379_cov_97.763543	AUGUSTUS	CDS	759975	760715	+	ID=g187_t1; gene_id g187;
NODE_1_length_1303379_cov_97.763543	AUGUSTUS	CDS	761279	762025	+	ID=g187_t1; gene_id g187;
NODE_1_length_1303379_cov_97.763543	AUGUSTUS	stop_codon	762026	762028	+	ID=g187_t1; gene_id g187;
NODE_1_length_1303379_cov_97.763543	AUGUSTUS	gene	762110	763848	-	g188
NODE_1_length_1303379_cov_97.763543	AUGUSTUS	transcript	762110	763848	-	g188_t1
NODE_1_length_1303379_cov_97.763543	AUGUSTUS	stop_codon	762110	762112	-	ID=g188_t1; gene_id g188;
NODE_1_length_1303379_cov_97.763543	AUGUSTUS	intron	763122	763246	-	ID=g188_t1; gene_id g188;
NODE_1_length_1303379_cov_97.763543	AUGUSTUS	intron	763431	763829	-	ID=g188_t1; gene_id g188;
NODE_1_length_1303379_cov_97.763543	AUGUSTUS	CDS	762113	763121	-	ID=g188_t1; gene_id g188;
NODE_1_length_1303379_cov_97.763543	AUGUSTUS	CDS	763247	763430	-	ID=g188_t1; gene_id g188;
NODE_1_length_1303379_cov_97.763543	AUGUSTUS	CDS	763830	763848	-	ID=g188_t1; gene_id g188;
NODE_1_length_1303379_cov_97.763543	AUGUSTUS	start_codon	763846	763848	-	ID=g188_t1; gene_id g188;
NODE_1_length_1303379_cov_97.763543	AUGUSTUS	gene	764337	765269	+	g189
NODE_1_length_1303379_cov_97.763543	AUGUSTUS	transcript	764337	765269	+	g189_t1
NODE_1_length_1303379_cov_97.763543	AUGUSTUS	start_codon	764337	764339	+	ID=g189_t1; gene_id g189;
NODE_1_length_1303379_cov_97.763543	AUGUSTUS	CDS	764337	765266	+	ID=g189_t1; gene_id g189;
NODE_1_length_1303379_cov_97.763543	AUGUSTUS	stop_codon	765267	765269	+	ID=g189_t1; gene_id g189;
NODE_1_length_1303379_cov_97.763543	AUGUSTUS	gene	766153	766711	+	g190
NODE_1_length_1303379_cov_97.763543	AUGUSTUS	transcript	766153	766711	+	g190_t1
NODE_1_length_1303379_cov_97.763543	AUGUSTUS	start_codon	766153	766155	+	ID=g190_t1; gene_id g190;
NODE_1_length_1303379_cov_97.763543	AUGUSTUS	intron	766174	766273	+	ID=g190_t1; gene_id g190;
NODE_1_length_1303379_cov_97.763543	AUGUSTUS	CDS	766153	766173	+	ID=g190_t1; gene_id g190;
NODE_1_length_1303379_cov_97.763543	AUGUSTUS	CDS	766274	766708	+	ID=g190_t1; gene_id g190;
NODE_1_length_1303379_cov_97.763543	AUGUSTUS	stop_codon	766709	766711	+	ID=g190_t1; gene_id g190;
NODE_1_length_1303379_cov_97.763543	AUGUSTUS	gene	766780	767781	+	g191
NODE_1_length_1303379_cov_97.763543	AUGUSTUS	transcript	766780	767781	+	g191_t1
NODE_1_length_1303379_cov_97.763543	AUGUSTUS	start_codon	766780	766782	+	ID=g191_t1; gene_id g191;
NODE_1_length_1303379_cov_97.763543	AUGUSTUS	CDS	766780	767778	+	ID=g191_t1; gene_id g191;
NODE_1_length_1303379_cov_97.763543	AUGUSTUS	stop_codon	767779	767781	+	ID=g191_t1; gene_id g191;
NODE_1_length_1303379_cov_97.763543	AUGUSTUS	gene	768746	772742	+	g192
NODE_1_length_1303379_cov_97.763543	AUGUSTUS	transcript	768746	772742	+	g192_t1
NODE_1_length_1303379_cov_97.763543	AUGUSTUS	start_codon	768746	768748	+	ID=g192_t1; gene_id g192;
NODE_1_length_1303379_cov_97.763543	AUGUSTUS	intron	769037	769369	+	ID=g192_t1; gene_id g192;
NODE_1_length_1303379_cov_97.763543	AUGUSTUS	intron	769483	769994	+	ID=g192_t1; gene_id g192;
NODE_1_length_1303379_cov_97.763543	AUGUSTUS	intron	770170	770267	+	ID=g192_t1; gene_id g192;
NODE_1_length_1303379_cov_97.763543	AUGUSTUS	intron	770460	770834	+	ID=g192_t1; gene_id g192;
NODE_1_length_1303379_cov_97.763543	AUGUSTUS	intron	770920	771252	+	ID=g192_t1; gene_id g192;
NODE_1_length_1303379_cov_97.763543	AUGUSTUS	intron	771270	771578	+	ID=g192_t1; gene_id g192;
NODE_1_length_1303379_cov_97.763543	AUGUSTUS	intron	771770	771834	+	ID=g192_t1; gene_id g192;
NODE_1_length_1303379_cov_97.763543	AUGUSTUS	intron	771908	772247	+	ID=g192_t1; gene_id g192;
NODE_1_length_1303379_cov_97.763543	AUGUSTUS	CDS	768746	769036	+	ID=g192_t1; gene_id g192;
NODE_1_length_1303379_cov_97.763543	AUGUSTUS	CDS	769370	769482	+	ID=g192_t1; gene_id g192;
NODE_1_length_1303379_cov_97.763543	AUGUSTUS	CDS	769995	770169	+	ID=g192_t1; gene_id g192;
NODE_1_length_1303379_cov_97.763543	AUGUSTUS	CDS	770268	770459	+	ID=g192_t1; gene_id g192;
NODE_1_length_1303379_cov_97.763543	AUGUSTUS	CDS	770835	770919	+	ID=g192_t1; gene_id g192;
NODE_1_length_1303379_cov_97.763543	AUGUSTUS	CDS	771253	771269	+	ID=g192_t1; gene_id g192;
NODE_1_length_1303379_cov_97.763543	AUGUSTUS	CDS	771579	771769	+	ID=g192_t1; gene_id g192;
NODE_1_length_1303379_cov_97.763543	AUGUSTUS	CDS	771835	771907	+	ID=g192_t1; gene_id g192;
NODE_1_length_1303379_cov_97.763543	AUGUSTUS	CDS	772248	772739	+	ID=g192_t1; gene_id g192;
NODE_1_length_1303379_cov_97.763543	AUGUSTUS	stop_codon	772740	772742	+	ID=g192_t1; gene_id g192;
NODE_1_length_1303379_cov_97.763543	AUGUSTUS	gene	773485	781184	+	g193
NODE_1_length_1303379_cov_97.763543	AUGUSTUS	transcript	773485	781184	+	g193_t1
NODE_1_length_1303379_cov_97.763543	AUGUSTUS	start_codon	773485	773487	+	ID=g193_t1; gene_id g193;
NODE_1_length_1303379_cov_97.763543	AUGUSTUS	intron	774439	777986	+	ID=g193_t1; gene_id g193;
NODE_1_length_1303379_cov_97.763543	AUGUSTUS	intron	778011	778070	+	ID=g193_t1; gene_id g193;
NODE_1_length_1303379_cov_97.763543	AUGUSTUS	intron	778161	778218	+	ID=g193_t1; gene_id g193;
NODE_1_length_1303379_cov_97.763543	AUGUSTUS	intron	778311	780596	+	ID=g193_t1; gene_id g193;
NODE_1_length_1303379_cov_97.763543	AUGUSTUS	intron	781021	781115	+	ID=g193_t1; gene_id g193;
NODE_1_length_1303379_cov_97.763543	AUGUSTUS	CDS	773485	774438	+	ID=g193_t1; gene_id g193;
NODE_1_length_1303379_cov_97.763543	AUGUSTUS	CDS	777987	778010	+	ID=g193_t1; gene_id g193;
NODE_1_length_1303379_cov_97.763543	AUGUSTUS	CDS	778071	778160	+	ID=g193_t1; gene_id g193;
NODE_1_length_1303379_cov_97.763543	AUGUSTUS	CDS	778219	778310	+	ID=g193_t1; gene_id g193;
NODE_1_length_1303379_cov_97.763543	AUGUSTUS	CDS	780597	781020	+	ID=g193_t1; gene_id g193;
NODE_1_length_1303379_cov_97.763543	AUGUSTUS	CDS	781116	781181	+	ID=g193_t1; gene_id g193;
NODE_1_length_1303379_cov_97.763543	AUGUSTUS	stop_codon	781182	781184	+	ID=g193_t1; gene_id g193;
NODE_1_length_1303379_cov_97.763543	AUGUSTUS	gene	781822	782628	-	g194
NODE_1_length_1303379_cov_97.763543	AUGUSTUS	transcript	781822	782628	-	g194_t1
NODE_1_length_1303379_cov_97.763543	AUGUSTUS	stop_codon	781822	781824	-	ID=g194_t1; gene_id g194;
NODE_1_length_1303379_cov_97.763543	AUGUSTUS	CDS	781825	782628	-	ID=g194_t1; gene_id g194;
NODE_1_length_1303379_cov_97.763543	AUGUSTUS	start_codon	782626	782628	-	ID=g194_t1; gene_id g194;
NODE_1_length_1303379_cov_97.763543	AUGUSTUS	gene	784427	786487	+	g195
NODE_1_length_1303379_cov_97.763543	AUGUSTUS	transcript	784427	786487	+	g195_t1
NODE_1_length_1303379_cov_97.763543	AUGUSTUS	start_codon	784427	784429	+	ID=g195_t1; gene_id g195;
NODE_1_length_1303379_cov_97.763543	AUGUSTUS	intron	784583	784642	+	ID=g195_t1; gene_id g195;
NODE_1_length_1303379_cov_97.763543	AUGUSTUS	intron	784948	785121	+	ID=g195_t1; gene_id g195;
NODE_1_length_1303379_cov_97.763543	AUGUSTUS	intron	785369	785500	+	ID=g195_t1; gene_id g195;
NODE_1_length_1303379_cov_97.763543	AUGUSTUS	intron	786119	786205	+	ID=g195_t1; gene_id g195;
NODE_1_length_1303379_cov_97.763543	AUGUSTUS	CDS	784427	784582	+	ID=g195_t1; gene_id g195;
NODE_1_length_1303379_cov_97.763543	AUGUSTUS	CDS	784643	784947	+	ID=g195_t1; gene_id g195;
NODE_1_length_1303379_cov_97.763543	AUGUSTUS	CDS	785122	785368	+	ID=g195_t1; gene_id g195;
NODE_1_length_1303379_cov_97.763543	AUGUSTUS	CDS	785501	786118	+	ID=g195_t1; gene_id g195;
NODE_1_length_1303379_cov_97.763543	AUGUSTUS	CDS	786206	786484	+	ID=g195_t1; gene_id g195;
NODE_1_length_1303379_cov_97.763543	AUGUSTUS	stop_codon	786485	786487	+	ID=g195_t1; gene_id g195;
NODE_1_length_1303379_cov_97.763543	AUGUSTUS	gene	787403	789946	-	g196
NODE_1_length_1303379_cov_97.763543	AUGUSTUS	transcript	787403	789946	-	g196_t1
NODE_1_length_1303379_cov_97.763543	AUGUSTUS	stop_codon	787403	787405	-	ID=g196_t1; gene_id g196;
NODE_1_length_1303379_cov_97.763543	AUGUSTUS	intron	787553	787717	-	ID=g196_t1; gene_id g196;
NODE_1_length_1303379_cov_97.763543	AUGUSTUS	intron	788237	788526	-	ID=g196_t1; gene_id g196;
NODE_1_length_1303379_cov_97.763543	AUGUSTUS	intron	788594	788685	-	ID=g196_t1; gene_id g196;
NODE_1_length_1303379_cov_97.763543	AUGUSTUS	intron	788698	789779	-	ID=g196_t1; gene_id g196;
NODE_1_length_1303379_cov_97.763543	AUGUSTUS	CDS	787406	787552	-	ID=g196_t1; gene_id g196;
NODE_1_length_1303379_cov_97.763543	AUGUSTUS	CDS	787718	788236	-	ID=g196_t1; gene_id g196;
NODE_1_length_1303379_cov_97.763543	AUGUSTUS	CDS	788527	788593	-	ID=g196_t1; gene_id g196;
NODE_1_length_1303379_cov_97.763543	AUGUSTUS	CDS	788686	788697	-	ID=g196_t1; gene_id g196;
NODE_1_length_1303379_cov_97.763543	AUGUSTUS	CDS	789780	789946	-	ID=g196_t1; gene_id g196;
NODE_1_length_1303379_cov_97.763543	AUGUSTUS	start_codon	789944	789946	-	ID=g196_t1; gene_id g196;
NODE_1_length_1303379_cov_97.763543	AUGUSTUS	gene	792327	793501	-	g197
NODE_1_length_1303379_cov_97.763543	AUGUSTUS	transcript	792327	793501	-	g197_t1
NODE_1_length_1303379_cov_97.763543	AUGUSTUS	stop_codon	792327	792329	-	ID=g197_t1; gene_id g197;
NODE_1_length_1303379_cov_97.763543	AUGUSTUS	intron	792547	792600	-	ID=g197_t1; gene_id g197;
NODE_1_length_1303379_cov_97.763543	AUGUSTUS	intron	793092	793147	-	ID=g197_t1; gene_id g197;
NODE_1_length_1303379_cov_97.763543	AUGUSTUS	intron	793359	793448	-	ID=g197_t1; gene_id g197;
NODE_1_length_1303379_cov_97.763543	AUGUSTUS	CDS	792330	792546	-	ID=g197_t1; gene_id g197;
NODE_1_length_1303379_cov_97.763543	AUGUSTUS	CDS	792601	793091	-	ID=g197_t1; gene_id g197;
NODE_1_length_1303379_cov_97.763543	AUGUSTUS	CDS	793148	793358	-	ID=g197_t1; gene_id g197;
NODE_1_length_1303379_cov_97.763543	AUGUSTUS	CDS	793449	793501	-	ID=g197_t1; gene_id g197;
NODE_1_length_1303379_cov_97.763543	AUGUSTUS	start_codon	793499	793501	-	ID=g197_t1; gene_id g197;
NODE_1_length_1303379_cov_97.763543	AUGUSTUS	gene	795542	796389	+	g198
NODE_1_length_1303379_cov_97.763543	AUGUSTUS	transcript	795542	796389	+	g198_t1
NODE_1_length_1303379_cov_97.763543	AUGUSTUS	start_codon	795542	795544	+	ID=g198_t1; gene_id g198;
NODE_1_length_1303379_cov_97.763543	AUGUSTUS	intron	795902	795954	+	ID=g198_t1; gene_id g198;
NODE_1_length_1303379_cov_97.763543	AUGUSTUS	CDS	795542	795901	+	ID=g198_t1; gene_id g198;
NODE_1_length_1303379_cov_97.763543	AUGUSTUS	CDS	795955	796386	+	ID=g198_t1; gene_id g198;
NODE_1_length_1303379_cov_97.763543	AUGUSTUS	stop_codon	796387	796389	+	ID=g198_t1; gene_id g198;
NODE_1_length_1303379_cov_97.763543	AUGUSTUS	gene	797830	799145	+	g199
NODE_1_length_1303379_cov_97.763543	AUGUSTUS	transcript	797830	799145	+	g199_t1
NODE_1_length_1303379_cov_97.763543	AUGUSTUS	start_codon	797830	797832	+	ID=g199_t1; gene_id g199;
NODE_1_length_1303379_cov_97.763543	AUGUSTUS	intron	798026	798267	+	ID=g199_t1; gene_id g199;
NODE_1_length_1303379_cov_97.763543	AUGUSTUS	CDS	797830	798025	+	ID=g199_t1; gene_id g199;
NODE_1_length_1303379_cov_97.763543	AUGUSTUS	CDS	798268	799142	+	ID=g199_t1; gene_id g199;
NODE_1_length_1303379_cov_97.763543	AUGUSTUS	stop_codon	799143	799145	+	ID=g199_t1; gene_id g199;
NODE_1_length_1303379_cov_97.763543	AUGUSTUS	gene	802196	804009	+	g200
NODE_1_length_1303379_cov_97.763543	AUGUSTUS	transcript	802196	804009	+	g200_t1
NODE_1_length_1303379_cov_97.763543	AUGUSTUS	start_codon	802196	802198	+	ID=g200_t1; gene_id g200;
NODE_1_length_1303379_cov_97.763543	AUGUSTUS	intron	802428	802482	+	ID=g200_t1; gene_id g200;
NODE_1_length_1303379_cov_97.763543	AUGUSTUS	intron	802943	803182	+	ID=g200_t1; gene_id g200;
NODE_1_length_1303379_cov_97.763543	AUGUSTUS	intron	803277	803341	+	ID=g200_t1; gene_id g200;
NODE_1_length_1303379_cov_97.763543	AUGUSTUS	intron	803737	803795	+	ID=g200_t1; gene_id g200;
NODE_1_length_1303379_cov_97.763543	AUGUSTUS	CDS	802196	802427	+	ID=g200_t1; gene_id g200;
NODE_1_length_1303379_cov_97.763543	AUGUSTUS	CDS	802483	802942	+	ID=g200_t1; gene_id g200;
NODE_1_length_1303379_cov_97.763543	AUGUSTUS	CDS	803183	803276	+	ID=g200_t1; gene_id g200;
NODE_1_length_1303379_cov_97.763543	AUGUSTUS	CDS	803342	803736	+	ID=g200_t1; gene_id g200;
NODE_1_length_1303379_cov_97.763543	AUGUSTUS	CDS	803796	804006	+	ID=g200_t1; gene_id g200;
NODE_1_length_1303379_cov_97.763543	AUGUSTUS	stop_codon	804007	804009	+	ID=g200_t1; gene_id g200;
NODE_1_length_1303379_cov_97.763543	AUGUSTUS	gene	804393	805319	-	g201
NODE_1_length_1303379_cov_97.763543	AUGUSTUS	transcript	804393	805319	-	g201_t1
NODE_1_length_1303379_cov_97.763543	AUGUSTUS	stop_codon	804393	804395	-	ID=g201_t1; gene_id g201;
NODE_1_length_1303379_cov_97.763543	AUGUSTUS	CDS	804396	805319	-	ID=g201_t1; gene_id g201;
NODE_1_length_1303379_cov_97.763543	AUGUSTUS	start_codon	805317	805319	-	ID=g201_t1; gene_id g201;
NODE_1_length_1303379_cov_97.763543	AUGUSTUS	gene	806170	807981	+	g202
NODE_1_length_1303379_cov_97.763543	AUGUSTUS	transcript	806170	807981	+	g202_t1
NODE_1_length_1303379_cov_97.763543	AUGUSTUS	start_codon	806170	806172	+	ID=g202_t1; gene_id g202;
NODE_1_length_1303379_cov_97.763543	AUGUSTUS	intron	806989	807354	+	ID=g202_t1; gene_id g202;
NODE_1_length_1303379_cov_97.763543	AUGUSTUS	intron	807761	807868	+	ID=g202_t1; gene_id g202;
NODE_1_length_1303379_cov_97.763543	AUGUSTUS	CDS	806170	806988	+	ID=g202_t1; gene_id g202;
NODE_1_length_1303379_cov_97.763543	AUGUSTUS	CDS	807355	807760	+	ID=g202_t1; gene_id g202;
NODE_1_length_1303379_cov_97.763543	AUGUSTUS	CDS	807869	807978	+	ID=g202_t1; gene_id g202;
NODE_1_length_1303379_cov_97.763543	AUGUSTUS	stop_codon	807979	807981	+	ID=g202_t1; gene_id g202;
NODE_1_length_1303379_cov_97.763543	AUGUSTUS	gene	808138	809861	-	g203
NODE_1_length_1303379_cov_97.763543	AUGUSTUS	transcript	808138	809861	-	g203_t1
NODE_1_length_1303379_cov_97.763543	AUGUSTUS	stop_codon	808138	808140	-	ID=g203_t1; gene_id g203;
NODE_1_length_1303379_cov_97.763543	AUGUSTUS	intron	809544	809662	-	ID=g203_t1; gene_id g203;
NODE_1_length_1303379_cov_97.763543	AUGUSTUS	CDS	808141	809543	-	ID=g203_t1; gene_id g203;
NODE_1_length_1303379_cov_97.763543	AUGUSTUS	CDS	809663	809861	-	ID=g203_t1; gene_id g203;
NODE_1_length_1303379_cov_97.763543	AUGUSTUS	start_codon	809859	809861	-	ID=g203_t1; gene_id g203;
NODE_1_length_1303379_cov_97.763543	AUGUSTUS	gene	812138	812838	+	g204
NODE_1_length_1303379_cov_97.763543	AUGUSTUS	transcript	812138	812838	+	g204_t1
NODE_1_length_1303379_cov_97.763543	AUGUSTUS	start_codon	812138	812140	+	ID=g204_t1; gene_id g204;
NODE_1_length_1303379_cov_97.763543	AUGUSTUS	intron	812462	812715	+	ID=g204_t1; gene_id g204;
NODE_1_length_1303379_cov_97.763543	AUGUSTUS	CDS	812138	812461	+	ID=g204_t1; gene_id g204;
NODE_1_length_1303379_cov_97.763543	AUGUSTUS	CDS	812716	812835	+	ID=g204_t1; gene_id g204;
NODE_1_length_1303379_cov_97.763543	AUGUSTUS	stop_codon	812836	812838	+	ID=g204_t1; gene_id g204;
NODE_1_length_1303379_cov_97.763543	AUGUSTUS	gene	814848	815321	+	g205
NODE_1_length_1303379_cov_97.763543	AUGUSTUS	transcript	814848	815321	+	g205_t1
NODE_1_length_1303379_cov_97.763543	AUGUSTUS	start_codon	814848	814850	+	ID=g205_t1; gene_id g205;
NODE_1_length_1303379_cov_97.763543	AUGUSTUS	CDS	814848	815318	+	ID=g205_t1; gene_id g205;
NODE_1_length_1303379_cov_97.763543	AUGUSTUS	stop_codon	815319	815321	+	ID=g205_t1; gene_id g205;
NODE_1_length_1303379_cov_97.763543	AUGUSTUS	gene	816078	816539	+	g206
NODE_1_length_1303379_cov_97.763543	AUGUSTUS	transcript	816078	816539	+	g206_t1
NODE_1_length_1303379_cov_97.763543	AUGUSTUS	start_codon	816078	816080	+	ID=g206_t1; gene_id g206;
NODE_1_length_1303379_cov_97.763543	AUGUSTUS	intron	816139	816195	+	ID=g206_t1; gene_id g206;
NODE_1_length_1303379_cov_97.763543	AUGUSTUS	CDS	816078	816138	+	ID=g206_t1; gene_id g206;
NODE_1_length_1303379_cov_97.763543	AUGUSTUS	CDS	816196	816536	+	ID=g206_t1; gene_id g206;
NODE_1_length_1303379_cov_97.763543	AUGUSTUS	stop_codon	816537	816539	+	ID=g206_t1; gene_id g206;
NODE_1_length_1303379_cov_97.763543	AUGUSTUS	gene	816991	817489	+	g207
NODE_1_length_1303379_cov_97.763543	AUGUSTUS	transcript	816991	817489	+	g207_t1
NODE_1_length_1303379_cov_97.763543	AUGUSTUS	start_codon	816991	816993	+	ID=g207_t1; gene_id g207;
NODE_1_length_1303379_cov_97.763543	AUGUSTUS	intron	817027	817081	+	ID=g207_t1; gene_id g207;
NODE_1_length_1303379_cov_97.763543	AUGUSTUS	CDS	816991	817026	+	ID=g207_t1; gene_id g207;
NODE_1_length_1303379_cov_97.763543	AUGUSTUS	CDS	817082	817486	+	ID=g207_t1; gene_id g207;
NODE_1_length_1303379_cov_97.763543	AUGUSTUS	stop_codon	817487	817489	+	ID=g207_t1; gene_id g207;
NODE_1_length_1303379_cov_97.763543	AUGUSTUS	gene	818238	818867	+	g208
NODE_1_length_1303379_cov_97.763543	AUGUSTUS	transcript	818238	818867	+	g208_t1
NODE_1_length_1303379_cov_97.763543	AUGUSTUS	start_codon	818238	818240	+	ID=g208_t1; gene_id g208;
NODE_1_length_1303379_cov_97.763543	AUGUSTUS	intron	818274	818430	+	ID=g208_t1; gene_id g208;
NODE_1_length_1303379_cov_97.763543	AUGUSTUS	intron	818513	818568	+	ID=g208_t1; gene_id g208;
NODE_1_length_1303379_cov_97.763543	AUGUSTUS	CDS	818238	818273	+	ID=g208_t1; gene_id g208;
NODE_1_length_1303379_cov_97.763543	AUGUSTUS	CDS	818431	818512	+	ID=g208_t1; gene_id g208;
NODE_1_length_1303379_cov_97.763543	AUGUSTUS	CDS	818569	818864	+	ID=g208_t1; gene_id g208;
NODE_1_length_1303379_cov_97.763543	AUGUSTUS	stop_codon	818865	818867	+	ID=g208_t1; gene_id g208;
NODE_1_length_1303379_cov_97.763543	AUGUSTUS	gene	820089	827450	-	g209
NODE_1_length_1303379_cov_97.763543	AUGUSTUS	transcript	820089	827450	-	g209_t1
NODE_1_length_1303379_cov_97.763543	AUGUSTUS	stop_codon	820089	820091	-	ID=g209_t1; gene_id g209;
NODE_1_length_1303379_cov_97.763543	AUGUSTUS	intron	822248	822757	-	ID=g209_t1; gene_id g209;
NODE_1_length_1303379_cov_97.763543	AUGUSTUS	intron	822870	823022	-	ID=g209_t1; gene_id g209;
NODE_1_length_1303379_cov_97.763543	AUGUSTUS	intron	823186	823773	-	ID=g209_t1; gene_id g209;
NODE_1_length_1303379_cov_97.763543	AUGUSTUS	intron	824121	824197	-	ID=g209_t1; gene_id g209;
NODE_1_length_1303379_cov_97.763543	AUGUSTUS	intron	826949	827021	-	ID=g209_t1; gene_id g209;
NODE_1_length_1303379_cov_97.763543	AUGUSTUS	CDS	820092	822247	-	ID=g209_t1; gene_id g209;
NODE_1_length_1303379_cov_97.763543	AUGUSTUS	CDS	822758	822869	-	ID=g209_t1; gene_id g209;
NODE_1_length_1303379_cov_97.763543	AUGUSTUS	CDS	823023	823185	-	ID=g209_t1; gene_id g209;
NODE_1_length_1303379_cov_97.763543	AUGUSTUS	CDS	823774	824120	-	ID=g209_t1; gene_id g209;
NODE_1_length_1303379_cov_97.763543	AUGUSTUS	CDS	824198	826948	-	ID=g209_t1; gene_id g209;
[truncated: 68,336 more rows]

## Sheet: GeMoMa
ContigID	PredictionTool	Type	GeneStart	GeneEnd	Strand	GeneID
NODE_1_length_1303379_cov_97.763543	GeMoMa	gene	1131	3107	-	ID=gene_3027;transcripts=1;complete=1
NODE_1_length_1303379_cov_97.763543	GeMoMa	mRNA	1131	3107	-	ID=TAB74_rna-gnl|WGS:JAAEIQ|K452DRAFT_mRNA218093_R0;ref-gene=TAB74_gene-K452DRAFT_218093;aa=621;raa=631;score=2746;prediction=0;bestScore=2746;ce=3;rce=3;pAA=0.878;iAA=0.8209;lpm=73;maxScore=3363;maxGap=5;nps=0;start=M;stop=*;evidence=1;Parent=gene_3027;sumWeight=1.0;
NODE_1_length_1303379_cov_97.763543	GeMoMa	CDS	3023	3107	-	Parent=TAB74_rna-gnl|WGS:JAAEIQ|K452DRAFT_mRNA218093_R0
NODE_1_length_1303379_cov_97.763543	GeMoMa	CDS	2384	2960	-	Parent=TAB74_rna-gnl|WGS:JAAEIQ|K452DRAFT_mRNA218093_R0
NODE_1_length_1303379_cov_97.763543	GeMoMa	CDS	1131	2331	-	Parent=TAB74_rna-gnl|WGS:JAAEIQ|K452DRAFT_mRNA218093_R0
NODE_1_length_1303379_cov_97.763543	GeMoMa	gene	4024	5139	+	ID=gene_3205;transcripts=1;complete=1
NODE_1_length_1303379_cov_97.763543	GeMoMa	mRNA	4024	5139	+	ID=TAB74_rna-gnl|WGS:JAAEIQ|K452DRAFT_mRNA282176_R0;ref-gene=TAB74_gene-K452DRAFT_282176;aa=334;raa=345;score=1107;prediction=0;bestScore=1107;ce=3;rce=3;pAA=0.7307;iAA=0.6304;lpm=17;maxScore=1808;maxGap=6;nps=0;start=M;stop=*;evidence=1;Parent=gene_3205;sumWeight=1.0;
NODE_1_length_1303379_cov_97.763543	GeMoMa	CDS	4024	4038	+	Parent=TAB74_rna-gnl|WGS:JAAEIQ|K452DRAFT_mRNA282176_R0
NODE_1_length_1303379_cov_97.763543	GeMoMa	CDS	4100	5063	+	Parent=TAB74_rna-gnl|WGS:JAAEIQ|K452DRAFT_mRNA282176_R0
NODE_1_length_1303379_cov_97.763543	GeMoMa	CDS	5117	5139	+	Parent=TAB74_rna-gnl|WGS:JAAEIQ|K452DRAFT_mRNA282176_R0
NODE_1_length_1303379_cov_97.763543	GeMoMa	gene	5893	12670	-	ID=gene_3028;transcripts=1;complete=1
NODE_1_length_1303379_cov_97.763543	GeMoMa	mRNA	5893	12670	-	ID=TAB74_rna-gnl|WGS:JAAEIQ|K452DRAFT_mRNA282173_R0;ref-gene=TAB74_gene-K452DRAFT_282173;aa=1171;raa=1060;score=2434;prediction=0;bestScore=2434;ce=2;rce=2;pAA=0.6504;iAA=0.4739;lpm=21;maxScore=5613;maxGap=59;nps=0;start=M;stop=*;evidence=1;Parent=gene_3028;sumWeight=1.0;
NODE_1_length_1303379_cov_97.763543	GeMoMa	CDS	9451	12670	-	Parent=TAB74_rna-gnl|WGS:JAAEIQ|K452DRAFT_mRNA282173_R0
NODE_1_length_1303379_cov_97.763543	GeMoMa	CDS	5893	6185	-	Parent=TAB74_rna-gnl|WGS:JAAEIQ|K452DRAFT_mRNA282173_R0
NODE_1_length_1303379_cov_97.763543	GeMoMa	gene	7260	8380	-	ID=gene_3029;transcripts=1;complete=1
NODE_1_length_1303379_cov_97.763543	GeMoMa	mRNA	7260	8380	-	ID=TAB74_rna-gnl|WGS:JAAEIQ|K452DRAFT_mRNA3142_R0;ref-gene=TAB74_gene-K452DRAFT_3142;aa=356;raa=360;score=1590;prediction=0;bestScore=1590;ce=2;rce=2;pAA=0.8639;iAA=0.8139;lpm=47;maxScore=1939;maxGap=3;nps=0;start=M;stop=*;evidence=1;Parent=gene_3029;sumWeight=1.0;
NODE_1_length_1303379_cov_97.763543	GeMoMa	CDS	8290	8380	-	Parent=TAB74_rna-gnl|WGS:JAAEIQ|K452DRAFT_mRNA3142_R0
NODE_1_length_1303379_cov_97.763543	GeMoMa	CDS	7260	8236	-	Parent=TAB74_rna-gnl|WGS:JAAEIQ|K452DRAFT_mRNA3142_R0
NODE_1_length_1303379_cov_97.763543	GeMoMa	gene	14115	15438	+	ID=gene_3206;transcripts=1;complete=1
NODE_1_length_1303379_cov_97.763543	GeMoMa	mRNA	14115	15438	+	ID=TAB74_rna-gnl|WGS:JAAEIQ|K452DRAFT_mRNA359266_R1;ref-gene=TAB74_gene-K452DRAFT_359266;aa=360;raa=336;score=455;prediction=1;bestScore=1017;ce=5;rce=3;pAA=0.6287;iAA=0.3523;lpm=12;maxScore=1801;maxGap=18;nps=0;start=M;stop=*;evidence=1;Parent=gene_3206;sumWeight=1.0;
NODE_1_length_1303379_cov_97.763543	GeMoMa	CDS	14115	14304	+	Parent=TAB74_rna-gnl|WGS:JAAEIQ|K452DRAFT_mRNA359266_R1
NODE_1_length_1303379_cov_97.763543	GeMoMa	CDS	14383	14613	+	Parent=TAB74_rna-gnl|WGS:JAAEIQ|K452DRAFT_mRNA359266_R1
NODE_1_length_1303379_cov_97.763543	GeMoMa	CDS	14643	14747	+	Parent=TAB74_rna-gnl|WGS:JAAEIQ|K452DRAFT_mRNA359266_R1
NODE_1_length_1303379_cov_97.763543	GeMoMa	CDS	14801	14850	+	Parent=TAB74_rna-gnl|WGS:JAAEIQ|K452DRAFT_mRNA359266_R1
NODE_1_length_1303379_cov_97.763543	GeMoMa	CDS	14935	15438	+	Parent=TAB74_rna-gnl|WGS:JAAEIQ|K452DRAFT_mRNA359266_R1
NODE_1_length_1303379_cov_97.763543	GeMoMa	gene	15597	16823	-	ID=gene_3030;transcripts=1;complete=1
NODE_1_length_1303379_cov_97.763543	GeMoMa	mRNA	15597	16823	-	ID=TAB74_rna-gnl|WGS:JAAEIQ|K452DRAFT_mRNA314404_R0;ref-gene=TAB74_gene-K452DRAFT_314404;aa=365;raa=371;score=1253;prediction=0;bestScore=1253;ce=3;rce=3;pAA=0.8091;iAA=0.6935;lpm=27;maxScore=1868;maxGap=3;nps=0;start=M;stop=*;evidence=1;Parent=gene_3030;sumWeight=1.0;
NODE_1_length_1303379_cov_97.763543	GeMoMa	CDS	16589	16823	-	Parent=TAB74_rna-gnl|WGS:JAAEIQ|K452DRAFT_mRNA314404_R0
NODE_1_length_1303379_cov_97.763543	GeMoMa	CDS	16331	16521	-	Parent=TAB74_rna-gnl|WGS:JAAEIQ|K452DRAFT_mRNA314404_R0
NODE_1_length_1303379_cov_97.763543	GeMoMa	CDS	15597	16265	-	Parent=TAB74_rna-gnl|WGS:JAAEIQ|K452DRAFT_mRNA314404_R0
NODE_1_length_1303379_cov_97.763543	GeMoMa	gene	17688	22344	-	ID=gene_3031;transcripts=1;complete=1
NODE_1_length_1303379_cov_97.763543	GeMoMa	mRNA	17688	22344	-	ID=TAB74_rna-gnl|WGS:JAAEIQ|K452DRAFT_mRNA323371_R0;ref-gene=TAB74_gene-K452DRAFT_323371;aa=1094;raa=1101;score=4256;prediction=0;bestScore=4256;ce=8;rce=9;pAA=0.8176;iAA=0.7205;lpm=61;maxScore=5871;maxGap=3;nps=0;start=M;stop=*;evidence=1;Parent=gene_3031;sumWeight=1.0;
NODE_1_length_1303379_cov_97.763543	GeMoMa	CDS	22210	22344	-	Parent=TAB74_rna-gnl|WGS:JAAEIQ|K452DRAFT_mRNA323371_R0
NODE_1_length_1303379_cov_97.763543	GeMoMa	CDS	20994	22076	-	Parent=TAB74_rna-gnl|WGS:JAAEIQ|K452DRAFT_mRNA323371_R0
NODE_1_length_1303379_cov_97.763543	GeMoMa	CDS	20549	20942	-	Parent=TAB74_rna-gnl|WGS:JAAEIQ|K452DRAFT_mRNA323371_R0
NODE_1_length_1303379_cov_97.763543	GeMoMa	CDS	20236	20309	-	Parent=TAB74_rna-gnl|WGS:JAAEIQ|K452DRAFT_mRNA323371_R0
NODE_1_length_1303379_cov_97.763543	GeMoMa	CDS	18844	19463	-	Parent=TAB74_rna-gnl|WGS:JAAEIQ|K452DRAFT_mRNA323371_R0
NODE_1_length_1303379_cov_97.763543	GeMoMa	CDS	18663	18791	-	Parent=TAB74_rna-gnl|WGS:JAAEIQ|K452DRAFT_mRNA323371_R0
NODE_1_length_1303379_cov_97.763543	GeMoMa	CDS	18235	18610	-	Parent=TAB74_rna-gnl|WGS:JAAEIQ|K452DRAFT_mRNA323371_R0
NODE_1_length_1303379_cov_97.763543	GeMoMa	CDS	17688	18158	-	Parent=TAB74_rna-gnl|WGS:JAAEIQ|K452DRAFT_mRNA323371_R0
NODE_1_length_1303379_cov_97.763543	GeMoMa	gene	23905	25064	-	ID=gene_3032;transcripts=1;complete=1
NODE_1_length_1303379_cov_97.763543	GeMoMa	mRNA	23905	25064	-	ID=TAB74_rna-gnl|WGS:JAAEIQ|K452DRAFT_mRNA347996_R0;ref-gene=TAB74_gene-K452DRAFT_347996;aa=368;raa=368;score=1457;prediction=0;bestScore=1457;ce=2;rce=2;pAA=0.8293;iAA=0.7453;lpm=21;maxScore=1920;maxGap=1;nps=0;start=M;stop=*;evidence=1;Parent=gene_3032;sumWeight=1.0;
NODE_1_length_1303379_cov_97.763543	GeMoMa	CDS	24038	25064	-	Parent=TAB74_rna-gnl|WGS:JAAEIQ|K452DRAFT_mRNA347996_R0
NODE_1_length_1303379_cov_97.763543	GeMoMa	CDS	23905	23981	-	Parent=TAB74_rna-gnl|WGS:JAAEIQ|K452DRAFT_mRNA347996_R0
NODE_1_length_1303379_cov_97.763543	GeMoMa	gene	25658	27209	+	ID=gene_3207;transcripts=1;complete=1
NODE_1_length_1303379_cov_97.763543	GeMoMa	mRNA	25658	27209	+	ID=TAB74_rna-gnl|WGS:JAAEIQ|K452DRAFT_mRNA282169_R0;ref-gene=TAB74_gene-K452DRAFT_282169;aa=481;raa=481;score=2172;prediction=0;bestScore=2172;ce=3;rce=3;pAA=0.9148;iAA=0.896;lpm=59;maxScore=2386;maxGap=0;nps=0;start=M;stop=*;evidence=1;Parent=gene_3207;sumWeight=1.0;
NODE_1_length_1303379_cov_97.763543	GeMoMa	CDS	25658	25958	+	Parent=TAB74_rna-gnl|WGS:JAAEIQ|K452DRAFT_mRNA282169_R0
NODE_1_length_1303379_cov_97.763543	GeMoMa	CDS	26013	26174	+	Parent=TAB74_rna-gnl|WGS:JAAEIQ|K452DRAFT_mRNA282169_R0
NODE_1_length_1303379_cov_97.763543	GeMoMa	CDS	26230	27209	+	Parent=TAB74_rna-gnl|WGS:JAAEIQ|K452DRAFT_mRNA282169_R0
NODE_1_length_1303379_cov_97.763543	GeMoMa	gene	28202	31776	+	ID=gene_3208;transcripts=1;complete=1
NODE_1_length_1303379_cov_97.763543	GeMoMa	mRNA	28202	31776	+	ID=TAB74_rna-gnl|WGS:JAAEIQ|K452DRAFT_mRNA240434_R0;ref-gene=TAB74_gene-K452DRAFT_240434;aa=1053;raa=1055;score=5039;prediction=0;bestScore=5039;ce=8;rce=8;pAA=0.9422;iAA=0.9175;lpm=94;maxScore=5445;maxGap=2;nps=0;start=M;stop=*;evidence=1;Parent=gene_3208;sumWeight=1.0;
NODE_1_length_1303379_cov_97.763543	GeMoMa	CDS	28202	28392	+	Parent=TAB74_rna-gnl|WGS:JAAEIQ|K452DRAFT_mRNA240434_R0
NODE_1_length_1303379_cov_97.763543	GeMoMa	CDS	28448	28570	+	Parent=TAB74_rna-gnl|WGS:JAAEIQ|K452DRAFT_mRNA240434_R0
NODE_1_length_1303379_cov_97.763543	GeMoMa	CDS	28629	29166	+	Parent=TAB74_rna-gnl|WGS:JAAEIQ|K452DRAFT_mRNA240434_R0
NODE_1_length_1303379_cov_97.763543	GeMoMa	CDS	29224	29263	+	Parent=TAB74_rna-gnl|WGS:JAAEIQ|K452DRAFT_mRNA240434_R0
NODE_1_length_1303379_cov_97.763543	GeMoMa	CDS	29332	29577	+	Parent=TAB74_rna-gnl|WGS:JAAEIQ|K452DRAFT_mRNA240434_R0
NODE_1_length_1303379_cov_97.763543	GeMoMa	CDS	29640	29997	+	Parent=TAB74_rna-gnl|WGS:JAAEIQ|K452DRAFT_mRNA240434_R0
NODE_1_length_1303379_cov_97.763543	GeMoMa	CDS	30056	31583	+	Parent=TAB74_rna-gnl|WGS:JAAEIQ|K452DRAFT_mRNA240434_R0
NODE_1_length_1303379_cov_97.763543	GeMoMa	CDS	31642	31776	+	Parent=TAB74_rna-gnl|WGS:JAAEIQ|K452DRAFT_mRNA240434_R0
NODE_1_length_1303379_cov_97.763543	GeMoMa	gene	32370	32726	+	ID=gene_3209;transcripts=1;complete=1
NODE_1_length_1303379_cov_97.763543	GeMoMa	mRNA	32370	32726	+	ID=TAB74_rna-gnl|WGS:JAAEIQ|K452DRAFT_mRNA293650_R0;ref-gene=TAB74_gene-K452DRAFT_293650;aa=119;raa=100;score=106;prediction=0;bestScore=106;ce=1;rce=1;pAA=0.6555;iAA=0.3613;lpm=11;maxScore=515;maxGap=10;nps=0;start=M;stop=*;evidence=1;Parent=gene_3209;sumWeight=1.0;
NODE_1_length_1303379_cov_97.763543	GeMoMa	CDS	32370	32726	+	Parent=TAB74_rna-gnl|WGS:JAAEIQ|K452DRAFT_mRNA293650_R0
NODE_1_length_1303379_cov_97.763543	GeMoMa	gene	33258	35341	-	ID=gene_3033;transcripts=1;complete=1
NODE_1_length_1303379_cov_97.763543	GeMoMa	mRNA	33258	35341	-	ID=TAB74_rna-gnl|WGS:JAAEIQ|K452DRAFT_mRNA240748_R0;ref-gene=TAB74_gene-K452DRAFT_240748;aa=677;raa=682;score=2894;prediction=0;bestScore=2894;ce=2;rce=2;pAA=0.8761;iAA=0.8207;lpm=116;maxScore=3571;maxGap=5;nps=0;start=M;stop=*;evidence=1;Parent=gene_3033;sumWeight=1.0;
NODE_1_length_1303379_cov_97.763543	GeMoMa	CDS	34375	35341	-	Parent=TAB74_rna-gnl|WGS:JAAEIQ|K452DRAFT_mRNA240748_R0
NODE_1_length_1303379_cov_97.763543	GeMoMa	CDS	33258	34321	-	Parent=TAB74_rna-gnl|WGS:JAAEIQ|K452DRAFT_mRNA240748_R0
NODE_1_length_1303379_cov_97.763543	GeMoMa	gene	36851	38248	+	ID=gene_3210;transcripts=1;complete=1
NODE_1_length_1303379_cov_97.763543	GeMoMa	mRNA	36851	38248	+	ID=TAB74_rna-gnl|WGS:JAAEIQ|K452DRAFT_mRNA310206_R0;ref-gene=TAB74_gene-K452DRAFT_310206;aa=466;raa=497;score=953;prediction=0;bestScore=953;ce=1;rce=1;pAA=0.6501;iAA=0.4195;lpm=23;maxScore=2607;maxGap=10;nps=0;start=M;stop=*;evidence=1;Parent=gene_3210;sumWeight=1.0;alternative="TAB74_gene-K452DRAFT_302464,TAB74_gene-K452DRAFT_305179,TAB74_gene-K452DRAFT_318231";
NODE_1_length_1303379_cov_97.763543	GeMoMa	CDS	36851	38248	+	Parent=TAB74_rna-gnl|WGS:JAAEIQ|K452DRAFT_mRNA310206_R0
NODE_1_length_1303379_cov_97.763543	GeMoMa	gene	38417	39337	-	ID=gene_3034;transcripts=1;complete=1
NODE_1_length_1303379_cov_97.763543	GeMoMa	mRNA	38417	39337	-	ID=TAB74_rna-gnl|WGS:JAAEIQ|K452DRAFT_mRNA282345_R0;ref-gene=TAB74_gene-K452DRAFT_282345;aa=288;raa=285;score=1184;prediction=0;bestScore=1184;ce=2;rce=2;pAA=0.8789;iAA=0.8304;lpm=50;maxScore=1437;maxGap=2;nps=0;start=M;stop=*;evidence=1;Parent=gene_3034;sumWeight=1.0;
NODE_1_length_1303379_cov_97.763543	GeMoMa	CDS	39190	39337	-	Parent=TAB74_rna-gnl|WGS:JAAEIQ|K452DRAFT_mRNA282345_R0
NODE_1_length_1303379_cov_97.763543	GeMoMa	CDS	38417	39132	-	Parent=TAB74_rna-gnl|WGS:JAAEIQ|K452DRAFT_mRNA282345_R0
NODE_1_length_1303379_cov_97.763543	GeMoMa	gene	40299	41279	+	ID=gene_3211;transcripts=1;complete=1
NODE_1_length_1303379_cov_97.763543	GeMoMa	mRNA	40299	41279	+	ID=TAB74_rna-gnl|WGS:JAAEIQ|K452DRAFT_mRNA240746_R0;ref-gene=TAB74_gene-K452DRAFT_240746;aa=285;raa=285;score=1290;prediction=0;bestScore=1290;ce=3;rce=3;pAA=0.8947;iAA=0.8632;lpm=188;maxScore=1481;maxGap=0;nps=0;start=M;stop=*;evidence=1;Parent=gene_3211;sumWeight=1.0;
NODE_1_length_1303379_cov_97.763543	GeMoMa	CDS	40299	40677	+	Parent=TAB74_rna-gnl|WGS:JAAEIQ|K452DRAFT_mRNA240746_R0
NODE_1_length_1303379_cov_97.763543	GeMoMa	CDS	40740	41035	+	Parent=TAB74_rna-gnl|WGS:JAAEIQ|K452DRAFT_mRNA240746_R0
NODE_1_length_1303379_cov_97.763543	GeMoMa	CDS	41100	41279	+	Parent=TAB74_rna-gnl|WGS:JAAEIQ|K452DRAFT_mRNA240746_R0
NODE_1_length_1303379_cov_97.763543	GeMoMa	gene	41839	43889	+	ID=gene_3212;transcripts=1;complete=1
NODE_1_length_1303379_cov_97.763543	GeMoMa	mRNA	41839	43889	+	ID=TAB74_rna-gnl|WGS:JAAEIQ|K452DRAFT_mRNA348097_R0;ref-gene=TAB74_gene-K452DRAFT_348097;aa=647;raa=647;score=3183;prediction=0;bestScore=3183;ce=3;rce=3;pAA=0.932;iAA=0.9104;lpm=54;maxScore=3429;maxGap=0;nps=0;start=M;stop=*;evidence=1;Parent=gene_3212;sumWeight=1.0;
NODE_1_length_1303379_cov_97.763543	GeMoMa	CDS	41839	42937	+	Parent=TAB74_rna-gnl|WGS:JAAEIQ|K452DRAFT_mRNA348097_R0
NODE_1_length_1303379_cov_97.763543	GeMoMa	CDS	42989	43762	+	Parent=TAB74_rna-gnl|WGS:JAAEIQ|K452DRAFT_mRNA348097_R0
NODE_1_length_1303379_cov_97.763543	GeMoMa	CDS	43822	43889	+	Parent=TAB74_rna-gnl|WGS:JAAEIQ|K452DRAFT_mRNA348097_R0
NODE_1_length_1303379_cov_97.763543	GeMoMa	gene	44424	45260	+	ID=gene_3213;transcripts=1;complete=1
NODE_1_length_1303379_cov_97.763543	GeMoMa	mRNA	44424	45260	+	ID=TAB74_rna-gnl|WGS:JAAEIQ|K452DRAFT_mRNA261770_R0;ref-gene=TAB74_gene-K452DRAFT_261770;aa=217;raa=220;score=886;prediction=0;bestScore=886;ce=3;rce=3;pAA=0.8045;iAA=0.7227;lpm=17;maxScore=1166;maxGap=3;nps=0;start=M;stop=*;evidence=1;Parent=gene_3213;sumWeight=1.0;
NODE_1_length_1303379_cov_97.763543	GeMoMa	CDS	44424	44436	+	Parent=TAB74_rna-gnl|WGS:JAAEIQ|K452DRAFT_mRNA261770_R0
NODE_1_length_1303379_cov_97.763543	GeMoMa	CDS	44502	44714	+	Parent=TAB74_rna-gnl|WGS:JAAEIQ|K452DRAFT_mRNA261770_R0
NODE_1_length_1303379_cov_97.763543	GeMoMa	CDS	44836	45260	+	Parent=TAB74_rna-gnl|WGS:JAAEIQ|K452DRAFT_mRNA261770_R0
NODE_1_length_1303379_cov_97.763543	GeMoMa	gene	46736	48316	+	ID=gene_3214;transcripts=1;complete=1
NODE_1_length_1303379_cov_97.763543	GeMoMa	mRNA	46736	48316	+	ID=TAB74_rna-gnl|WGS:JAAEIQ|K452DRAFT_mRNA261765_R0;ref-gene=TAB74_gene-K452DRAFT_261765;aa=507;raa=510;score=2291;prediction=0;bestScore=2291;ce=2;rce=2;pAA=0.9;iAA=0.849;lpm=61;maxScore=2660;maxGap=3;nps=0;start=M;stop=*;evidence=1;Parent=gene_3214;sumWeight=1.0;
NODE_1_length_1303379_cov_97.763543	GeMoMa	CDS	46736	47248	+	Parent=TAB74_rna-gnl|WGS:JAAEIQ|K452DRAFT_mRNA261765_R0
NODE_1_length_1303379_cov_97.763543	GeMoMa	CDS	47309	48316	+	Parent=TAB74_rna-gnl|WGS:JAAEIQ|K452DRAFT_mRNA261765_R0
NODE_1_length_1303379_cov_97.763543	GeMoMa	gene	49318	49818	-	ID=gene_3035;transcripts=1;complete=1
NODE_1_length_1303379_cov_97.763543	GeMoMa	mRNA	49318	49818	-	ID=TAB74_rna-gnl|WGS:JAAEIQ|K452DRAFT_mRNA293776_R0;ref-gene=TAB74_gene-K452DRAFT_293776;aa=69;raa=69;score=332;prediction=0;bestScore=332;ce=4;rce=4;pAA=0.9855;iAA=0.9855;lpm=67;maxScore=335;maxGap=0;nps=0;start=M;stop=*;evidence=1;Parent=gene_3035;sumWeight=1.0;
NODE_1_length_1303379_cov_97.763543	GeMoMa	CDS	49758	49818	-	Parent=TAB74_rna-gnl|WGS:JAAEIQ|K452DRAFT_mRNA293776_R0
NODE_1_length_1303379_cov_97.763543	GeMoMa	CDS	49588	49637	-	Parent=TAB74_rna-gnl|WGS:JAAEIQ|K452DRAFT_mRNA293776_R0
NODE_1_length_1303379_cov_97.763543	GeMoMa	CDS	49479	49512	-	Parent=TAB74_rna-gnl|WGS:JAAEIQ|K452DRAFT_mRNA293776_R0
NODE_1_length_1303379_cov_97.763543	GeMoMa	CDS	49318	49379	-	Parent=TAB74_rna-gnl|WGS:JAAEIQ|K452DRAFT_mRNA293776_R0
NODE_1_length_1303379_cov_97.763543	GeMoMa	gene	50384	51795	-	ID=gene_3036;transcripts=1;complete=1
NODE_1_length_1303379_cov_97.763543	GeMoMa	mRNA	50384	51795	-	ID=TAB74_rna-gnl|WGS:JAAEIQ|K452DRAFT_mRNA304191_R0;ref-gene=TAB74_gene-K452DRAFT_304191;aa=376;raa=367;score=1423;prediction=0;bestScore=1423;ce=6;rce=6;pAA=0.8413;iAA=0.7751;lpm=44;maxScore=1861;maxGap=6;nps=0;start=M;stop=*;evidence=1;Parent=gene_3036;sumWeight=1.0;
NODE_1_length_1303379_cov_97.763543	GeMoMa	CDS	51734	51795	-	Parent=TAB74_rna-gnl|WGS:JAAEIQ|K452DRAFT_mRNA304191_R0
NODE_1_length_1303379_cov_97.763543	GeMoMa	CDS	51631	51674	-	Parent=TAB74_rna-gnl|WGS:JAAEIQ|K452DRAFT_mRNA304191_R0
NODE_1_length_1303379_cov_97.763543	GeMoMa	CDS	51449	51574	-	Parent=TAB74_rna-gnl|WGS:JAAEIQ|K452DRAFT_mRNA304191_R0
NODE_1_length_1303379_cov_97.763543	GeMoMa	CDS	51301	51389	-	Parent=TAB74_rna-gnl|WGS:JAAEIQ|K452DRAFT_mRNA304191_R0
NODE_1_length_1303379_cov_97.763543	GeMoMa	CDS	50997	51244	-	Parent=TAB74_rna-gnl|WGS:JAAEIQ|K452DRAFT_mRNA304191_R0
NODE_1_length_1303379_cov_97.763543	GeMoMa	CDS	50384	50942	-	Parent=TAB74_rna-gnl|WGS:JAAEIQ|K452DRAFT_mRNA304191_R0
NODE_1_length_1303379_cov_97.763543	GeMoMa	gene	52051	52415	+	ID=gene_3215;transcripts=1;complete=1
NODE_1_length_1303379_cov_97.763543	GeMoMa	mRNA	52051	52415	+	ID=TAB74_rna-gnl|WGS:JAAEIQ|K452DRAFT_mRNA240730_R0;ref-gene=TAB74_gene-K452DRAFT_240730;aa=102;raa=102;score=462;prediction=0;bestScore=462;ce=2;rce=2;pAA=0.902;iAA=0.8627;lpm=21;maxScore=517;maxGap=0;nps=0;start=M;stop=*;evidence=1;Parent=gene_3215;sumWeight=1.0;
NODE_1_length_1303379_cov_97.763543	GeMoMa	CDS	52051	52177	+	Parent=TAB74_rna-gnl|WGS:JAAEIQ|K452DRAFT_mRNA240730_R0
NODE_1_length_1303379_cov_97.763543	GeMoMa	CDS	52237	52415	+	Parent=TAB74_rna-gnl|WGS:JAAEIQ|K452DRAFT_mRNA240730_R0
NODE_1_length_1303379_cov_97.763543	GeMoMa	gene	52596	54707	-	ID=gene_3037;transcripts=1;complete=1
NODE_1_length_1303379_cov_97.763543	GeMoMa	mRNA	52596	54707	-	ID=TAB74_rna-gnl|WGS:JAAEIQ|K452DRAFT_mRNA348092_R0;ref-gene=TAB74_gene-K452DRAFT_348092;aa=687;raa=687;score=3115;prediction=0;bestScore=3115;ce=2;rce=2;pAA=0.9301;iAA=0.901;lpm=62;maxScore=3434;maxGap=0;nps=0;start=M;stop=*;evidence=1;Parent=gene_3037;sumWeight=1.0;
NODE_1_length_1303379_cov_97.763543	GeMoMa	CDS	54435	54707	-	Parent=TAB74_rna-gnl|WGS:JAAEIQ|K452DRAFT_mRNA348092_R0
NODE_1_length_1303379_cov_97.763543	GeMoMa	CDS	52596	54383	-	Parent=TAB74_rna-gnl|WGS:JAAEIQ|K452DRAFT_mRNA348092_R0
NODE_1_length_1303379_cov_97.763543	GeMoMa	gene	55256	57958	+	ID=gene_3216;transcripts=1;complete=1
NODE_1_length_1303379_cov_97.763543	GeMoMa	mRNA	55256	57958	+	ID=TAB74_rna-gnl|WGS:JAAEIQ|K452DRAFT_mRNA217399_R0;ref-gene=TAB74_gene-K452DRAFT_217399;aa=884;raa=901;score=3137;prediction=0;bestScore=3137;ce=2;rce=2;pAA=0.774;iAA=0.6659;lpm=41;maxScore=4749;maxGap=15;nps=0;start=M;stop=*;evidence=1;Parent=gene_3216;sumWeight=1.0;
NODE_1_length_1303379_cov_97.763543	GeMoMa	CDS	55256	56695	+	Parent=TAB74_rna-gnl|WGS:JAAEIQ|K452DRAFT_mRNA217399_R0
NODE_1_length_1303379_cov_97.763543	GeMoMa	CDS	56747	57958	+	Parent=TAB74_rna-gnl|WGS:JAAEIQ|K452DRAFT_mRNA217399_R0
NODE_1_length_1303379_cov_97.763543	GeMoMa	gene	58513	60835	-	ID=gene_3038;transcripts=1;complete=1
NODE_1_length_1303379_cov_97.763543	GeMoMa	mRNA	58513	60835	-	ID=TAB74_rna-gnl|WGS:JAAEIQ|K452DRAFT_mRNA261404_R0;ref-gene=TAB74_gene-K452DRAFT_261404;aa=692;raa=697;score=3215;prediction=0;bestScore=3215;ce=5;rce=5;pAA=0.8816;iAA=0.8588;lpm=89;maxScore=3710;maxGap=6;nps=0;start=M;stop=*;evidence=1;Parent=gene_3038;sumWeight=1.0;
NODE_1_length_1303379_cov_97.763543	GeMoMa	CDS	60761	60835	-	Parent=TAB74_rna-gnl|WGS:JAAEIQ|K452DRAFT_mRNA261404_R0
NODE_1_length_1303379_cov_97.763543	GeMoMa	CDS	60628	60707	-	Parent=TAB74_rna-gnl|WGS:JAAEIQ|K452DRAFT_mRNA261404_R0
NODE_1_length_1303379_cov_97.763543	GeMoMa	CDS	60218	60570	-	Parent=TAB74_rna-gnl|WGS:JAAEIQ|K452DRAFT_mRNA261404_R0
NODE_1_length_1303379_cov_97.763543	GeMoMa	CDS	58823	60165	-	Parent=TAB74_rna-gnl|WGS:JAAEIQ|K452DRAFT_mRNA261404_R0
NODE_1_length_1303379_cov_97.763543	GeMoMa	CDS	58513	58737	-	Parent=TAB74_rna-gnl|WGS:JAAEIQ|K452DRAFT_mRNA261404_R0
NODE_1_length_1303379_cov_97.763543	GeMoMa	gene	61953	63152	-	ID=gene_3039;transcripts=1;complete=1
NODE_1_length_1303379_cov_97.763543	GeMoMa	mRNA	61953	63152	-	ID=TAB74_rna-gnl|WGS:JAAEIQ|K452DRAFT_mRNA323516_R0;ref-gene=TAB74_gene-K452DRAFT_323516;aa=383;raa=376;score=1582;prediction=0;bestScore=1582;ce=2;rce=2;pAA=0.8564;iAA=0.8068;lpm=44;maxScore=1948;maxGap=3;nps=0;start=M;stop=*;evidence=1;Parent=gene_3039;sumWeight=1.0;
NODE_1_length_1303379_cov_97.763543	GeMoMa	CDS	62891	63152	-	Parent=TAB74_rna-gnl|WGS:JAAEIQ|K452DRAFT_mRNA323516_R0
NODE_1_length_1303379_cov_97.763543	GeMoMa	CDS	61953	62839	-	Parent=TAB74_rna-gnl|WGS:JAAEIQ|K452DRAFT_mRNA323516_R0
NODE_1_length_1303379_cov_97.763543	GeMoMa	gene	63346	64151	+	ID=gene_3217;transcripts=1;complete=1
NODE_1_length_1303379_cov_97.763543	GeMoMa	mRNA	63346	64151	+	ID=TAB74_rna-gnl|WGS:JAAEIQ|K452DRAFT_mRNA240849_R0;ref-gene=TAB74_gene-K452DRAFT_240849;aa=227;raa=227;score=1036;prediction=0;bestScore=1036;ce=3;rce=3;pAA=0.8811;iAA=0.8502;lpm=35;maxScore=1159;maxGap=0;nps=0;start=M;stop=*;evidence=1;Parent=gene_3217;sumWeight=1.0;
NODE_1_length_1303379_cov_97.763543	GeMoMa	CDS	63346	63435	+	Parent=TAB74_rna-gnl|WGS:JAAEIQ|K452DRAFT_mRNA240849_R0
NODE_1_length_1303379_cov_97.763543	GeMoMa	CDS	63499	63581	+	Parent=TAB74_rna-gnl|WGS:JAAEIQ|K452DRAFT_mRNA240849_R0
NODE_1_length_1303379_cov_97.763543	GeMoMa	CDS	63644	64151	+	Parent=TAB74_rna-gnl|WGS:JAAEIQ|K452DRAFT_mRNA240849_R0
NODE_1_length_1303379_cov_97.763543	GeMoMa	gene	65828	66691	+	ID=gene_3218;transcripts=1;complete=1
NODE_1_length_1303379_cov_97.763543	GeMoMa	mRNA	65828	66691	+	ID=TAB74_rna-gnl|WGS:JAAEIQ|K452DRAFT_mRNA240851_R0;ref-gene=TAB74_gene-K452DRAFT_240851;aa=265;raa=265;score=1217;prediction=0;bestScore=1217;ce=2;rce=2;pAA=0.883;iAA=0.8604;lpm=33;maxScore=1361;maxGap=0;nps=0;start=M;stop=*;evidence=1;Parent=gene_3218;sumWeight=1.0;
NODE_1_length_1303379_cov_97.763543	GeMoMa	CDS	65828	65996	+	Parent=TAB74_rna-gnl|WGS:JAAEIQ|K452DRAFT_mRNA240851_R0
NODE_1_length_1303379_cov_97.763543	GeMoMa	CDS	66066	66691	+	Parent=TAB74_rna-gnl|WGS:JAAEIQ|K452DRAFT_mRNA240851_R0
NODE_1_length_1303379_cov_97.763543	GeMoMa	gene	67070	67979	-	ID=gene_3040;transcripts=1;complete=1
NODE_1_length_1303379_cov_97.763543	GeMoMa	mRNA	67070	67979	-	ID=TAB74_rna-gnl|WGS:JAAEIQ|K452DRAFT_mRNA240854_R0;ref-gene=TAB74_gene-K452DRAFT_240854;aa=238;raa=232;score=920;prediction=0;bestScore=920;ce=3;rce=3;pAA=0.8285;iAA=0.7741;lpm=56;maxScore=1170;maxGap=4;nps=0;start=M;stop=*;evidence=1;Parent=gene_3040;sumWeight=1.0;
NODE_1_length_1303379_cov_97.763543	GeMoMa	CDS	67873	67979	-	Parent=TAB74_rna-gnl|WGS:JAAEIQ|K452DRAFT_mRNA240854_R0
NODE_1_length_1303379_cov_97.763543	GeMoMa	CDS	67359	67745	-	Parent=TAB74_rna-gnl|WGS:JAAEIQ|K452DRAFT_mRNA240854_R0
NODE_1_length_1303379_cov_97.763543	GeMoMa	CDS	67070	67289	-	Parent=TAB74_rna-gnl|WGS:JAAEIQ|K452DRAFT_mRNA240854_R0
NODE_1_length_1303379_cov_97.763543	GeMoMa	gene	68460	70431	-	ID=gene_3041;transcripts=1;complete=1
NODE_1_length_1303379_cov_97.763543	GeMoMa	mRNA	68460	70431	-	ID=TAB74_rna-gnl|WGS:JAAEIQ|K452DRAFT_mRNA240858_R0;ref-gene=TAB74_gene-K452DRAFT_240858;aa=494;raa=494;score=2504;prediction=0;bestScore=2504;ce=7;rce=7;pAA=0.9615;iAA=0.9514;lpm=83;maxScore=2610;maxGap=0;nps=0;start=M;stop=*;evidence=1;Parent=gene_3041;sumWeight=1.0;
NODE_1_length_1303379_cov_97.763543	GeMoMa	CDS	70412	70431	-	Parent=TAB74_rna-gnl|WGS:JAAEIQ|K452DRAFT_mRNA240858_R0
NODE_1_length_1303379_cov_97.763543	GeMoMa	CDS	70180	70204	-	Parent=TAB74_rna-gnl|WGS:JAAEIQ|K452DRAFT_mRNA240858_R0
NODE_1_length_1303379_cov_97.763543	GeMoMa	CDS	69994	70120	-	Parent=TAB74_rna-gnl|WGS:JAAEIQ|K452DRAFT_mRNA240858_R0
NODE_1_length_1303379_cov_97.763543	GeMoMa	CDS	69848	69934	-	Parent=TAB74_rna-gnl|WGS:JAAEIQ|K452DRAFT_mRNA240858_R0
NODE_1_length_1303379_cov_97.763543	GeMoMa	CDS	69755	69790	-	Parent=TAB74_rna-gnl|WGS:JAAEIQ|K452DRAFT_mRNA240858_R0
NODE_1_length_1303379_cov_97.763543	GeMoMa	CDS	69428	69699	-	Parent=TAB74_rna-gnl|WGS:JAAEIQ|K452DRAFT_mRNA240858_R0
NODE_1_length_1303379_cov_97.763543	GeMoMa	CDS	68460	69374	-	Parent=TAB74_rna-gnl|WGS:JAAEIQ|K452DRAFT_mRNA240858_R0
NODE_1_length_1303379_cov_97.763543	GeMoMa	gene	71362	72504	+	ID=gene_3219;transcripts=1;complete=1
NODE_1_length_1303379_cov_97.763543	GeMoMa	mRNA	71362	72504	+	ID=TAB74_rna-gnl|WGS:JAAEIQ|K452DRAFT_mRNA289324_R0;ref-gene=TAB74_gene-K452DRAFT_289324;aa=381;raa=382;score=1756;prediction=0;bestScore=1756;ce=1;rce=1;pAA=0.9031;iAA=0.8613;lpm=51;maxScore=2043;maxGap=1;nps=0;start=M;stop=*;evidence=1;Parent=gene_3219;sumWeight=1.0;alternative="TAB74_gene-K452DRAFT_282411";
NODE_1_length_1303379_cov_97.763543	GeMoMa	CDS	71362	72504	+	Parent=TAB74_rna-gnl|WGS:JAAEIQ|K452DRAFT_mRNA289324_R0
NODE_1_length_1303379_cov_97.763543	GeMoMa	gene	73056	75406	+	ID=gene_3220;transcripts=1;complete=1
NODE_1_length_1303379_cov_97.763543	GeMoMa	mRNA	73056	75406	+	ID=TAB74_rna-gnl|WGS:JAAEIQ|K452DRAFT_mRNA293839_R0;ref-gene=TAB74_gene-K452DRAFT_293839;aa=737;raa=743;score=2855;prediction=0;bestScore=2855;ce=3;rce=3;pAA=0.8226;iAA=0.7272;lpm=36;maxScore=3908;maxGap=2;nps=0;start=M;stop=*;evidence=1;Parent=gene_3220;sumWeight=1.0;
NODE_1_length_1303379_cov_97.763543	GeMoMa	CDS	73056	73091	+	Parent=TAB74_rna-gnl|WGS:JAAEIQ|K452DRAFT_mRNA293839_R0
NODE_1_length_1303379_cov_97.763543	GeMoMa	CDS	73178	73450	+	Parent=TAB74_rna-gnl|WGS:JAAEIQ|K452DRAFT_mRNA293839_R0
NODE_1_length_1303379_cov_97.763543	GeMoMa	CDS	73505	75406	+	Parent=TAB74_rna-gnl|WGS:JAAEIQ|K452DRAFT_mRNA293839_R0
NODE_1_length_1303379_cov_97.763543	GeMoMa	gene	78196	80458	+	ID=gene_3221;transcripts=1;complete=1
NODE_1_length_1303379_cov_97.763543	GeMoMa	mRNA	78196	80458	+	ID=TAB74_rna-gnl|WGS:JAAEIQ|K452DRAFT_mRNA323045_R1;ref-gene=TAB74_gene-K452DRAFT_323045;aa=649;raa=576;score=843;prediction=1;bestScore=1579;ce=7;rce=7;pAA=0.5902;iAA=0.3456;lpm=32;maxScore=3022;maxGap=24;nps=0;start=M;stop=*;evidence=1;Parent=gene_3221;sumWeight=1.0;
NODE_1_length_1303379_cov_97.763543	GeMoMa	CDS	78196	78526	+	Parent=TAB74_rna-gnl|WGS:JAAEIQ|K452DRAFT_mRNA323045_R1
NODE_1_length_1303379_cov_97.763543	GeMoMa	CDS	78590	78717	+	Parent=TAB74_rna-gnl|WGS:JAAEIQ|K452DRAFT_mRNA323045_R1
NODE_1_length_1303379_cov_97.763543	GeMoMa	CDS	78765	79028	+	Parent=TAB74_rna-gnl|WGS:JAAEIQ|K452DRAFT_mRNA323045_R1
NODE_1_length_1303379_cov_97.763543	GeMoMa	CDS	79082	79398	+	Parent=TAB74_rna-gnl|WGS:JAAEIQ|K452DRAFT_mRNA323045_R1
NODE_1_length_1303379_cov_97.763543	GeMoMa	CDS	79447	79568	+	Parent=TAB74_rna-gnl|WGS:JAAEIQ|K452DRAFT_mRNA323045_R1
NODE_1_length_1303379_cov_97.763543	GeMoMa	CDS	79621	80225	+	Parent=TAB74_rna-gnl|WGS:JAAEIQ|K452DRAFT_mRNA323045_R1
NODE_1_length_1303379_cov_97.763543	GeMoMa	CDS	80279	80458	+	Parent=TAB74_rna-gnl|WGS:JAAEIQ|K452DRAFT_mRNA323045_R1
NODE_1_length_1303379_cov_97.763543	GeMoMa	gene	80958	84547	-	ID=gene_3042;transcripts=1;complete=1
NODE_1_length_1303379_cov_97.763543	GeMoMa	mRNA	80958	84547	-	ID=TAB74_rna-gnl|WGS:JAAEIQ|K452DRAFT_mRNA8073_R0;ref-gene=TAB74_gene-K452DRAFT_8073;aa=1144;raa=1125;score=4749;prediction=0;bestScore=4749;ce=4;rce=4;pAA=0.8585;iAA=0.8166;lpm=40;maxScore=5711;maxGap=8;nps=0;start=M;stop=*;evidence=1;Parent=gene_3042;sumWeight=1.0;
NODE_1_length_1303379_cov_97.763543	GeMoMa	CDS	84515	84547	-	Parent=TAB74_rna-gnl|WGS:JAAEIQ|K452DRAFT_mRNA8073_R0
NODE_1_length_1303379_cov_97.763543	GeMoMa	CDS	84393	84461	-	Parent=TAB74_rna-gnl|WGS:JAAEIQ|K452DRAFT_mRNA8073_R0
NODE_1_length_1303379_cov_97.763543	GeMoMa	CDS	82740	84340	-	Parent=TAB74_rna-gnl|WGS:JAAEIQ|K452DRAFT_mRNA8073_R0
NODE_1_length_1303379_cov_97.763543	GeMoMa	CDS	80958	82686	-	Parent=TAB74_rna-gnl|WGS:JAAEIQ|K452DRAFT_mRNA8073_R0
NODE_1_length_1303379_cov_97.763543	GeMoMa	gene	85027	85680	-	ID=gene_3043;transcripts=1;complete=1
NODE_1_length_1303379_cov_97.763543	GeMoMa	mRNA	85027	85680	-	ID=TAB74_rna-gnl|WGS:JAAEIQ|K452DRAFT_mRNA325609_R0;ref-gene=TAB74_gene-K452DRAFT_325609;aa=200;raa=200;score=995;prediction=0;bestScore=995;ce=2;rce=2;pAA=0.98;iAA=0.98;lpm=82;maxScore=1009;maxGap=0;nps=0;start=M;stop=*;evidence=1;Parent=gene_3043;sumWeight=1.0;
NODE_1_length_1303379_cov_97.763543	GeMoMa	CDS	85322	85680	-	Parent=TAB74_rna-gnl|WGS:JAAEIQ|K452DRAFT_mRNA325609_R0
NODE_1_length_1303379_cov_97.763543	GeMoMa	CDS	85027	85267	-	Parent=TAB74_rna-gnl|WGS:JAAEIQ|K452DRAFT_mRNA325609_R0
NODE_1_length_1303379_cov_97.763543	GeMoMa	gene	86273	88222	+	ID=gene_3222;transcripts=1;complete=1
NODE_1_length_1303379_cov_97.763543	GeMoMa	mRNA	86273	88222	+	ID=TAB74_rna-gnl|WGS:JAAEIQ|K452DRAFT_mRNA282489_R0;ref-gene=TAB74_gene-K452DRAFT_282489;aa=650;raa=670;score=1220;prediction=0;bestScore=1220;ce=1;rce=1;pAA=0.6501;iAA=0.4169;lpm=13;maxScore=3431;maxGap=10;nps=0;start=M;stop=*;evidence=1;Parent=gene_3222;sumWeight=1.0;
NODE_1_length_1303379_cov_97.763543	GeMoMa	CDS	86273	88222	+	Parent=TAB74_rna-gnl|WGS:JAAEIQ|K452DRAFT_mRNA282489_R0
NODE_1_length_1303379_cov_97.763543	GeMoMa	gene	88572	89296	-	ID=gene_3044;transcripts=1;complete=1
NODE_1_length_1303379_cov_97.763543	GeMoMa	mRNA	88572	89296	-	ID=TAB74_rna-gnl|WGS:JAAEIQ|K452DRAFT_mRNA293890_R0;ref-gene=TAB74_gene-K452DRAFT_293890;aa=112;raa=87;score=265;prediction=0;bestScore=265;ce=2;rce=2;pAA=0.6161;iAA=0.5357;lpm=18;maxScore=459;maxGap=15;nps=0;start=M;stop=*;evidence=1;Parent=gene_3044;sumWeight=1.0;
NODE_1_length_1303379_cov_97.763543	GeMoMa	CDS	89077	89296	-	Parent=TAB74_rna-gnl|WGS:JAAEIQ|K452DRAFT_mRNA293890_R0
NODE_1_length_1303379_cov_97.763543	GeMoMa	CDS	88572	88687	-	Parent=TAB74_rna-gnl|WGS:JAAEIQ|K452DRAFT_mRNA293890_R0
NODE_1_length_1303379_cov_97.763543	GeMoMa	gene	93466	95169	-	ID=gene_3045;transcripts=1;complete=1
NODE_1_length_1303379_cov_97.763543	GeMoMa	mRNA	93466	95169	-	ID=TAB74_rna-gnl|WGS:JAAEIQ|K452DRAFT_mRNA262007_R0;ref-gene=TAB74_gene-K452DRAFT_262007;aa=568;raa=568;score=2761;prediction=0;bestScore=2761;ce=1;rce=1;pAA=0.9507;iAA=0.9384;lpm=82;maxScore=2897;maxGap=0;nps=0;start=M;stop=*;evidence=1;Parent=gene_3045;sumWeight=1.0;
NODE_1_length_1303379_cov_97.763543	GeMoMa	CDS	93466	95169	-	Parent=TAB74_rna-gnl|WGS:JAAEIQ|K452DRAFT_mRNA262007_R0
NODE_1_length_1303379_cov_97.763543	GeMoMa	gene	97108	98364	+	ID=gene_3223;transcripts=1;complete=1
NODE_1_length_1303379_cov_97.763543	GeMoMa	mRNA	97108	98364	+	ID=TAB74_rna-gnl|WGS:JAAEIQ|K452DRAFT_mRNA262003_R0;ref-gene=TAB74_gene-K452DRAFT_262003;aa=337;raa=337;score=1482;prediction=0;bestScore=1482;ce=5;rce=5;pAA=0.8879;iAA=0.8525;lpm=38;maxScore=1732;maxGap=2;nps=0;start=M;stop=*;evidence=1;Parent=gene_3223;sumWeight=1.0;
NODE_1_length_1303379_cov_97.763543	GeMoMa	CDS	97108	97143	+	Parent=TAB74_rna-gnl|WGS:JAAEIQ|K452DRAFT_mRNA262003_R0
NODE_1_length_1303379_cov_97.763543	GeMoMa	CDS	97195	97527	+	Parent=TAB74_rna-gnl|WGS:JAAEIQ|K452DRAFT_mRNA262003_R0
NODE_1_length_1303379_cov_97.763543	GeMoMa	CDS	97623	97898	+	Parent=TAB74_rna-gnl|WGS:JAAEIQ|K452DRAFT_mRNA262003_R0
NODE_1_length_1303379_cov_97.763543	GeMoMa	CDS	97949	98085	+	Parent=TAB74_rna-gnl|WGS:JAAEIQ|K452DRAFT_mRNA262003_R0
NODE_1_length_1303379_cov_97.763543	GeMoMa	CDS	98136	98364	+	Parent=TAB74_rna-gnl|WGS:JAAEIQ|K452DRAFT_mRNA262003_R0
NODE_1_length_1303379_cov_97.763543	GeMoMa	gene	99052	99899	+	ID=gene_3224;transcripts=1;complete=1
NODE_1_length_1303379_cov_97.763543	GeMoMa	mRNA	99052	99899	+	ID=TAB74_rna-gnl|WGS:JAAEIQ|K452DRAFT_mRNA282482_R0;ref-gene=TAB74_gene-K452DRAFT_282482;aa=190;raa=190;score=895;prediction=0;bestScore=895;ce=4;rce=4;pAA=0.9632;iAA=0.9368;lpm=60;maxScore=960;maxGap=0;nps=0;start=M;stop=*;evidence=1;Parent=gene_3224;sumWeight=1.0;
NODE_1_length_1303379_cov_97.763543	GeMoMa	CDS	99052	99055	+	Parent=TAB74_rna-gnl|WGS:JAAEIQ|K452DRAFT_mRNA282482_R0
NODE_1_length_1303379_cov_97.763543	GeMoMa	CDS	99186	99290	+	Parent=TAB74_rna-gnl|WGS:JAAEIQ|K452DRAFT_mRNA282482_R0
NODE_1_length_1303379_cov_97.763543	GeMoMa	CDS	99362	99744	+	Parent=TAB74_rna-gnl|WGS:JAAEIQ|K452DRAFT_mRNA282482_R0
NODE_1_length_1303379_cov_97.763543	GeMoMa	CDS	99822	99899	+	Parent=TAB74_rna-gnl|WGS:JAAEIQ|K452DRAFT_mRNA282482_R0
NODE_1_length_1303379_cov_97.763543	GeMoMa	gene	101937	103712	+	ID=gene_3225;transcripts=1;complete=1
NODE_1_length_1303379_cov_97.763543	GeMoMa	mRNA	101937	103712	+	ID=TAB74_rna-gnl|WGS:JAAEIQ|K452DRAFT_mRNA314619_R0;ref-gene=TAB74_gene-K452DRAFT_314619;aa=511;raa=513;score=1953;prediction=0;bestScore=1953;ce=5;rce=5;pAA=0.8031;iAA=0.7096;lpm=23;maxScore=2680;maxGap=1;nps=0;start=M;stop=*;evidence=1;Parent=gene_3225;sumWeight=1.0;
NODE_1_length_1303379_cov_97.763543	GeMoMa	CDS	101937	102165	+	Parent=TAB74_rna-gnl|WGS:JAAEIQ|K452DRAFT_mRNA314619_R0
NODE_1_length_1303379_cov_97.763543	GeMoMa	CDS	102232	102428	+	Parent=TAB74_rna-gnl|WGS:JAAEIQ|K452DRAFT_mRNA314619_R0
NODE_1_length_1303379_cov_97.763543	GeMoMa	CDS	102485	102846	+	Parent=TAB74_rna-gnl|WGS:JAAEIQ|K452DRAFT_mRNA314619_R0
NODE_1_length_1303379_cov_97.763543	GeMoMa	CDS	102910	103525	+	Parent=TAB74_rna-gnl|WGS:JAAEIQ|K452DRAFT_mRNA314619_R0
NODE_1_length_1303379_cov_97.763543	GeMoMa	CDS	103584	103712	+	Parent=TAB74_rna-gnl|WGS:JAAEIQ|K452DRAFT_mRNA314619_R0
NODE_1_length_1303379_cov_97.763543	GeMoMa	gene	107172	108890	-	ID=gene_3046;transcripts=1;complete=1
NODE_1_length_1303379_cov_97.763543	GeMoMa	mRNA	107172	108890	-	ID=TAB74_rna-gnl|WGS:JAAEIQ|K452DRAFT_mRNA282010_R0;ref-gene=TAB74_gene-K452DRAFT_282010;aa=550;raa=509;score=2208;prediction=0;bestScore=2208;ce=2;rce=2;pAA=0.7993;iAA=0.7204;lpm=49;maxScore=2845;maxGap=49;nps=0;start=M;stop=*;evidence=1;Parent=gene_3046;sumWeight=1.0;
NODE_1_length_1303379_cov_97.763543	GeMoMa	CDS	107709	108890	-	Parent=TAB74_rna-gnl|WGS:JAAEIQ|K452DRAFT_mRNA282010_R0
NODE_1_length_1303379_cov_97.763543	GeMoMa	CDS	107172	107639	-	Parent=TAB74_rna-gnl|WGS:JAAEIQ|K452DRAFT_mRNA282010_R0
NODE_1_length_1303379_cov_97.763543	GeMoMa	gene	110077	111210	+	ID=gene_3226;transcripts=1;complete=1
NODE_1_length_1303379_cov_97.763543	GeMoMa	mRNA	110077	111210	+	ID=TAB74_rna-gnl|WGS:JAAEIQ|K452DRAFT_mRNA282012_R0;ref-gene=TAB74_gene-K452DRAFT_282012;aa=378;raa=386;score=683;prediction=0;bestScore=683;ce=1;rce=1;pAA=0.6099;iAA=0.4634;lpm=12;maxScore=2002;maxGap=18;nps=0;start=M;stop=*;evidence=1;Parent=gene_3226;sumWeight=1.0;
NODE_1_length_1303379_cov_97.763543	GeMoMa	CDS	110077	111210	+	Parent=TAB74_rna-gnl|WGS:JAAEIQ|K452DRAFT_mRNA282012_R0
NODE_1_length_1303379_cov_97.763543	GeMoMa	gene	113482	117361	-	ID=gene_3047;transcripts=1;complete=1
NODE_1_length_1303379_cov_97.763543	GeMoMa	mRNA	113482	117361	-	ID=TAB74_rna-gnl|WGS:JAAEIQ|K452DRAFT_mRNA261237_R0;ref-gene=TAB74_gene-K452DRAFT_261237;aa=1223;raa=1223;score=6113;prediction=0;bestScore=6113;ce=5;rce=5;pAA=0.9575;iAA=0.9485;lpm=288;maxScore=6372;maxGap=0;nps=0;start=M;stop=*;evidence=1;Parent=gene_3047;sumWeight=1.0;
NODE_1_length_1303379_cov_97.763543	GeMoMa	CDS	117335	117361	-	Parent=TAB74_rna-gnl|WGS:JAAEIQ|K452DRAFT_mRNA261237_R0
NODE_1_length_1303379_cov_97.763543	GeMoMa	CDS	117230	117279	-	Parent=TAB74_rna-gnl|WGS:JAAEIQ|K452DRAFT_mRNA261237_R0
NODE_1_length_1303379_cov_97.763543	GeMoMa	CDS	116857	117176	-	Parent=TAB74_rna-gnl|WGS:JAAEIQ|K452DRAFT_mRNA261237_R0
NODE_1_length_1303379_cov_97.763543	GeMoMa	CDS	114079	116807	-	Parent=TAB74_rna-gnl|WGS:JAAEIQ|K452DRAFT_mRNA261237_R0
NODE_1_length_1303379_cov_97.763543	GeMoMa	CDS	113482	114024	-	Parent=TAB74_rna-gnl|WGS:JAAEIQ|K452DRAFT_mRNA261237_R0
NODE_1_length_1303379_cov_97.763543	GeMoMa	gene	118596	119531	+	ID=gene_3227;transcripts=1;complete=1
NODE_1_length_1303379_cov_97.763543	GeMoMa	mRNA	118596	119531	+	ID=TAB74_rna-gnl|WGS:JAAEIQ|K452DRAFT_mRNA303960_R0;ref-gene=TAB74_gene-K452DRAFT_303960;aa=312;raa=311;score=1114;prediction=0;bestScore=1114;ce=1;rce=1;pAA=0.8205;iAA=0.6763;lpm=22;maxScore=1673;maxGap=1;nps=0;start=M;stop=*;evidence=1;Parent=gene_3227;sumWeight=1.0;
NODE_1_length_1303379_cov_97.763543	GeMoMa	CDS	118596	119531	+	Parent=TAB74_rna-gnl|WGS:JAAEIQ|K452DRAFT_mRNA303960_R0
NODE_1_length_1303379_cov_97.763543	GeMoMa	gene	123181	127971	+	ID=gene_3228;transcripts=1;complete=1
NODE_1_length_1303379_cov_97.763543	GeMoMa	mRNA	123181	127971	+	ID=TAB74_rna-gnl|WGS:JAAEIQ|K452DRAFT_mRNA323285_R0;ref-gene=TAB74_gene-K452DRAFT_323285;aa=1545;raa=1520;score=6282;prediction=0;bestScore=6282;ce=4;rce=4;pAA=0.8299;iAA=0.7736;lpm=146;maxScore=7869;maxGap=9;nps=0;start=M;stop=*;evidence=1;Parent=gene_3228;sumWeight=1.0;
NODE_1_length_1303379_cov_97.763543	GeMoMa	CDS	123181	123323	+	Parent=TAB74_rna-gnl|WGS:JAAEIQ|K452DRAFT_mRNA323285_R0
NODE_1_length_1303379_cov_97.763543	GeMoMa	CDS	123375	123728	+	Parent=TAB74_rna-gnl|WGS:JAAEIQ|K452DRAFT_mRNA323285_R0
NODE_1_length_1303379_cov_97.763543	GeMoMa	CDS	123782	124613	+	Parent=TAB74_rna-gnl|WGS:JAAEIQ|K452DRAFT_mRNA323285_R0
NODE_1_length_1303379_cov_97.763543	GeMoMa	CDS	124666	127971	+	Parent=TAB74_rna-gnl|WGS:JAAEIQ|K452DRAFT_mRNA323285_R0
NODE_1_length_1303379_cov_97.763543	GeMoMa	gene	128595	129573	+	ID=gene_3229;transcripts=1;complete=1
NODE_1_length_1303379_cov_97.763543	GeMoMa	mRNA	128595	129573	+	ID=TAB74_rna-gnl|WGS:JAAEIQ|K452DRAFT_mRNA283834_R0;ref-gene=TAB74_gene-K452DRAFT_283834;aa=288;raa=303;score=737;prediction=0;bestScore=737;ce=3;rce=3;pAA=0.727;iAA=0.5428;lpm=14;maxScore=1550;maxGap=4;nps=0;start=M;stop=*;evidence=1;Parent=gene_3229;sumWeight=1.0;
NODE_1_length_1303379_cov_97.763543	GeMoMa	CDS	128595	129015	+	Parent=TAB74_rna-gnl|WGS:JAAEIQ|K452DRAFT_mRNA283834_R0
NODE_1_length_1303379_cov_97.763543	GeMoMa	CDS	129071	129264	+	Parent=TAB74_rna-gnl|WGS:JAAEIQ|K452DRAFT_mRNA283834_R0
NODE_1_length_1303379_cov_97.763543	GeMoMa	CDS	129325	129573	+	Parent=TAB74_rna-gnl|WGS:JAAEIQ|K452DRAFT_mRNA283834_R0
NODE_1_length_1303379_cov_97.763543	GeMoMa	gene	130026	133183	-	ID=gene_3048;transcripts=1;complete=1
NODE_1_length_1303379_cov_97.763543	GeMoMa	mRNA	130026	133183	-	ID=TAB74_rna-gnl|WGS:JAAEIQ|K452DRAFT_mRNA282086_R0;ref-gene=TAB74_gene-K452DRAFT_282086;aa=1018;raa=1007;score=4416;prediction=0;bestScore=4416;ce=3;rce=8;pAA=0.8971;iAA=0.8784;lpm=119;maxScore=5076;maxGap=5;nps=0;start=M;stop=*;evidence=1;Parent=gene_3048;sumWeight=1.0;
NODE_1_length_1303379_cov_97.763543	GeMoMa	CDS	132865	133183	-	Parent=TAB74_rna-gnl|WGS:JAAEIQ|K452DRAFT_mRNA282086_R0
NODE_1_length_1303379_cov_97.763543	GeMoMa	CDS	131926	132810	-	Parent=TAB74_rna-gnl|WGS:JAAEIQ|K452DRAFT_mRNA282086_R0
NODE_1_length_1303379_cov_97.763543	GeMoMa	CDS	130026	131875	-	Parent=TAB74_rna-gnl|WGS:JAAEIQ|K452DRAFT_mRNA282086_R0
NODE_1_length_1303379_cov_97.763543	GeMoMa	gene	133484	133957	+	ID=gene_3230;transcripts=1;complete=1
NODE_1_length_1303379_cov_97.763543	GeMoMa	mRNA	133484	133957	+	ID=TAB74_rna-gnl|WGS:JAAEIQ|K452DRAFT_mRNA240271_R0;ref-gene=TAB74_gene-K452DRAFT_240271;aa=116;raa=117;score=452;prediction=0;bestScore=452;ce=3;rce=3;pAA=0.8632;iAA=0.8205;lpm=16;maxScore=554;maxGap=1;nps=0;start=M;stop=*;evidence=1;Parent=gene_3230;sumWeight=1.0;
NODE_1_length_1303379_cov_97.763543	GeMoMa	CDS	133484	133645	+	Parent=TAB74_rna-gnl|WGS:JAAEIQ|K452DRAFT_mRNA240271_R0
NODE_1_length_1303379_cov_97.763543	GeMoMa	CDS	133713	133799	+	Parent=TAB74_rna-gnl|WGS:JAAEIQ|K452DRAFT_mRNA240271_R0
NODE_1_length_1303379_cov_97.763543	GeMoMa	CDS	133859	133957	+	Parent=TAB74_rna-gnl|WGS:JAAEIQ|K452DRAFT_mRNA240271_R0
NODE_1_length_1303379_cov_97.763543	GeMoMa	gene	134430	135620	-	ID=gene_3049;transcripts=1;complete=1
NODE_1_length_1303379_cov_97.763543	GeMoMa	mRNA	134430	135620	-	ID=TAB74_rna-gnl|WGS:JAAEIQ|K452DRAFT_mRNA282083_R0;ref-gene=TAB74_gene-K452DRAFT_282083;aa=397;raa=398;score=1754;prediction=0;bestScore=1754;ce=1;rce=1;pAA=0.8291;iAA=0.8216;lpm=19;maxScore=2024;maxGap=1;nps=0;start=M;stop=*;evidence=1;Parent=gene_3049;sumWeight=1.0;
NODE_1_length_1303379_cov_97.763543	GeMoMa	CDS	134430	135620	-	Parent=TAB74_rna-gnl|WGS:JAAEIQ|K452DRAFT_mRNA282083_R0
NODE_1_length_1303379_cov_97.763543	GeMoMa	gene	136153	137790	-	ID=gene_3050;transcripts=1;complete=1
NODE_1_length_1303379_cov_97.763543	GeMoMa	mRNA	136153	137790	-	ID=TAB74_rna-gnl|WGS:JAAEIQ|K452DRAFT_mRNA217792_R0;ref-gene=TAB74_gene-K452DRAFT_217792;aa=505;raa=490;score=1838;prediction=0;bestScore=1838;ce=3;rce=3;pAA=0.7925;iAA=0.7016;lpm=23;maxScore=2605;maxGap=4;nps=0;start=M;stop=*;evidence=1;Parent=gene_3050;sumWeight=1.0;
NODE_1_length_1303379_cov_97.763543	GeMoMa	CDS	137418	137790	-	Parent=TAB74_rna-gnl|WGS:JAAEIQ|K452DRAFT_mRNA217792_R0
NODE_1_length_1303379_cov_97.763543	GeMoMa	CDS	136863	137350	-	Parent=TAB74_rna-gnl|WGS:JAAEIQ|K452DRAFT_mRNA217792_R0
NODE_1_length_1303379_cov_97.763543	GeMoMa	CDS	136153	136806	-	Parent=TAB74_rna-gnl|WGS:JAAEIQ|K452DRAFT_mRNA217792_R0
NODE_1_length_1303379_cov_97.763543	GeMoMa	gene	139107	145228	-	ID=gene_3051;transcripts=1;complete=1
NODE_1_length_1303379_cov_97.763543	GeMoMa	mRNA	139107	145228	-	ID=TAB74_rna-gnl|WGS:JAAEIQ|K452DRAFT_mRNA1563_R0;ref-gene=TAB74_gene-K452DRAFT_1563;aa=2005;raa=2023;score=8441;prediction=0;bestScore=8441;ce=3;rce=3;pAA=0.8734;iAA=0.8204;lpm=136;maxScore=10467;maxGap=7;nps=0;start=M;stop=*;evidence=1;Parent=gene_3051;sumWeight=1.0;
NODE_1_length_1303379_cov_97.763543	GeMoMa	CDS	139598	145228	-	Parent=TAB74_rna-gnl|WGS:JAAEIQ|K452DRAFT_mRNA1563_R0
NODE_1_length_1303379_cov_97.763543	GeMoMa	CDS	139434	139547	-	Parent=TAB74_rna-gnl|WGS:JAAEIQ|K452DRAFT_mRNA1563_R0
NODE_1_length_1303379_cov_97.763543	GeMoMa	CDS	139107	139376	-	Parent=TAB74_rna-gnl|WGS:JAAEIQ|K452DRAFT_mRNA1563_R0
NODE_1_length_1303379_cov_97.763543	GeMoMa	gene	146624	150042	-	ID=gene_3052;transcripts=1;complete=1
NODE_1_length_1303379_cov_97.763543	GeMoMa	mRNA	146624	150042	-	ID=TAB74_rna-gnl|WGS:JAAEIQ|K452DRAFT_mRNA347933_R0;ref-gene=TAB74_gene-K452DRAFT_347933;aa=768;raa=764;score=3227;prediction=0;bestScore=3227;ce=8;rce=8;pAA=0.8616;iAA=0.8111;lpm=90;maxScore=3961;maxGap=8;nps=0;start=M;stop=*;evidence=1;Parent=gene_3052;sumWeight=1.0;
NODE_1_length_1303379_cov_97.763543	GeMoMa	CDS	149987	150042	-	Parent=TAB74_rna-gnl|WGS:JAAEIQ|K452DRAFT_mRNA347933_R0
NODE_1_length_1303379_cov_97.763543	GeMoMa	CDS	149727	149829	-	Parent=TAB74_rna-gnl|WGS:JAAEIQ|K452DRAFT_mRNA347933_R0
NODE_1_length_1303379_cov_97.763543	GeMoMa	CDS	148821	149678	-	Parent=TAB74_rna-gnl|WGS:JAAEIQ|K452DRAFT_mRNA347933_R0
NODE_1_length_1303379_cov_97.763543	GeMoMa	CDS	148576	148762	-	Parent=TAB74_rna-gnl|WGS:JAAEIQ|K452DRAFT_mRNA347933_R0
NODE_1_length_1303379_cov_97.763543	GeMoMa	CDS	147745	147915	-	Parent=TAB74_rna-gnl|WGS:JAAEIQ|K452DRAFT_mRNA347933_R0
NODE_1_length_1303379_cov_97.763543	GeMoMa	CDS	147224	147696	-	Parent=TAB74_rna-gnl|WGS:JAAEIQ|K452DRAFT_mRNA347933_R0
NODE_1_length_1303379_cov_97.763543	GeMoMa	CDS	146885	147157	-	Parent=TAB74_rna-gnl|WGS:JAAEIQ|K452DRAFT_mRNA347933_R0
NODE_1_length_1303379_cov_97.763543	GeMoMa	CDS	146624	146806	-	Parent=TAB74_rna-gnl|WGS:JAAEIQ|K452DRAFT_mRNA347933_R0
NODE_1_length_1303379_cov_97.763543	GeMoMa	gene	150369	153409	+	ID=gene_3231;transcripts=1;complete=1
NODE_1_length_1303379_cov_97.763543	GeMoMa	mRNA	150369	153409	+	ID=TAB74_rna-gnl|WGS:JAAEIQ|K452DRAFT_mRNA347932_R0;ref-gene=TAB74_gene-K452DRAFT_347932;aa=889;raa=879;score=3825;prediction=0;bestScore=3825;ce=8;rce=8;pAA=0.8723;iAA=0.8354;lpm=45;maxScore=4469;maxGap=11;nps=0;start=M;stop=*;evidence=1;Parent=gene_3231;sumWeight=1.0;
NODE_1_length_1303379_cov_97.763543	GeMoMa	CDS	150369	150404	+	Parent=TAB74_rna-gnl|WGS:JAAEIQ|K452DRAFT_mRNA347932_R0
NODE_1_length_1303379_cov_97.763543	GeMoMa	CDS	150458	150550	+	Parent=TAB74_rna-gnl|WGS:JAAEIQ|K452DRAFT_mRNA347932_R0
NODE_1_length_1303379_cov_97.763543	GeMoMa	CDS	150612	150697	+	Parent=TAB74_rna-gnl|WGS:JAAEIQ|K452DRAFT_mRNA347932_R0
NODE_1_length_1303379_cov_97.763543	GeMoMa	CDS	150755	151377	+	Parent=TAB74_rna-gnl|WGS:JAAEIQ|K452DRAFT_mRNA347932_R0
NODE_1_length_1303379_cov_97.763543	GeMoMa	CDS	151426	151853	+	Parent=TAB74_rna-gnl|WGS:JAAEIQ|K452DRAFT_mRNA347932_R0
NODE_1_length_1303379_cov_97.763543	GeMoMa	CDS	151905	151990	+	Parent=TAB74_rna-gnl|WGS:JAAEIQ|K452DRAFT_mRNA347932_R0
NODE_1_length_1303379_cov_97.763543	GeMoMa	CDS	152042	152153	+	Parent=TAB74_rna-gnl|WGS:JAAEIQ|K452DRAFT_mRNA347932_R0
NODE_1_length_1303379_cov_97.763543	GeMoMa	CDS	152207	153409	+	Parent=TAB74_rna-gnl|WGS:JAAEIQ|K452DRAFT_mRNA347932_R0
NODE_1_length_1303379_cov_97.763543	GeMoMa	gene	153668	156479	-	ID=gene_3053;transcripts=1;complete=1
NODE_1_length_1303379_cov_97.763543	GeMoMa	mRNA	153668	156479	-	ID=TAB74_rna-gnl|WGS:JAAEIQ|K452DRAFT_mRNA354559_R0;ref-gene=TAB74_gene-K452DRAFT_354559;aa=432;raa=450;score=1349;prediction=0;bestScore=1349;ce=6;rce=6;pAA=0.7283;iAA=0.5957;lpm=22;maxScore=2441;maxGap=12;nps=0;start=M;stop=*;evidence=1;Parent=gene_3053;sumWeight=1.0;
NODE_1_length_1303379_cov_97.763543	GeMoMa	CDS	156469	156479	-	Parent=TAB74_rna-gnl|WGS:JAAEIQ|K452DRAFT_mRNA354559_R0
NODE_1_length_1303379_cov_97.763543	GeMoMa	CDS	156215	156372	-	Parent=TAB74_rna-gnl|WGS:JAAEIQ|K452DRAFT_mRNA354559_R0
NODE_1_length_1303379_cov_97.763543	GeMoMa	CDS	154865	154956	-	Parent=TAB74_rna-gnl|WGS:JAAEIQ|K452DRAFT_mRNA354559_R0
NODE_1_length_1303379_cov_97.763543	GeMoMa	CDS	154637	154815	-	Parent=TAB74_rna-gnl|WGS:JAAEIQ|K452DRAFT_mRNA354559_R0
NODE_1_length_1303379_cov_97.763543	GeMoMa	CDS	154346	154578	-	Parent=TAB74_rna-gnl|WGS:JAAEIQ|K452DRAFT_mRNA354559_R0
NODE_1_length_1303379_cov_97.763543	GeMoMa	CDS	153668	154290	-	Parent=TAB74_rna-gnl|WGS:JAAEIQ|K452DRAFT_mRNA354559_R0
NODE_1_length_1303379_cov_97.763543	GeMoMa	gene	157386	159314	+	ID=gene_3232;transcripts=1;complete=1
NODE_1_length_1303379_cov_97.763543	GeMoMa	mRNA	157386	159314	+	ID=TAB74_rna-gnl|WGS:JAAEIQ|K452DRAFT_mRNA354557_R0;ref-gene=TAB74_gene-K452DRAFT_354557;aa=562;raa=562;score=1901;prediction=0;bestScore=1901;ce=3;rce=3;pAA=0.7805;iAA=0.6496;lpm=24;maxScore=2885;maxGap=3;nps=0;start=M;stop=*;evidence=1;Parent=gene_3232;sumWeight=1.0;
NODE_1_length_1303379_cov_97.763543	GeMoMa	CDS	157386	157444	+	Parent=TAB74_rna-gnl|WGS:JAAEIQ|K452DRAFT_mRNA354557_R0
NODE_1_length_1303379_cov_97.763543	GeMoMa	CDS	157633	158146	+	Parent=TAB74_rna-gnl|WGS:JAAEIQ|K452DRAFT_mRNA354557_R0
NODE_1_length_1303379_cov_97.763543	GeMoMa	CDS	158202	159314	+	Parent=TAB74_rna-gnl|WGS:JAAEIQ|K452DRAFT_mRNA354557_R0
NODE_1_length_1303379_cov_97.763543	GeMoMa	gene	160445	163348	-	ID=gene_3054;transcripts=1;complete=1
NODE_1_length_1303379_cov_97.763543	GeMoMa	mRNA	160445	163348	-	ID=TAB74_rna-gnl|WGS:JAAEIQ|K452DRAFT_mRNA262098_R0;ref-gene=TAB74_gene-K452DRAFT_262098;aa=931;raa=922;score=4303;prediction=0;bestScore=4303;ce=3;rce=3;pAA=0.9206;iAA=0.9013;lpm=79;maxScore=4696;maxGap=7;nps=0;start=M;stop=*;evidence=1;Parent=gene_3054;sumWeight=1.0;
NODE_1_length_1303379_cov_97.763543	GeMoMa	CDS	163193	163348	-	Parent=TAB74_rna-gnl|WGS:JAAEIQ|K452DRAFT_mRNA262098_R0
NODE_1_length_1303379_cov_97.763543	GeMoMa	CDS	161588	163139	-	Parent=TAB74_rna-gnl|WGS:JAAEIQ|K452DRAFT_mRNA262098_R0
NODE_1_length_1303379_cov_97.763543	GeMoMa	CDS	160445	161529	-	Parent=TAB74_rna-gnl|WGS:JAAEIQ|K452DRAFT_mRNA262098_R0
NODE_1_length_1303379_cov_97.763543	GeMoMa	gene	163807	164217	+	ID=gene_3233;transcripts=1;complete=1
NODE_1_length_1303379_cov_97.763543	GeMoMa	mRNA	163807	164217	+	ID=TAB74_rna-gnl|WGS:JAAEIQ|K452DRAFT_mRNA354900_R0;ref-gene=TAB74_gene-K452DRAFT_354900;aa=137;raa=112;score=241;prediction=0;bestScore=241;ce=1;rce=1;pAA=0.5683;iAA=0.446;lpm=13;maxScore=591;maxGap=16;nps=0;start=M;stop=*;evidence=1;Parent=gene_3233;sumWeight=1.0;
NODE_1_length_1303379_cov_97.763543	GeMoMa	CDS	163807	164217	+	Parent=TAB74_rna-gnl|WGS:JAAEIQ|K452DRAFT_mRNA354900_R0
NODE_1_length_1303379_cov_97.763543	GeMoMa	gene	165549	167129	+	ID=gene_3234;transcripts=1;complete=1
NODE_1_length_1303379_cov_97.763543	GeMoMa	mRNA	165549	167129	+	ID=TAB74_rna-gnl|WGS:JAAEIQ|K452DRAFT_mRNA281766_R0;ref-gene=TAB74_gene-K452DRAFT_281766;aa=451;raa=413;score=928;prediction=0;bestScore=928;ce=4;rce=2;pAA=0.5656;iAA=0.4344;lpm=14;maxScore=2126;maxGap=64;nps=0;start=M;stop=*;evidence=1;Parent=gene_3234;sumWeight=1.0;
NODE_1_length_1303379_cov_97.763543	GeMoMa	CDS	165549	165998	+	Parent=TAB74_rna-gnl|WGS:JAAEIQ|K452DRAFT_mRNA281766_R0
NODE_1_length_1303379_cov_97.763543	GeMoMa	CDS	166053	166403	+	Parent=TAB74_rna-gnl|WGS:JAAEIQ|K452DRAFT_mRNA281766_R0
NODE_1_length_1303379_cov_97.763543	GeMoMa	CDS	166467	166628	+	Parent=TAB74_rna-gnl|WGS:JAAEIQ|K452DRAFT_mRNA281766_R0
NODE_1_length_1303379_cov_97.763543	GeMoMa	CDS	166740	167129	+	Parent=TAB74_rna-gnl|WGS:JAAEIQ|K452DRAFT_mRNA281766_R0
NODE_1_length_1303379_cov_97.763543	GeMoMa	gene	167640	168873	-	ID=gene_3055;transcripts=1;complete=1
NODE_1_length_1303379_cov_97.763543	GeMoMa	mRNA	167640	168873	-	ID=TAB74_rna-gnl|WGS:JAAEIQ|K452DRAFT_mRNA282553_R0;ref-gene=TAB74_gene-K452DRAFT_282553;aa=389;raa=389;score=1293;prediction=0;bestScore=1293;ce=2;rce=2;pAA=0.7532;iAA=0.6489;lpm=19;maxScore=1989;maxGap=3;nps=0;start=M;stop=*;evidence=1;Parent=gene_3055;sumWeight=1.0;
NODE_1_length_1303379_cov_97.763543	GeMoMa	CDS	168297	168873	-	Parent=TAB74_rna-gnl|WGS:JAAEIQ|K452DRAFT_mRNA282553_R0
NODE_1_length_1303379_cov_97.763543	GeMoMa	CDS	167640	168229	-	Parent=TAB74_rna-gnl|WGS:JAAEIQ|K452DRAFT_mRNA282553_R0
NODE_1_length_1303379_cov_97.763543	GeMoMa	gene	169476	172155	+	ID=gene_3235;transcripts=1;complete=1
NODE_1_length_1303379_cov_97.763543	GeMoMa	mRNA	169476	172155	+	ID=TAB74_rna-gnl|WGS:JAAEIQ|K452DRAFT_mRNA348213_R0;ref-gene=TAB74_gene-K452DRAFT_348213;aa=801;raa=806;score=3644;prediction=0;bestScore=3644;ce=4;rce=4;pAA=0.8994;iAA=0.8675;lpm=74;maxScore=4248;maxGap=6;nps=0;start=M;stop=*;evidence=1;Parent=gene_3235;sumWeight=1.0;
NODE_1_length_1303379_cov_97.763543	GeMoMa	CDS	169476	169480	+	Parent=TAB74_rna-gnl|WGS:JAAEIQ|K452DRAFT_mRNA348213_R0
NODE_1_length_1303379_cov_97.763543	GeMoMa	CDS	169574	170003	+	Parent=TAB74_rna-gnl|WGS:JAAEIQ|K452DRAFT_mRNA348213_R0
NODE_1_length_1303379_cov_97.763543	GeMoMa	CDS	170073	171801	+	Parent=TAB74_rna-gnl|WGS:JAAEIQ|K452DRAFT_mRNA348213_R0
NODE_1_length_1303379_cov_97.763543	GeMoMa	CDS	171917	172155	+	Parent=TAB74_rna-gnl|WGS:JAAEIQ|K452DRAFT_mRNA348213_R0
NODE_1_length_1303379_cov_97.763543	GeMoMa	gene	173168	175111	-	ID=gene_3056;transcripts=1;complete=1
NODE_1_length_1303379_cov_97.763543	GeMoMa	mRNA	173168	175111	-	ID=TAB74_rna-gnl|WGS:JAAEIQ|K452DRAFT_mRNA55698_R1;ref-gene=TAB74_gene-K452DRAFT_55698;aa=533;raa=549;score=964;prediction=1;bestScore=1924;ce=6;rce=9;pAA=0.6265;iAA=0.4283;lpm=13;maxScore=2827;maxGap=11;nps=0;start=M;stop=*;evidence=1;Parent=gene_3056;sumWeight=1.0;
NODE_1_length_1303379_cov_97.763543	GeMoMa	CDS	174980	175111	-	Parent=TAB74_rna-gnl|WGS:JAAEIQ|K452DRAFT_mRNA55698_R1
NODE_1_length_1303379_cov_97.763543	GeMoMa	CDS	174824	174916	-	Parent=TAB74_rna-gnl|WGS:JAAEIQ|K452DRAFT_mRNA55698_R1
NODE_1_length_1303379_cov_97.763543	GeMoMa	CDS	174675	174766	-	Parent=TAB74_rna-gnl|WGS:JAAEIQ|K452DRAFT_mRNA55698_R1
NODE_1_length_1303379_cov_97.763543	GeMoMa	CDS	174466	174545	-	Parent=TAB74_rna-gnl|WGS:JAAEIQ|K452DRAFT_mRNA55698_R1
NODE_1_length_1303379_cov_97.763543	GeMoMa	CDS	174085	174435	-	Parent=TAB74_rna-gnl|WGS:JAAEIQ|K452DRAFT_mRNA55698_R1
NODE_1_length_1303379_cov_97.763543	GeMoMa	CDS	173168	174018	-	Parent=TAB74_rna-gnl|WGS:JAAEIQ|K452DRAFT_mRNA55698_R1
NODE_1_length_1303379_cov_97.763543	GeMoMa	gene	177270	178393	+	ID=gene_3236;transcripts=1;complete=1
NODE_1_length_1303379_cov_97.763543	GeMoMa	mRNA	177270	178393	+	ID=TAB74_rna-gnl|WGS:JAAEIQ|K452DRAFT_mRNA262116_R0;ref-gene=TAB74_gene-K452DRAFT_262116;aa=353;raa=355;score=1779;prediction=0;bestScore=1779;ce=2;rce=2;pAA=0.9324;iAA=0.9239;lpm=83;maxScore=1903;maxGap=1;nps=0;start=M;stop=*;evidence=1;Parent=gene_3236;sumWeight=1.0;
NODE_1_length_1303379_cov_97.763543	GeMoMa	CDS	177270	177433	+	Parent=TAB74_rna-gnl|WGS:JAAEIQ|K452DRAFT_mRNA262116_R0
NODE_1_length_1303379_cov_97.763543	GeMoMa	CDS	177499	178393	+	Parent=TAB74_rna-gnl|WGS:JAAEIQ|K452DRAFT_mRNA262116_R0
NODE_1_length_1303379_cov_97.763543	GeMoMa	gene	179277	180358	-	ID=gene_3057;transcripts=1;complete=1
NODE_1_length_1303379_cov_97.763543	GeMoMa	mRNA	179277	180358	-	ID=TAB74_rna-gnl|WGS:JAAEIQ|K452DRAFT_mRNA293942_R0;ref-gene=TAB74_gene-K452DRAFT_293942;aa=344;raa=347;score=502;prediction=0;bestScore=502;ce=2;rce=2;pAA=0.6298;iAA=0.3812;lpm=11;maxScore=1808;maxGap=6;nps=0;start=M;stop=*;evidence=1;Parent=gene_3057;sumWeight=1.0;
NODE_1_length_1303379_cov_97.763543	GeMoMa	CDS	179434	180358	-	Parent=TAB74_rna-gnl|WGS:JAAEIQ|K452DRAFT_mRNA293942_R0
NODE_1_length_1303379_cov_97.763543	GeMoMa	CDS	179277	179383	-	Parent=TAB74_rna-gnl|WGS:JAAEIQ|K452DRAFT_mRNA293942_R0
NODE_1_length_1303379_cov_97.763543	GeMoMa	gene	180725	181171	+	ID=gene_3237;transcripts=1;complete=1
NODE_1_length_1303379_cov_97.763543	GeMoMa	mRNA	180725	181171	+	ID=TAB74_rna-gnl|WGS:JAAEIQ|K452DRAFT_mRNA217750_R0;ref-gene=TAB74_gene-K452DRAFT_217750;aa=149;raa=149;score=673;prediction=0;bestScore=673;ce=1;rce=1;pAA=0.8993;iAA=0.8725;lpm=35;maxScore=751;maxGap=0;nps=0;start=M;stop=*;evidence=1;Parent=gene_3237;sumWeight=1.0;
NODE_1_length_1303379_cov_97.763543	GeMoMa	CDS	180725	181171	+	Parent=TAB74_rna-gnl|WGS:JAAEIQ|K452DRAFT_mRNA217750_R0
NODE_1_length_1303379_cov_97.763543	GeMoMa	gene	181637	182478	-	ID=gene_3058;transcripts=1;complete=1
NODE_1_length_1303379_cov_97.763543	GeMoMa	mRNA	181637	182478	-	ID=TAB74_rna-gnl|WGS:JAAEIQ|K452DRAFT_mRNA262114_R0;ref-gene=TAB74_gene-K452DRAFT_262114;aa=258;raa=265;score=1040;prediction=0;bestScore=1040;ce=2;rce=2;pAA=0.8358;iAA=0.7836;lpm=34;maxScore=1424;maxGap=9;nps=0;start=M;stop=*;evidence=1;Parent=gene_3058;sumWeight=1.0;
NODE_1_length_1303379_cov_97.763543	GeMoMa	CDS	182312	182478	-	Parent=TAB74_rna-gnl|WGS:JAAEIQ|K452DRAFT_mRNA262114_R0
NODE_1_length_1303379_cov_97.763543	GeMoMa	CDS	181637	182243	-	Parent=TAB74_rna-gnl|WGS:JAAEIQ|K452DRAFT_mRNA262114_R0
NODE_1_length_1303379_cov_97.763543	GeMoMa	gene	182752	186180	+	ID=gene_3238;transcripts=1;complete=1
NODE_1_length_1303379_cov_97.763543	GeMoMa	mRNA	182752	186180	+	ID=TAB74_rna-gnl|WGS:JAAEIQ|K452DRAFT_mRNA217127_R0;ref-gene=TAB74_gene-K452DRAFT_217127;aa=1126;raa=1140;score=4174;prediction=0;bestScore=4174;ce=2;rce=2;pAA=0.8271;iAA=0.742;lpm=63;maxScore=5817;maxGap=9;nps=0;start=M;stop=*;evidence=1;Parent=gene_3238;sumWeight=1.0;
NODE_1_length_1303379_cov_97.763543	GeMoMa	CDS	182752	183326	+	Parent=TAB74_rna-gnl|WGS:JAAEIQ|K452DRAFT_mRNA217127_R0
NODE_1_length_1303379_cov_97.763543	GeMoMa	CDS	183378	186180	+	Parent=TAB74_rna-gnl|WGS:JAAEIQ|K452DRAFT_mRNA217127_R0
NODE_1_length_1303379_cov_97.763543	GeMoMa	gene	187777	190222	-	ID=gene_3059;transcripts=1;complete=1
NODE_1_length_1303379_cov_97.763543	GeMoMa	mRNA	187777	190222	-	ID=TAB74_rna-gnl|WGS:JAAEIQ|K452DRAFT_mRNA304361_R0;ref-gene=TAB74_gene-K452DRAFT_304361;aa=799;raa=799;score=2537;prediction=0;bestScore=2537;ce=2;rce=2;pAA=0.7598;iAA=0.6611;lpm=48;maxScore=4128;maxGap=14;nps=0;start=M;stop=*;evidence=1;Parent=gene_3059;sumWeight=1.0;
NODE_1_length_1303379_cov_97.763543	GeMoMa	CDS	189446	190222	-	Parent=TAB74_rna-gnl|WGS:JAAEIQ|K452DRAFT_mRNA304361_R0
NODE_1_length_1303379_cov_97.763543	GeMoMa	CDS	187777	189396	-	Parent=TAB74_rna-gnl|WGS:JAAEIQ|K452DRAFT_mRNA304361_R0
NODE_1_length_1303379_cov_97.763543	GeMoMa	gene	190824	193360	+	ID=gene_3239;transcripts=1;complete=1
NODE_1_length_1303379_cov_97.763543	GeMoMa	mRNA	190824	193360	+	ID=TAB74_rna-gnl|WGS:JAAEIQ|K452DRAFT_mRNA241102_R0;ref-gene=TAB74_gene-K452DRAFT_241102;aa=829;raa=830;score=3383;prediction=0;bestScore=3383;ce=2;rce=2;pAA=0.884;iAA=0.8206;lpm=71;maxScore=4202;maxGap=3;nps=0;start=M;stop=*;evidence=1;Parent=gene_3239;sumWeight=1.0;
NODE_1_length_1303379_cov_97.763543	GeMoMa	CDS	190824	191996	+	Parent=TAB74_rna-gnl|WGS:JAAEIQ|K452DRAFT_mRNA241102_R0
NODE_1_length_1303379_cov_97.763543	GeMoMa	CDS	192047	193360	+	Parent=TAB74_rna-gnl|WGS:JAAEIQ|K452DRAFT_mRNA241102_R0
NODE_1_length_1303379_cov_97.763543	GeMoMa	gene	193758	195496	-	ID=gene_3060;transcripts=1;complete=1
NODE_1_length_1303379_cov_97.763543	GeMoMa	mRNA	193758	195496	-	ID=TAB74_rna-gnl|WGS:JAAEIQ|K452DRAFT_mRNA241098_R0;ref-gene=TAB74_gene-K452DRAFT_241098;aa=499;raa=503;score=2267;prediction=0;bestScore=2267;ce=3;rce=3;pAA=0.8847;iAA=0.8469;lpm=39;maxScore=2605;maxGap=4;nps=0;start=M;stop=*;evidence=1;Parent=gene_3060;sumWeight=1.0;
NODE_1_length_1303379_cov_97.763543	GeMoMa	CDS	195147	195496	-	Parent=TAB74_rna-gnl|WGS:JAAEIQ|K452DRAFT_mRNA241098_R0
NODE_1_length_1303379_cov_97.763543	GeMoMa	CDS	194044	195043	-	Parent=TAB74_rna-gnl|WGS:JAAEIQ|K452DRAFT_mRNA241098_R0
NODE_1_length_1303379_cov_97.763543	GeMoMa	CDS	193758	193904	-	Parent=TAB74_rna-gnl|WGS:JAAEIQ|K452DRAFT_mRNA241098_R0
NODE_1_length_1303379_cov_97.763543	GeMoMa	gene	195805	198747	+	ID=gene_3240;transcripts=1;complete=1
NODE_1_length_1303379_cov_97.763543	GeMoMa	mRNA	195805	198747	+	ID=TAB74_rna-gnl|WGS:JAAEIQ|K452DRAFT_mRNA348218_R0;ref-gene=TAB74_gene-K452DRAFT_348218;aa=823;raa=822;score=2803;prediction=0;bestScore=2803;ce=5;rce=5;pAA=0.8221;iAA=0.7103;lpm=48;maxScore=4087;maxGap=4;nps=0;start=M;stop=*;evidence=1;Parent=gene_3240;sumWeight=1.0;
NODE_1_length_1303379_cov_97.763543	GeMoMa	CDS	195805	195991	+	Parent=TAB74_rna-gnl|WGS:JAAEIQ|K452DRAFT_mRNA348218_R0
NODE_1_length_1303379_cov_97.763543	GeMoMa	CDS	196079	196287	+	Parent=TAB74_rna-gnl|WGS:JAAEIQ|K452DRAFT_mRNA348218_R0
NODE_1_length_1303379_cov_97.763543	GeMoMa	CDS	196351	196732	+	Parent=TAB74_rna-gnl|WGS:JAAEIQ|K452DRAFT_mRNA348218_R0
NODE_1_length_1303379_cov_97.763543	GeMoMa	CDS	196972	197287	+	Parent=TAB74_rna-gnl|WGS:JAAEIQ|K452DRAFT_mRNA348218_R0
NODE_1_length_1303379_cov_97.763543	GeMoMa	CDS	197373	198747	+	Parent=TAB74_rna-gnl|WGS:JAAEIQ|K452DRAFT_mRNA348218_R0
NODE_1_length_1303379_cov_97.763543	GeMoMa	gene	201358	202655	+	ID=gene_3241;transcripts=1;complete=1
NODE_1_length_1303379_cov_97.763543	GeMoMa	mRNA	201358	202655	+	ID=TAB74_rna-gnl|WGS:JAAEIQ|K452DRAFT_mRNA317587_R1;ref-gene=TAB74_gene-K452DRAFT_317587;aa=331;raa=402;score=693;prediction=1;bestScore=1855;ce=3;rce=3;pAA=0.5597;iAA=0.403;lpm=11;maxScore=2112;maxGap=28;nps=0;start=M;stop=*;evidence=1;Parent=gene_3241;sumWeight=1.0;
NODE_1_length_1303379_cov_97.763543	GeMoMa	CDS	201358	201477	+	Parent=TAB74_rna-gnl|WGS:JAAEIQ|K452DRAFT_mRNA317587_R1
NODE_1_length_1303379_cov_97.763543	GeMoMa	CDS	201622	201982	+	Parent=TAB74_rna-gnl|WGS:JAAEIQ|K452DRAFT_mRNA317587_R1
NODE_1_length_1303379_cov_97.763543	GeMoMa	CDS	202144	202655	+	Parent=TAB74_rna-gnl|WGS:JAAEIQ|K452DRAFT_mRNA317587_R1
NODE_1_length_1303379_cov_97.763543	GeMoMa	gene	202735	204105	-	ID=gene_3061;transcripts=1;complete=1
NODE_1_length_1303379_cov_97.763543	GeMoMa	mRNA	202735	204105	-	ID=TAB74_rna-gnl|WGS:JAAEIQ|K452DRAFT_mRNA218042_R0;ref-gene=TAB74_gene-K452DRAFT_218042;aa=437;raa=433;score=1598;prediction=0;bestScore=1598;ce=2;rce=2;pAA=0.8027;iAA=0.7197;lpm=50;maxScore=2241;maxGap=5;nps=0;start=M;stop=*;evidence=1;Parent=gene_3061;sumWeight=1.0;
NODE_1_length_1303379_cov_97.763543	GeMoMa	CDS	202951	204105	-	Parent=TAB74_rna-gnl|WGS:JAAEIQ|K452DRAFT_mRNA218042_R0
NODE_1_length_1303379_cov_97.763543	GeMoMa	CDS	202735	202890	-	Parent=TAB74_rna-gnl|WGS:JAAEIQ|K452DRAFT_mRNA218042_R0
NODE_1_length_1303379_cov_97.763543	GeMoMa	gene	212256	213798	-	ID=gene_3062;transcripts=1;complete=1
NODE_1_length_1303379_cov_97.763543	GeMoMa	mRNA	212256	213798	-	ID=TAB74_rna-gnl|WGS:JAAEIQ|K452DRAFT_mRNA217572_R0;ref-gene=TAB74_gene-K452DRAFT_217572;aa=458;raa=463;score=2070;prediction=0;bestScore=2070;ce=3;rce=3;pAA=0.9006;iAA=0.8732;lpm=83;maxScore=2482;maxGap=7;nps=0;start=M;stop=*;evidence=1;Parent=gene_3062;sumWeight=1.0;
NODE_1_length_1303379_cov_97.763543	GeMoMa	CDS	213762	213798	-	Parent=TAB74_rna-gnl|WGS:JAAEIQ|K452DRAFT_mRNA217572_R0
NODE_1_length_1303379_cov_97.763543	GeMoMa	CDS	213496	213659	-	Parent=TAB74_rna-gnl|WGS:JAAEIQ|K452DRAFT_mRNA217572_R0
NODE_1_length_1303379_cov_97.763543	GeMoMa	CDS	212256	213428	-	Parent=TAB74_rna-gnl|WGS:JAAEIQ|K452DRAFT_mRNA217572_R0
NODE_1_length_1303379_cov_97.763543	GeMoMa	gene	215101	215491	-	ID=gene_3063;transcripts=1;complete=1
NODE_1_length_1303379_cov_97.763543	GeMoMa	mRNA	215101	215491	-	ID=TAB74_rna-gnl|WGS:JAAEIQ|K452DRAFT_mRNA282572_R0;ref-gene=TAB74_gene-K452DRAFT_282572;aa=105;raa=112;score=295;prediction=0;bestScore=295;ce=2;rce=2;pAA=0.7105;iAA=0.6228;lpm=15;maxScore=599;maxGap=3;nps=0;start=M;stop=*;evidence=1;Parent=gene_3063;sumWeight=1.0;
NODE_1_length_1303379_cov_97.763543	GeMoMa	CDS	215448	215491	-	Parent=TAB74_rna-gnl|WGS:JAAEIQ|K452DRAFT_mRNA282572_R0
NODE_1_length_1303379_cov_97.763543	GeMoMa	CDS	215101	215371	-	Parent=TAB74_rna-gnl|WGS:JAAEIQ|K452DRAFT_mRNA282572_R0
NODE_1_length_1303379_cov_97.763543	GeMoMa	gene	216193	218061	+	ID=gene_3242;transcripts=1;complete=1
NODE_1_length_1303379_cov_97.763543	GeMoMa	mRNA	216193	218061	+	ID=TAB74_rna-gnl|WGS:JAAEIQ|K452DRAFT_mRNA314688_R0;ref-gene=TAB74_gene-K452DRAFT_314688;aa=583;raa=582;score=2653;prediction=0;bestScore=2653;ce=3;rce=3;pAA=0.8925;iAA=0.8686;lpm=124;maxScore=3044;maxGap=3;nps=0;start=M;stop=*;evidence=1;Parent=gene_3242;sumWeight=1.0;
NODE_1_length_1303379_cov_97.763543	GeMoMa	CDS	216193	216317	+	Parent=TAB74_rna-gnl|WGS:JAAEIQ|K452DRAFT_mRNA314688_R0
NODE_1_length_1303379_cov_97.763543	GeMoMa	CDS	216376	217732	+	Parent=TAB74_rna-gnl|WGS:JAAEIQ|K452DRAFT_mRNA314688_R0
NODE_1_length_1303379_cov_97.763543	GeMoMa	CDS	217795	218061	+	Parent=TAB74_rna-gnl|WGS:JAAEIQ|K452DRAFT_mRNA314688_R0
NODE_1_length_1303379_cov_97.763543	GeMoMa	gene	220091	222580	+	ID=gene_3243;transcripts=1;complete=1
NODE_1_length_1303379_cov_97.763543	GeMoMa	mRNA	220091	222580	+	ID=TAB74_rna-gnl|WGS:JAAEIQ|K452DRAFT_mRNA282570_R0;ref-gene=TAB74_gene-K452DRAFT_282570;aa=758;raa=757;score=3332;prediction=0;bestScore=3332;ce=4;rce=4;pAA=0.8669;iAA=0.8182;lpm=55;maxScore=3979;maxGap=1;nps=0;start=M;stop=*;evidence=1;Parent=gene_3243;sumWeight=1.0;
NODE_1_length_1303379_cov_97.763543	GeMoMa	CDS	220091	220290	+	Parent=TAB74_rna-gnl|WGS:JAAEIQ|K452DRAFT_mRNA282570_R0
NODE_1_length_1303379_cov_97.763543	GeMoMa	CDS	220378	220486	+	Parent=TAB74_rna-gnl|WGS:JAAEIQ|K452DRAFT_mRNA282570_R0
NODE_1_length_1303379_cov_97.763543	GeMoMa	CDS	220540	221916	+	Parent=TAB74_rna-gnl|WGS:JAAEIQ|K452DRAFT_mRNA282570_R0
NODE_1_length_1303379_cov_97.763543	GeMoMa	CDS	221993	222580	+	Parent=TAB74_rna-gnl|WGS:JAAEIQ|K452DRAFT_mRNA282570_R0
NODE_1_length_1303379_cov_97.763543	GeMoMa	gene	224320	225614	-	ID=gene_3064;transcripts=1;complete=1
NODE_1_length_1303379_cov_97.763543	GeMoMa	mRNA	224320	225614	-	ID=TAB74_rna-gnl|WGS:JAAEIQ|K452DRAFT_mRNA8980_R0;ref-gene=TAB74_gene-K452DRAFT_8980;aa=416;raa=391;score=983;prediction=0;bestScore=983;ce=2;rce=1;pAA=0.6953;iAA=0.5628;lpm=37;maxScore=1959;maxGap=13;nps=0;start=M;stop=*;evidence=1;Parent=gene_3064;sumWeight=1.0;
NODE_1_length_1303379_cov_97.763543	GeMoMa	CDS	224709	225614	-	Parent=TAB74_rna-gnl|WGS:JAAEIQ|K452DRAFT_mRNA8980_R0
NODE_1_length_1303379_cov_97.763543	GeMoMa	CDS	224320	224661	-	Parent=TAB74_rna-gnl|WGS:JAAEIQ|K452DRAFT_mRNA8980_R0
NODE_1_length_1303379_cov_97.763543	GeMoMa	gene	226314	226526	-	ID=gene_3065;transcripts=1;complete=1
NODE_1_length_1303379_cov_97.763543	GeMoMa	mRNA	226314	226526	-	ID=TAB74_rna-gnl|WGS:JAAEIQ|K452DRAFT_mRNA162587_R0;ref-gene=TAB74_gene-K452DRAFT_162587;aa=71;raa=92;score=102;prediction=0;bestScore=102;ce=1;rce=1;pAA=0.6957;iAA=0.4891;lpm=36;maxScore=436;maxGap=14;nps=0;start=M;stop=*;evidence=1;Parent=gene_3065;sumWeight=1.0;alternative="TAB74_gene-K452DRAFT_52313";
NODE_1_length_1303379_cov_97.763543	GeMoMa	CDS	226314	226526	-	Parent=TAB74_rna-gnl|WGS:JAAEIQ|K452DRAFT_mRNA162587_R0
NODE_1_length_1303379_cov_97.763543	GeMoMa	gene	226324	226503	+	ID=gene_3244;transcripts=1;complete=1
NODE_1_length_1303379_cov_97.763543	GeMoMa	mRNA	226324	226503	+	ID=TAB74_rna-gnl|WGS:JAAEIQ|K452DRAFT_mRNA158389_R3;ref-gene=TAB74_gene-K452DRAFT_158389;aa=60;raa=65;score=57;prediction=3;bestScore=89;ce=1;rce=1;pAA=0.6308;iAA=0.3231;lpm=14;maxScore=315;maxGap=5;nps=0;start=M;stop=*;evidence=1;Parent=gene_3244;sumWeight=1.0;alternative="TAB74_gene-K452DRAFT_286340";
NODE_1_length_1303379_cov_97.763543	GeMoMa	CDS	226324	226503	+	Parent=TAB74_rna-gnl|WGS:JAAEIQ|K452DRAFT_mRNA158389_R3
NODE_1_length_1303379_cov_97.763543	GeMoMa	gene	230966	233431	+	ID=gene_3245;transcripts=1;complete=1
NODE_1_length_1303379_cov_97.763543	GeMoMa	mRNA	230966	233431	+	ID=TAB74_rna-gnl|WGS:JAAEIQ|K452DRAFT_mRNA217748_R0;ref-gene=TAB74_gene-K452DRAFT_217748;aa=782;raa=785;score=2817;prediction=0;bestScore=2817;ce=3;rce=2;pAA=0.7818;iAA=0.7041;lpm=33;maxScore=4089;maxGap=11;nps=0;start=M;stop=*;evidence=1;Parent=gene_3245;sumWeight=1.0;
NODE_1_length_1303379_cov_97.763543	GeMoMa	CDS	230966	231645	+	Parent=TAB74_rna-gnl|WGS:JAAEIQ|K452DRAFT_mRNA217748_R0
NODE_1_length_1303379_cov_97.763543	GeMoMa	CDS	231694	232910	+	Parent=TAB74_rna-gnl|WGS:JAAEIQ|K452DRAFT_mRNA217748_R0
NODE_1_length_1303379_cov_97.763543	GeMoMa	CDS	232983	233431	+	Parent=TAB74_rna-gnl|WGS:JAAEIQ|K452DRAFT_mRNA217748_R0
NODE_1_length_1303379_cov_97.763543	GeMoMa	gene	237285	241525	+	ID=gene_3246;transcripts=1;complete=1
NODE_1_length_1303379_cov_97.763543	GeMoMa	mRNA	237285	241525	+	ID=TAB74_rna-gnl|WGS:JAAEIQ|K452DRAFT_mRNA319288_R1;ref-gene=TAB74_gene-K452DRAFT_319288;aa=1358;raa=1321;score=3311;prediction=1;bestScore=5761;ce=4;rce=6;pAA=0.7199;iAA=0.5398;lpm=21;maxScore=6847;maxGap=11;nps=0;start=M;stop=*;evidence=1;Parent=gene_3246;sumWeight=1.0;
NODE_1_length_1303379_cov_97.763543	GeMoMa	CDS	237285	237332	+	Parent=TAB74_rna-gnl|WGS:JAAEIQ|K452DRAFT_mRNA319288_R1
NODE_1_length_1303379_cov_97.763543	GeMoMa	CDS	237387	240534	+	Parent=TAB74_rna-gnl|WGS:JAAEIQ|K452DRAFT_mRNA319288_R1
NODE_1_length_1303379_cov_97.763543	GeMoMa	CDS	240584	240765	+	Parent=TAB74_rna-gnl|WGS:JAAEIQ|K452DRAFT_mRNA319288_R1
NODE_1_length_1303379_cov_97.763543	GeMoMa	CDS	240830	241525	+	Parent=TAB74_rna-gnl|WGS:JAAEIQ|K452DRAFT_mRNA319288_R1
NODE_1_length_1303379_cov_97.763543	GeMoMa	gene	241667	242960	-	ID=gene_3066;transcripts=1;complete=1
NODE_1_length_1303379_cov_97.763543	GeMoMa	mRNA	241667	242960	-	ID=TAB74_rna-gnl|WGS:JAAEIQ|K452DRAFT_mRNA281557_R0;ref-gene=TAB74_gene-K452DRAFT_281557;aa=353;raa=350;score=1462;prediction=0;bestScore=1462;ce=4;rce=4;pAA=0.847;iAA=0.7904;lpm=43;maxScore=1823;maxGap=2;nps=0;start=M;stop=*;evidence=1;Parent=gene_3066;sumWeight=1.0;
NODE_1_length_1303379_cov_97.763543	GeMoMa	CDS	242777	242960	-	Parent=TAB74_rna-gnl|WGS:JAAEIQ|K452DRAFT_mRNA281557_R0
NODE_1_length_1303379_cov_97.763543	GeMoMa	CDS	242566	242717	-	Parent=TAB74_rna-gnl|WGS:JAAEIQ|K452DRAFT_mRNA281557_R0
NODE_1_length_1303379_cov_97.763543	GeMoMa	CDS	242223	242498	-	Parent=TAB74_rna-gnl|WGS:JAAEIQ|K452DRAFT_mRNA281557_R0
NODE_1_length_1303379_cov_97.763543	GeMoMa	CDS	241667	242113	-	Parent=TAB74_rna-gnl|WGS:JAAEIQ|K452DRAFT_mRNA281557_R0
NODE_1_length_1303379_cov_97.763543	GeMoMa	gene	244682	245455	+	ID=gene_3247;transcripts=1;complete=1
NODE_1_length_1303379_cov_97.763543	GeMoMa	mRNA	244682	245455	+	ID=TAB74_rna-gnl|WGS:JAAEIQ|K452DRAFT_mRNA314696_R0;ref-gene=TAB74_gene-K452DRAFT_314696;aa=235;raa=236;score=712;prediction=0;bestScore=712;ce=2;rce=2;pAA=0.7197;iAA=0.5816;lpm=12;maxScore=1204;maxGap=4;nps=0;start=M;stop=*;evidence=1;Parent=gene_3247;sumWeight=1.0;
NODE_1_length_1303379_cov_97.763543	GeMoMa	CDS	244682	244917	+	Parent=TAB74_rna-gnl|WGS:JAAEIQ|K452DRAFT_mRNA314696_R0
NODE_1_length_1303379_cov_97.763543	GeMoMa	CDS	244987	245455	+	Parent=TAB74_rna-gnl|WGS:JAAEIQ|K452DRAFT_mRNA314696_R0
NODE_1_length_1303379_cov_97.763543	GeMoMa	gene	247693	248341	-	ID=gene_3067;transcripts=1;complete=1
NODE_1_length_1303379_cov_97.763543	GeMoMa	mRNA	247693	248341	-	ID=TAB74_rna-gnl|WGS:JAAEIQ|K452DRAFT_mRNA314694_R0;ref-gene=TAB74_gene-K452DRAFT_314694;aa=168;raa=168;score=609;prediction=0;bestScore=609;ce=3;rce=3;pAA=0.7791;iAA=0.7035;lpm=16;maxScore=856;maxGap=4;nps=0;start=M;stop=*;evidence=1;Parent=gene_3067;sumWeight=1.0;
NODE_1_length_1303379_cov_97.763543	GeMoMa	CDS	248159	248341	-	Parent=TAB74_rna-gnl|WGS:JAAEIQ|K452DRAFT_mRNA314694_R0
NODE_1_length_1303379_cov_97.763543	GeMoMa	CDS	247981	248085	-	Parent=TAB74_rna-gnl|WGS:JAAEIQ|K452DRAFT_mRNA314694_R0
NODE_1_length_1303379_cov_97.763543	GeMoMa	CDS	247693	247908	-	Parent=TAB74_rna-gnl|WGS:JAAEIQ|K452DRAFT_mRNA314694_R0
NODE_1_length_1303379_cov_97.763543	GeMoMa	gene	248722	250500	-	ID=gene_3068;transcripts=1;complete=1
NODE_1_length_1303379_cov_97.763543	GeMoMa	mRNA	248722	250500	-	ID=TAB74_rna-gnl|WGS:JAAEIQ|K452DRAFT_mRNA217809_R0;ref-gene=TAB74_gene-K452DRAFT_217809;aa=541;raa=530;score=2150;prediction=0;bestScore=2150;ce=2;rce=2;pAA=0.7796;iAA=0.7294;lpm=25;maxScore=2775;maxGap=22;nps=0;start=M;stop=*;evidence=1;Parent=gene_3068;sumWeight=1.0;
NODE_1_length_1303379_cov_97.763543	GeMoMa	CDS	250265	250500	-	Parent=TAB74_rna-gnl|WGS:JAAEIQ|K452DRAFT_mRNA217809_R0
NODE_1_length_1303379_cov_97.763543	GeMoMa	CDS	248722	250108	-	Parent=TAB74_rna-gnl|WGS:JAAEIQ|K452DRAFT_mRNA217809_R0
NODE_1_length_1303379_cov_97.763543	GeMoMa	gene	251125	252924	+	ID=gene_3248;transcripts=1;complete=1
NODE_1_length_1303379_cov_97.763543	GeMoMa	mRNA	251125	252924	+	ID=TAB74_rna-gnl|WGS:JAAEIQ|K452DRAFT_mRNA293967_R0;ref-gene=TAB74_gene-K452DRAFT_293967;aa=554;raa=887;score=1452;prediction=0;bestScore=1452;ce=2;rce=2;pAA=0.4837;iAA=0.3901;lpm=30;maxScore=4680;maxGap=330;nps=0;start=M;stop=*;evidence=1;Parent=gene_3248;sumWeight=1.0;
NODE_1_length_1303379_cov_97.763543	GeMoMa	CDS	251125	252473	+	Parent=TAB74_rna-gnl|WGS:JAAEIQ|K452DRAFT_mRNA293967_R0
NODE_1_length_1303379_cov_97.763543	GeMoMa	CDS	252612	252924	+	Parent=TAB74_rna-gnl|WGS:JAAEIQ|K452DRAFT_mRNA293967_R0
NODE_1_length_1303379_cov_97.763543	GeMoMa	gene	253439	255152	+	ID=gene_3249;transcripts=1;complete=1
NODE_1_length_1303379_cov_97.763543	GeMoMa	mRNA	253439	255152	+	ID=TAB74_rna-gnl|WGS:JAAEIQ|K452DRAFT_mRNA293973_R0;ref-gene=TAB74_gene-K452DRAFT_293973;aa=96;raa=94;score=129;prediction=0;bestScore=129;ce=2;rce=2;pAA=0.59;iAA=0.37;lpm=8;maxScore=466;maxGap=6;nps=0;start=M;stop=*;evidence=1;Parent=gene_3249;sumWeight=1.0;
NODE_1_length_1303379_cov_97.763543	GeMoMa	CDS	253439	253681	+	Parent=TAB74_rna-gnl|WGS:JAAEIQ|K452DRAFT_mRNA293973_R0
NODE_1_length_1303379_cov_97.763543	GeMoMa	CDS	255108	255152	+	Parent=TAB74_rna-gnl|WGS:JAAEIQ|K452DRAFT_mRNA293973_R0
NODE_1_length_1303379_cov_97.763543	GeMoMa	gene	256137	259145	-	ID=gene_3069;transcripts=1;complete=1
NODE_1_length_1303379_cov_97.763543	GeMoMa	mRNA	256137	259145	-	ID=TAB74_rna-gnl|WGS:JAAEIQ|K452DRAFT_mRNA294916_R1;ref-gene=TAB74_gene-K452DRAFT_294916;aa=542;raa=566;score=1710;prediction=1;bestScore=2650;ce=5;rce=4;pAA=0.7831;iAA=0.6085;lpm=28;maxScore=3151;maxGap=9;nps=0;start=M;stop=*;evidence=1;Parent=gene_3069;sumWeight=1.0;
NODE_1_length_1303379_cov_97.763543	GeMoMa	CDS	259106	259145	-	Parent=TAB74_rna-gnl|WGS:JAAEIQ|K452DRAFT_mRNA294916_R1
NODE_1_length_1303379_cov_97.763543	GeMoMa	CDS	256874	257897	-	Parent=TAB74_rna-gnl|WGS:JAAEIQ|K452DRAFT_mRNA294916_R1
NODE_1_length_1303379_cov_97.763543	GeMoMa	CDS	256481	256812	-	Parent=TAB74_rna-gnl|WGS:JAAEIQ|K452DRAFT_mRNA294916_R1
NODE_1_length_1303379_cov_97.763543	GeMoMa	CDS	256200	256417	-	Parent=TAB74_rna-gnl|WGS:JAAEIQ|K452DRAFT_mRNA294916_R1
NODE_1_length_1303379_cov_97.763543	GeMoMa	CDS	256137	256148	-	Parent=TAB74_rna-gnl|WGS:JAAEIQ|K452DRAFT_mRNA294916_R1
NODE_1_length_1303379_cov_97.763543	GeMoMa	gene	258280	259722	+	ID=gene_3250;transcripts=1;complete=1
NODE_1_length_1303379_cov_97.763543	GeMoMa	mRNA	258280	259722	+	ID=TAB74_rna-gnl|WGS:JAAEIQ|K452DRAFT_mRNA293995_R0;ref-gene=TAB74_gene-K452DRAFT_293995;aa=373;raa=382;score=1473;prediction=0;bestScore=1473;ce=6;rce=6;pAA=0.8194;iAA=0.7199;lpm=28;maxScore=2048;maxGap=9;nps=0;start=M;stop=*;evidence=1;Parent=gene_3250;sumWeight=1.0;
NODE_1_length_1303379_cov_97.763543	GeMoMa	CDS	258280	258354	+	Parent=TAB74_rna-gnl|WGS:JAAEIQ|K452DRAFT_mRNA293995_R0
NODE_1_length_1303379_cov_97.763543	GeMoMa	CDS	258428	258468	+	Parent=TAB74_rna-gnl|WGS:JAAEIQ|K452DRAFT_mRNA293995_R0
NODE_1_length_1303379_cov_97.763543	GeMoMa	CDS	258524	258603	+	Parent=TAB74_rna-gnl|WGS:JAAEIQ|K452DRAFT_mRNA293995_R0
NODE_1_length_1303379_cov_97.763543	GeMoMa	CDS	258664	258795	+	Parent=TAB74_rna-gnl|WGS:JAAEIQ|K452DRAFT_mRNA293995_R0
NODE_1_length_1303379_cov_97.763543	GeMoMa	CDS	258870	259530	+	Parent=TAB74_rna-gnl|WGS:JAAEIQ|K452DRAFT_mRNA293995_R0
NODE_1_length_1303379_cov_97.763543	GeMoMa	CDS	259593	259722	+	Parent=TAB74_rna-gnl|WGS:JAAEIQ|K452DRAFT_mRNA293995_R0
NODE_1_length_1303379_cov_97.763543	GeMoMa	gene	260550	261620	-	ID=gene_3070;transcripts=1;complete=1
NODE_1_length_1303379_cov_97.763543	GeMoMa	mRNA	260550	261620	-	ID=TAB74_rna-gnl|WGS:JAAEIQ|K452DRAFT_mRNA292465_R0;ref-gene=TAB74_gene-K452DRAFT_292465;aa=321;raa=321;score=1396;prediction=0;bestScore=1396;ce=3;rce=3;pAA=0.8442;iAA=0.785;lpm=23;maxScore=1713;maxGap=0;nps=0;start=M;stop=*;evidence=1;Parent=gene_3070;sumWeight=1.0;
NODE_1_length_1303379_cov_97.763543	GeMoMa	CDS	261240	261620	-	Parent=TAB74_rna-gnl|WGS:JAAEIQ|K452DRAFT_mRNA292465_R0
NODE_1_length_1303379_cov_97.763543	GeMoMa	CDS	261167	261186	-	Parent=TAB74_rna-gnl|WGS:JAAEIQ|K452DRAFT_mRNA292465_R0
NODE_1_length_1303379_cov_97.763543	GeMoMa	CDS	260550	261111	-	Parent=TAB74_rna-gnl|WGS:JAAEIQ|K452DRAFT_mRNA292465_R0
NODE_1_length_1303379_cov_97.763543	GeMoMa	gene	264969	266822	-	ID=gene_3071;transcripts=1;complete=1
NODE_1_length_1303379_cov_97.763543	GeMoMa	mRNA	264969	266822	-	ID=TAB74_rna-gnl|WGS:JAAEIQ|K452DRAFT_mRNA354493_R0;ref-gene=TAB74_gene-K452DRAFT_354493;aa=560;raa=558;score=1536;prediction=0;bestScore=1536;ce=4;rce=3;pAA=0.6958;iAA=0.5507;lpm=18;maxScore=2868;maxGap=5;nps=0;start=M;stop=*;evidence=1;Parent=gene_3071;sumWeight=1.0;
NODE_1_length_1303379_cov_97.763543	GeMoMa	CDS	266712	266822	-	Parent=TAB74_rna-gnl|WGS:JAAEIQ|K452DRAFT_mRNA354493_R0
NODE_1_length_1303379_cov_97.763543	GeMoMa	CDS	265625	266650	-	Parent=TAB74_rna-gnl|WGS:JAAEIQ|K452DRAFT_mRNA354493_R0
NODE_1_length_1303379_cov_97.763543	GeMoMa	CDS	265303	265561	-	Parent=TAB74_rna-gnl|WGS:JAAEIQ|K452DRAFT_mRNA354493_R0
NODE_1_length_1303379_cov_97.763543	GeMoMa	CDS	264969	265252	-	Parent=TAB74_rna-gnl|WGS:JAAEIQ|K452DRAFT_mRNA354493_R0
NODE_1_length_1303379_cov_97.763543	GeMoMa	gene	277219	280619	-	ID=gene_3072;transcripts=1;complete=1
NODE_1_length_1303379_cov_97.763543	GeMoMa	mRNA	277219	280619	-	ID=TAB74_rna-gnl|WGS:JAAEIQ|K452DRAFT_mRNA293546_R0;ref-gene=TAB74_gene-K452DRAFT_293546;aa=1050;raa=1061;score=4691;prediction=0;bestScore=4691;ce=4;rce=4;pAA=0.9154;iAA=0.8872;lpm=176;maxScore=5341;maxGap=4;nps=0;start=M;stop=*;evidence=1;Parent=gene_3072;sumWeight=1.0;
NODE_1_length_1303379_cov_97.763543	GeMoMa	CDS	280491	280619	-	Parent=TAB74_rna-gnl|WGS:JAAEIQ|K452DRAFT_mRNA293546_R0
NODE_1_length_1303379_cov_97.763543	GeMoMa	CDS	279227	280412	-	Parent=TAB74_rna-gnl|WGS:JAAEIQ|K452DRAFT_mRNA293546_R0
NODE_1_length_1303379_cov_97.763543	GeMoMa	CDS	277860	279149	-	Parent=TAB74_rna-gnl|WGS:JAAEIQ|K452DRAFT_mRNA293546_R0
NODE_1_length_1303379_cov_97.763543	GeMoMa	CDS	277219	277763	-	Parent=TAB74_rna-gnl|WGS:JAAEIQ|K452DRAFT_mRNA293546_R0
NODE_1_length_1303379_cov_97.763543	GeMoMa	gene	281445	283330	+	ID=gene_3251;transcripts=1;complete=1
NODE_1_length_1303379_cov_97.763543	GeMoMa	mRNA	281445	283330	+	ID=TAB74_rna-gnl|WGS:JAAEIQ|K452DRAFT_mRNA323289_R0;ref-gene=TAB74_gene-K452DRAFT_323289;aa=612;raa=618;score=2633;prediction=0;bestScore=2633;ce=2;rce=2;pAA=0.9;iAA=0.8565;lpm=93;maxScore=3126;maxGap=3;nps=0;start=M;stop=*;evidence=1;Parent=gene_3251;sumWeight=1.0;
NODE_1_length_1303379_cov_97.763543	GeMoMa	CDS	281445	281708	+	Parent=TAB74_rna-gnl|WGS:JAAEIQ|K452DRAFT_mRNA323289_R0
NODE_1_length_1303379_cov_97.763543	GeMoMa	CDS	281759	283330	+	Parent=TAB74_rna-gnl|WGS:JAAEIQ|K452DRAFT_mRNA323289_R0
NODE_1_length_1303379_cov_97.763543	GeMoMa	gene	288462	289124	+	ID=gene_3252;transcripts=1;complete=1
NODE_1_length_1303379_cov_97.763543	GeMoMa	mRNA	288462	289124	+	ID=TAB74_rna-gnl|WGS:JAAEIQ|K452DRAFT_mRNA282047_R0;ref-gene=TAB74_gene-K452DRAFT_282047;aa=200;raa=204;score=900;prediction=0;bestScore=900;ce=2;rce=2;pAA=0.8641;iAA=0.8495;lpm=23;maxScore=1060;maxGap=6;nps=0;start=M;stop=*;evidence=1;Parent=gene_3252;sumWeight=1.0;
NODE_1_length_1303379_cov_97.763543	GeMoMa	CDS	288462	288539	+	Parent=TAB74_rna-gnl|WGS:JAAEIQ|K452DRAFT_mRNA282047_R0
NODE_1_length_1303379_cov_97.763543	GeMoMa	CDS	288603	289124	+	Parent=TAB74_rna-gnl|WGS:JAAEIQ|K452DRAFT_mRNA282047_R0
NODE_1_length_1303379_cov_97.763543	GeMoMa	gene	290356	291022	-	ID=gene_3073;transcripts=1;complete=1
NODE_1_length_1303379_cov_97.763543	GeMoMa	mRNA	290356	291022	-	ID=TAB74_rna-gnl|WGS:JAAEIQ|K452DRAFT_mRNA282048_R0;ref-gene=TAB74_gene-K452DRAFT_282048;aa=136;raa=136;score=682;prediction=0;bestScore=682;ce=4;rce=4;pAA=0.9853;iAA=0.9779;lpm=77;maxScore=697;maxGap=0;nps=0;start=M;stop=*;evidence=1;Parent=gene_3073;sumWeight=1.0;
NODE_1_length_1303379_cov_97.763543	GeMoMa	CDS	291016	291022	-	Parent=TAB74_rna-gnl|WGS:JAAEIQ|K452DRAFT_mRNA282048_R0
NODE_1_length_1303379_cov_97.763543	GeMoMa	CDS	290902	290957	-	Parent=TAB74_rna-gnl|WGS:JAAEIQ|K452DRAFT_mRNA282048_R0
NODE_1_length_1303379_cov_97.763543	GeMoMa	CDS	290432	290768	-	Parent=TAB74_rna-gnl|WGS:JAAEIQ|K452DRAFT_mRNA282048_R0
NODE_1_length_1303379_cov_97.763543	GeMoMa	CDS	290356	290363	-	Parent=TAB74_rna-gnl|WGS:JAAEIQ|K452DRAFT_mRNA282048_R0
NODE_1_length_1303379_cov_97.763543	GeMoMa	gene	293288	300398	+	ID=gene_3253;transcripts=1;complete=1
NODE_1_length_1303379_cov_97.763543	GeMoMa	mRNA	293288	300398	+	ID=TAB74_rna-gnl|WGS:JAAEIQ|K452DRAFT_mRNA293550_R0;ref-gene=TAB74_gene-K452DRAFT_293550;aa=2331;raa=2396;score=7971;prediction=0;bestScore=7971;ce=2;rce=2;pAA=0.7483;iAA=0.675;lpm=40;maxScore=12093;maxGap=31;nps=0;start=M;stop=*;evidence=1;Parent=gene_3253;sumWeight=1.0;
NODE_1_length_1303379_cov_97.763543	GeMoMa	CDS	293288	293391	+	Parent=TAB74_rna-gnl|WGS:JAAEIQ|K452DRAFT_mRNA293550_R0
NODE_1_length_1303379_cov_97.763543	GeMoMa	CDS	293510	300398	+	Parent=TAB74_rna-gnl|WGS:JAAEIQ|K452DRAFT_mRNA293550_R0
NODE_1_length_1303379_cov_97.763543	GeMoMa	gene	306952	308519	-	ID=gene_3074;transcripts=1;complete=1
NODE_1_length_1303379_cov_97.763543	GeMoMa	mRNA	306952	308519	-	ID=TAB74_rna-gnl|WGS:JAAEIQ|K452DRAFT_mRNA217982_R0;ref-gene=TAB74_gene-K452DRAFT_217982;aa=505;raa=510;score=2013;prediction=0;bestScore=2013;ce=2;rce=2;pAA=0.8201;iAA=0.7834;lpm=41;maxScore=2557;maxGap=10;nps=0;start=M;stop=*;evidence=1;Parent=gene_3074;sumWeight=1.0;
NODE_1_length_1303379_cov_97.763543	GeMoMa	CDS	307622	308519	-	Parent=TAB74_rna-gnl|WGS:JAAEIQ|K452DRAFT_mRNA217982_R0
NODE_1_length_1303379_cov_97.763543	GeMoMa	CDS	306952	307568	-	Parent=TAB74_rna-gnl|WGS:JAAEIQ|K452DRAFT_mRNA217982_R0
NODE_1_length_1303379_cov_97.763543	GeMoMa	gene	328976	329960	-	ID=gene_3075;transcripts=1;complete=1
NODE_1_length_1303379_cov_97.763543	GeMoMa	mRNA	328976	329960	-	ID=TAB74_rna-gnl|WGS:JAAEIQ|K452DRAFT_mRNA261182_R0;ref-gene=TAB74_gene-K452DRAFT_261182;aa=304;raa=295;score=1308;prediction=0;bestScore=1308;ce=2;rce=2;pAA=0.8984;iAA=0.859;lpm=42;maxScore=1529;maxGap=8;nps=0;start=M;stop=*;evidence=1;Parent=gene_3075;sumWeight=1.0;alternative="TAB74_gene-K452DRAFT_327238";
NODE_1_length_1303379_cov_97.763543	GeMoMa	CDS	329909	329960	-	Parent=TAB74_rna-gnl|WGS:JAAEIQ|K452DRAFT_mRNA261182_R0
NODE_1_length_1303379_cov_97.763543	GeMoMa	CDS	328976	329835	-	Parent=TAB74_rna-gnl|WGS:JAAEIQ|K452DRAFT_mRNA261182_R0
NODE_1_length_1303379_cov_97.763543	GeMoMa	gene	330834	332981	+	ID=gene_3254;transcripts=1;complete=1
NODE_1_length_1303379_cov_97.763543	GeMoMa	mRNA	330834	332981	+	ID=TAB74_rna-gnl|WGS:JAAEIQ|K452DRAFT_mRNA450_R0;ref-gene=TAB74_gene-K452DRAFT_450;aa=698;raa=684;score=3004;prediction=0;bestScore=3004;ce=2;rce=1;pAA=0.8541;iAA=0.804;lpm=41;maxScore=3616;maxGap=15;nps=0;start=M;stop=*;evidence=1;Parent=gene_3254;sumWeight=1.0;
NODE_1_length_1303379_cov_97.763543	GeMoMa	CDS	330834	331106	+	Parent=TAB74_rna-gnl|WGS:JAAEIQ|K452DRAFT_mRNA450_R0
NODE_1_length_1303379_cov_97.763543	GeMoMa	CDS	331161	332981	+	Parent=TAB74_rna-gnl|WGS:JAAEIQ|K452DRAFT_mRNA450_R0
NODE_1_length_1303379_cov_97.763543	GeMoMa	gene	333580	335575	+	ID=gene_3255;transcripts=1;complete=1
NODE_1_length_1303379_cov_97.763543	GeMoMa	mRNA	333580	335575	+	ID=TAB74_rna-gnl|WGS:JAAEIQ|K452DRAFT_mRNA347890_R0;ref-gene=TAB74_gene-K452DRAFT_347890;aa=610;raa=610;score=2886;prediction=0;bestScore=2886;ce=4;rce=4;pAA=0.9098;iAA=0.882;lpm=72;maxScore=3198;maxGap=0;nps=0;start=M;stop=*;evidence=1;Parent=gene_3255;sumWeight=1.0;
NODE_1_length_1303379_cov_97.763543	GeMoMa	CDS	333580	333595	+	Parent=TAB74_rna-gnl|WGS:JAAEIQ|K452DRAFT_mRNA347890_R0
NODE_1_length_1303379_cov_97.763543	GeMoMa	CDS	333648	333736	+	Parent=TAB74_rna-gnl|WGS:JAAEIQ|K452DRAFT_mRNA347890_R0
NODE_1_length_1303379_cov_97.763543	GeMoMa	CDS	333789	333966	+	Parent=TAB74_rna-gnl|WGS:JAAEIQ|K452DRAFT_mRNA347890_R0
NODE_1_length_1303379_cov_97.763543	GeMoMa	CDS	334029	335575	+	Parent=TAB74_rna-gnl|WGS:JAAEIQ|K452DRAFT_mRNA347890_R0
NODE_1_length_1303379_cov_97.763543	GeMoMa	gene	336892	341190	+	ID=gene_3256;transcripts=1;complete=1
NODE_1_length_1303379_cov_97.763543	GeMoMa	mRNA	336892	341190	+	ID=TAB74_rna-gnl|WGS:JAAEIQ|K452DRAFT_mRNA218057_R0;ref-gene=TAB74_gene-K452DRAFT_218057;aa=1262;raa=1231;score=4390;prediction=0;bestScore=4390;ce=10;rce=9;pAA=0.7496;iAA=0.6532;lpm=33;maxScore=6493;maxGap=52;nps=0;start=M;stop=*;evidence=1;Parent=gene_3256;sumWeight=1.0;
NODE_1_length_1303379_cov_97.763543	GeMoMa	CDS	336892	337246	+	Parent=TAB74_rna-gnl|WGS:JAAEIQ|K452DRAFT_mRNA218057_R0
NODE_1_length_1303379_cov_97.763543	GeMoMa	CDS	337297	337458	+	Parent=TAB74_rna-gnl|WGS:JAAEIQ|K452DRAFT_mRNA218057_R0
NODE_1_length_1303379_cov_97.763543	GeMoMa	CDS	337509	337625	+	Parent=TAB74_rna-gnl|WGS:JAAEIQ|K452DRAFT_mRNA218057_R0
NODE_1_length_1303379_cov_97.763543	GeMoMa	CDS	337676	338097	+	Parent=TAB74_rna-gnl|WGS:JAAEIQ|K452DRAFT_mRNA218057_R0
NODE_1_length_1303379_cov_97.763543	GeMoMa	CDS	338164	338296	+	Parent=TAB74_rna-gnl|WGS:JAAEIQ|K452DRAFT_mRNA218057_R0
NODE_1_length_1303379_cov_97.763543	GeMoMa	CDS	338372	338869	+	Parent=TAB74_rna-gnl|WGS:JAAEIQ|K452DRAFT_mRNA218057_R0
NODE_1_length_1303379_cov_97.763543	GeMoMa	CDS	338918	339094	+	Parent=TAB74_rna-gnl|WGS:JAAEIQ|K452DRAFT_mRNA218057_R0
NODE_1_length_1303379_cov_97.763543	GeMoMa	CDS	339144	339485	+	Parent=TAB74_rna-gnl|WGS:JAAEIQ|K452DRAFT_mRNA218057_R0
NODE_1_length_1303379_cov_97.763543	GeMoMa	CDS	339535	340544	+	Parent=TAB74_rna-gnl|WGS:JAAEIQ|K452DRAFT_mRNA218057_R0
NODE_1_length_1303379_cov_97.763543	GeMoMa	CDS	340621	341190	+	Parent=TAB74_rna-gnl|WGS:JAAEIQ|K452DRAFT_mRNA218057_R0
NODE_1_length_1303379_cov_97.763543	GeMoMa	gene	342016	346317	-	ID=gene_3076;transcripts=1;complete=1
NODE_1_length_1303379_cov_97.763543	GeMoMa	mRNA	342016	346317	-	ID=TAB74_rna-gnl|WGS:JAAEIQ|K452DRAFT_mRNA240168_R0;ref-gene=TAB74_gene-K452DRAFT_240168;aa=1338;raa=1333;score=4820;prediction=0;bestScore=4820;ce=6;rce=6;pAA=0.8056;iAA=0.7087;lpm=37;maxScore=6784;maxGap=23;nps=0;start=M;stop=*;evidence=1;Parent=gene_3076;sumWeight=1.0;
NODE_1_length_1303379_cov_97.763543	GeMoMa	CDS	345553	346317	-	Parent=TAB74_rna-gnl|WGS:JAAEIQ|K452DRAFT_mRNA240168_R0
NODE_1_length_1303379_cov_97.763543	GeMoMa	CDS	345463	345494	-	Parent=TAB74_rna-gnl|WGS:JAAEIQ|K452DRAFT_mRNA240168_R0
NODE_1_length_1303379_cov_97.763543	GeMoMa	CDS	345315	345409	-	Parent=TAB74_rna-gnl|WGS:JAAEIQ|K452DRAFT_mRNA240168_R0
NODE_1_length_1303379_cov_97.763543	GeMoMa	CDS	344294	345264	-	Parent=TAB74_rna-gnl|WGS:JAAEIQ|K452DRAFT_mRNA240168_R0
NODE_1_length_1303379_cov_97.763543	GeMoMa	CDS	343569	344224	-	Parent=TAB74_rna-gnl|WGS:JAAEIQ|K452DRAFT_mRNA240168_R0
NODE_1_length_1303379_cov_97.763543	GeMoMa	CDS	342016	343510	-	Parent=TAB74_rna-gnl|WGS:JAAEIQ|K452DRAFT_mRNA240168_R0
NODE_1_length_1303379_cov_97.763543	GeMoMa	gene	352879	354630	-	ID=gene_3077;transcripts=1;complete=1
NODE_1_length_1303379_cov_97.763543	GeMoMa	mRNA	352879	354630	-	ID=TAB74_rna-gnl|WGS:JAAEIQ|K452DRAFT_mRNA217786_R0;ref-gene=TAB74_gene-K452DRAFT_217786;aa=559;raa=559;score=2533;prediction=0;bestScore=2533;ce=2;rce=2;pAA=0.8893;iAA=0.8446;lpm=54;maxScore=2972;maxGap=1;nps=0;start=M;stop=*;evidence=1;Parent=gene_3077;sumWeight=1.0;
NODE_1_length_1303379_cov_97.763543	GeMoMa	CDS	354228	354630	-	Parent=TAB74_rna-gnl|WGS:JAAEIQ|K452DRAFT_mRNA217786_R0
NODE_1_length_1303379_cov_97.763543	GeMoMa	CDS	352879	354152	-	Parent=TAB74_rna-gnl|WGS:JAAEIQ|K452DRAFT_mRNA217786_R0
NODE_1_length_1303379_cov_97.763543	GeMoMa	gene	358934	361979	+	ID=gene_3257;transcripts=1;complete=1
NODE_1_length_1303379_cov_97.763543	GeMoMa	mRNA	358934	361979	+	ID=TAB74_rna-gnl|WGS:JAAEIQ|K452DRAFT_mRNA354521_R0;ref-gene=TAB74_gene-K452DRAFT_354521;aa=973;raa=980;score=4319;prediction=0;bestScore=4319;ce=2;rce=2;pAA=0.8899;iAA=0.8614;lpm=77;maxScore=4982;maxGap=3;nps=0;start=M;stop=*;evidence=1;Parent=gene_3257;sumWeight=1.0;
NODE_1_length_1303379_cov_97.763543	GeMoMa	CDS	358934	359079	+	Parent=TAB74_rna-gnl|WGS:JAAEIQ|K452DRAFT_mRNA354521_R0
NODE_1_length_1303379_cov_97.763543	GeMoMa	CDS	359207	361979	+	Parent=TAB74_rna-gnl|WGS:JAAEIQ|K452DRAFT_mRNA354521_R0
NODE_1_length_1303379_cov_97.763543	GeMoMa	gene	362639	363313	+	ID=gene_3258;transcripts=1;complete=1
NODE_1_length_1303379_cov_97.763543	GeMoMa	mRNA	362639	363313	+	ID=TAB74_rna-gnl|WGS:JAAEIQ|K452DRAFT_mRNA293527_R0;ref-gene=TAB74_gene-K452DRAFT_293527;aa=225;raa=289;score=380;prediction=0;bestScore=380;ce=1;rce=1;pAA=0.547;iAA=0.3423;lpm=14;maxScore=1665;maxGap=19;nps=0;start=M;stop=*;evidence=1;Parent=gene_3258;sumWeight=1.0;
NODE_1_length_1303379_cov_97.763543	GeMoMa	CDS	362639	363313	+	Parent=TAB74_rna-gnl|WGS:JAAEIQ|K452DRAFT_mRNA293527_R0
NODE_1_length_1303379_cov_97.763543	GeMoMa	gene	365932	366620	+	ID=gene_3259;transcripts=1;complete=1
NODE_1_length_1303379_cov_97.763543	GeMoMa	mRNA	365932	366620	+	ID=TAB74_rna-gnl|WGS:JAAEIQ|K452DRAFT_mRNA282023_R0;ref-gene=TAB74_gene-K452DRAFT_282023;aa=214;raa=213;score=845;prediction=0;bestScore=845;ce=2;rce=2;pAA=0.8131;iAA=0.6963;lpm=16;maxScore=1194;maxGap=1;nps=0;start=M;stop=*;evidence=1;Parent=gene_3259;sumWeight=1.0;
NODE_1_length_1303379_cov_97.763543	GeMoMa	CDS	365932	365973	+	Parent=TAB74_rna-gnl|WGS:JAAEIQ|K452DRAFT_mRNA282023_R0
NODE_1_length_1303379_cov_97.763543	GeMoMa	CDS	366021	366620	+	Parent=TAB74_rna-gnl|WGS:JAAEIQ|K452DRAFT_mRNA282023_R0
NODE_1_length_1303379_cov_97.763543	GeMoMa	gene	367558	369628	+	ID=gene_3260;transcripts=1;complete=1
NODE_1_length_1303379_cov_97.763543	GeMoMa	mRNA	367558	369628	+	ID=TAB74_rna-gnl|WGS:JAAEIQ|K452DRAFT_mRNA218143_R0;ref-gene=TAB74_gene-K452DRAFT_218143;aa=648;raa=605;score=2265;prediction=0;bestScore=2265;ce=3;rce=2;pAA=0.7445;iAA=0.6987;lpm=68;maxScore=3192;maxGap=25;nps=0;start=M;stop=*;evidence=1;Parent=gene_3260;sumWeight=1.0;
NODE_1_length_1303379_cov_97.763543	GeMoMa	CDS	367558	367804	+	Parent=TAB74_rna-gnl|WGS:JAAEIQ|K452DRAFT_mRNA218143_R0
NODE_1_length_1303379_cov_97.763543	GeMoMa	CDS	367874	367995	+	Parent=TAB74_rna-gnl|WGS:JAAEIQ|K452DRAFT_mRNA218143_R0
NODE_1_length_1303379_cov_97.763543	GeMoMa	CDS	368054	369628	+	Parent=TAB74_rna-gnl|WGS:JAAEIQ|K452DRAFT_mRNA218143_R0
NODE_1_length_1303379_cov_97.763543	GeMoMa	gene	371242	372573	-	ID=gene_3078;transcripts=1;complete=1
NODE_1_length_1303379_cov_97.763543	GeMoMa	mRNA	371242	372573	-	ID=TAB74_rna-gnl|WGS:JAAEIQ|K452DRAFT_mRNA281999_R0;ref-gene=TAB74_gene-K452DRAFT_281999;aa=444;raa=447;score=771;prediction=0;bestScore=771;ce=1;rce=1;pAA=0.6226;iAA=0.3945;lpm=14;maxScore=2398;maxGap=10;nps=0;start=M;stop=*;evidence=1;Parent=gene_3078;sumWeight=1.0;
NODE_1_length_1303379_cov_97.763543	GeMoMa	CDS	371242	372573	-	Parent=TAB74_rna-gnl|WGS:JAAEIQ|K452DRAFT_mRNA281999_R0
NODE_1_length_1303379_cov_97.763543	GeMoMa	gene	374606	376493	-	ID=gene_3079;transcripts=1;complete=1
NODE_1_length_1303379_cov_97.763543	GeMoMa	mRNA	374606	376493	-	ID=TAB74_rna-gnl|WGS:JAAEIQ|K452DRAFT_mRNA288326_R1;ref-gene=TAB74_gene-K452DRAFT_288326;aa=587;raa=618;score=804;prediction=1;bestScore=1720;ce=3;rce=2;pAA=0.5944;iAA=0.37;lpm=12;maxScore=3231;maxGap=17;nps=0;start=M;stop=*;evidence=1;Parent=gene_3079;sumWeight=1.0;alternative="TAB74_gene-K452DRAFT_323036";
NODE_1_length_1303379_cov_97.763543	GeMoMa	CDS	376357	376493	-	Parent=TAB74_rna-gnl|WGS:JAAEIQ|K452DRAFT_mRNA288326_R1
NODE_1_length_1303379_cov_97.763543	GeMoMa	CDS	375806	376290	-	Parent=TAB74_rna-gnl|WGS:JAAEIQ|K452DRAFT_mRNA288326_R1
NODE_1_length_1303379_cov_97.763543	GeMoMa	CDS	374606	375744	-	Parent=TAB74_rna-gnl|WGS:JAAEIQ|K452DRAFT_mRNA288326_R1
NODE_1_length_1303379_cov_97.763543	GeMoMa	gene	381049	382461	+	ID=gene_3261;transcripts=1;complete=1
NODE_1_length_1303379_cov_97.763543	GeMoMa	mRNA	381049	382461	+	ID=TAB74_rna-gnl|WGS:JAAEIQ|K452DRAFT_mRNA217617_R1;ref-gene=TAB74_gene-K452DRAFT_217617;aa=442;raa=438;score=1041;prediction=1;bestScore=1906;ce=2;rce=2;pAA=0.681;iAA=0.457;lpm=13;maxScore=2264;maxGap=3;nps=0;start=M;stop=*;evidence=1;Parent=gene_3261;sumWeight=1.0;alternative="TAB74_gene-K452DRAFT_234891";
NODE_1_length_1303379_cov_97.763543	GeMoMa	CDS	381049	381861	+	Parent=TAB74_rna-gnl|WGS:JAAEIQ|K452DRAFT_mRNA217617_R1
NODE_1_length_1303379_cov_97.763543	GeMoMa	CDS	381949	382461	+	Parent=TAB74_rna-gnl|WGS:JAAEIQ|K452DRAFT_mRNA217617_R1
NODE_1_length_1303379_cov_97.763543	GeMoMa	gene	391035	392480	-	ID=gene_3080;transcripts=1;complete=1
NODE_1_length_1303379_cov_97.763543	GeMoMa	mRNA	391035	392480	-	ID=TAB74_rna-gnl|WGS:JAAEIQ|K452DRAFT_mRNA217962_R0;ref-gene=TAB74_gene-K452DRAFT_217962;aa=399;raa=378;score=1386;prediction=0;bestScore=1386;ce=5;rce=5;pAA=0.7728;iAA=0.7185;lpm=74;maxScore=1895;maxGap=16;nps=0;start=M;stop=*;evidence=1;Parent=gene_3080;sumWeight=1.0;
NODE_1_length_1303379_cov_97.763543	GeMoMa	CDS	392312	392480	-	Parent=TAB74_rna-gnl|WGS:JAAEIQ|K452DRAFT_mRNA217962_R0
NODE_1_length_1303379_cov_97.763543	GeMoMa	CDS	392137	392255	-	Parent=TAB74_rna-gnl|WGS:JAAEIQ|K452DRAFT_mRNA217962_R0
NODE_1_length_1303379_cov_97.763543	GeMoMa	CDS	391842	392084	-	Parent=TAB74_rna-gnl|WGS:JAAEIQ|K452DRAFT_mRNA217962_R0
NODE_1_length_1303379_cov_97.763543	GeMoMa	CDS	391647	391765	-	Parent=TAB74_rna-gnl|WGS:JAAEIQ|K452DRAFT_mRNA217962_R0
NODE_1_length_1303379_cov_97.763543	GeMoMa	CDS	391035	391581	-	Parent=TAB74_rna-gnl|WGS:JAAEIQ|K452DRAFT_mRNA217962_R0
NODE_1_length_1303379_cov_97.763543	GeMoMa	gene	392733	395428	+	ID=gene_3262;transcripts=1;complete=1
NODE_1_length_1303379_cov_97.763543	GeMoMa	mRNA	392733	395428	+	ID=TAB74_rna-gnl|WGS:JAAEIQ|K452DRAFT_mRNA293504_R0;ref-gene=TAB74_gene-K452DRAFT_293504;aa=749;raa=702;score=2911;prediction=0;bestScore=2911;ce=7;rce=7;pAA=0.8411;iAA=0.7931;lpm=54;maxScore=3556;maxGap=17;nps=0;start=M;stop=*;evidence=1;Parent=gene_3262;sumWeight=1.0;
NODE_1_length_1303379_cov_97.763543	GeMoMa	CDS	392733	393134	+	Parent=TAB74_rna-gnl|WGS:JAAEIQ|K452DRAFT_mRNA293504_R0
NODE_1_length_1303379_cov_97.763543	GeMoMa	CDS	393206	393268	+	Parent=TAB74_rna-gnl|WGS:JAAEIQ|K452DRAFT_mRNA293504_R0
NODE_1_length_1303379_cov_97.763543	GeMoMa	CDS	393336	393450	+	Parent=TAB74_rna-gnl|WGS:JAAEIQ|K452DRAFT_mRNA293504_R0
NODE_1_length_1303379_cov_97.763543	GeMoMa	CDS	393518	393786	+	Parent=TAB74_rna-gnl|WGS:JAAEIQ|K452DRAFT_mRNA293504_R0
NODE_1_length_1303379_cov_97.763543	GeMoMa	CDS	393847	394023	+	Parent=TAB74_rna-gnl|WGS:JAAEIQ|K452DRAFT_mRNA293504_R0
NODE_1_length_1303379_cov_97.763543	GeMoMa	CDS	394104	394896	+	Parent=TAB74_rna-gnl|WGS:JAAEIQ|K452DRAFT_mRNA293504_R0
NODE_1_length_1303379_cov_97.763543	GeMoMa	CDS	395001	395428	+	Parent=TAB74_rna-gnl|WGS:JAAEIQ|K452DRAFT_mRNA293504_R0
NODE_1_length_1303379_cov_97.763543	GeMoMa	gene	404520	405980	-	ID=gene_3081;transcripts=1;complete=1
NODE_1_length_1303379_cov_97.763543	GeMoMa	mRNA	404520	405980	-	ID=TAB74_rna-gnl|WGS:JAAEIQ|K452DRAFT_mRNA282003_R0;ref-gene=TAB74_gene-K452DRAFT_282003;aa=487;raa=487;score=2101;prediction=0;bestScore=2101;ce=1;rce=1;pAA=0.8378;iAA=0.7823;lpm=35;maxScore=2578;maxGap=0;nps=0;start=M;stop=*;evidence=1;Parent=gene_3081;sumWeight=1.0;alternative="TAB74_gene-K452DRAFT_290800";
NODE_1_length_1303379_cov_97.763543	GeMoMa	CDS	404520	405980	-	Parent=TAB74_rna-gnl|WGS:JAAEIQ|K452DRAFT_mRNA282003_R0
NODE_1_length_1303379_cov_97.763543	GeMoMa	gene	406847	409451	-	ID=gene_3082;transcripts=1;complete=1
NODE_1_length_1303379_cov_97.763543	GeMoMa	mRNA	406847	409451	-	ID=TAB74_rna-gnl|WGS:JAAEIQ|K452DRAFT_mRNA314269_R0;ref-gene=TAB74_gene-K452DRAFT_314269;aa=571;raa=590;score=2050;prediction=0;bestScore=2050;ce=9;rce=9;pAA=0.7778;iAA=0.67;lpm=49;maxScore=3121;maxGap=7;nps=0;start=M;stop=*;evidence=1;Parent=gene_3082;sumWeight=1.0;
NODE_1_length_1303379_cov_97.763543	GeMoMa	CDS	409447	409451	-	Parent=TAB74_rna-gnl|WGS:JAAEIQ|K452DRAFT_mRNA314269_R0
NODE_1_length_1303379_cov_97.763543	GeMoMa	CDS	408920	408948	-	Parent=TAB74_rna-gnl|WGS:JAAEIQ|K452DRAFT_mRNA314269_R0
NODE_1_length_1303379_cov_97.763543	GeMoMa	CDS	408649	408852	-	Parent=TAB74_rna-gnl|WGS:JAAEIQ|K452DRAFT_mRNA314269_R0
NODE_1_length_1303379_cov_97.763543	GeMoMa	CDS	408146	408597	-	Parent=TAB74_rna-gnl|WGS:JAAEIQ|K452DRAFT_mRNA314269_R0
NODE_1_length_1303379_cov_97.763543	GeMoMa	CDS	407831	408092	-	Parent=TAB74_rna-gnl|WGS:JAAEIQ|K452DRAFT_mRNA314269_R0
NODE_1_length_1303379_cov_97.763543	GeMoMa	CDS	407354	407776	-	Parent=TAB74_rna-gnl|WGS:JAAEIQ|K452DRAFT_mRNA314269_R0
NODE_1_length_1303379_cov_97.763543	GeMoMa	CDS	407188	407294	-	Parent=TAB74_rna-gnl|WGS:JAAEIQ|K452DRAFT_mRNA314269_R0
NODE_1_length_1303379_cov_97.763543	GeMoMa	CDS	407034	407133	-	Parent=TAB74_rna-gnl|WGS:JAAEIQ|K452DRAFT_mRNA314269_R0
NODE_1_length_1303379_cov_97.763543	GeMoMa	CDS	406847	406977	-	Parent=TAB74_rna-gnl|WGS:JAAEIQ|K452DRAFT_mRNA314269_R0
NODE_1_length_1303379_cov_97.763543	GeMoMa	gene	409786	411757	+	ID=gene_3263;transcripts=1;complete=1
NODE_1_length_1303379_cov_97.763543	GeMoMa	mRNA	409786	411757	+	ID=TAB74_rna-gnl|WGS:JAAEIQ|K452DRAFT_mRNA345420_R1;ref-gene=TAB74_gene-K452DRAFT_345420;aa=505;raa=524;score=1253;prediction=1;bestScore=2159;ce=5;rce=3;pAA=0.6704;iAA=0.5179;lpm=14;maxScore=2681;maxGap=12;nps=0;start=M;stop=*;evidence=1;Parent=gene_3263;sumWeight=1.0;
NODE_1_length_1303379_cov_97.763543	GeMoMa	CDS	409786	409897	+	Parent=TAB74_rna-gnl|WGS:JAAEIQ|K452DRAFT_mRNA345420_R1
NODE_1_length_1303379_cov_97.763543	GeMoMa	CDS	410181	410396	+	Parent=TAB74_rna-gnl|WGS:JAAEIQ|K452DRAFT_mRNA345420_R1
NODE_1_length_1303379_cov_97.763543	GeMoMa	CDS	410433	410951	+	Parent=TAB74_rna-gnl|WGS:JAAEIQ|K452DRAFT_mRNA345420_R1
NODE_1_length_1303379_cov_97.763543	GeMoMa	CDS	411036	411439	+	Parent=TAB74_rna-gnl|WGS:JAAEIQ|K452DRAFT_mRNA345420_R1
NODE_1_length_1303379_cov_97.763543	GeMoMa	CDS	411494	411757	+	Parent=TAB74_rna-gnl|WGS:JAAEIQ|K452DRAFT_mRNA345420_R1
NODE_1_length_1303379_cov_97.763543	GeMoMa	gene	411859	413656	-	ID=gene_3083;transcripts=1;complete=1
NODE_1_length_1303379_cov_97.763543	GeMoMa	mRNA	411859	413656	-	ID=TAB74_rna-gnl|WGS:JAAEIQ|K452DRAFT_mRNA217505_R0;ref-gene=TAB74_gene-K452DRAFT_217505;aa=551;raa=553;score=2609;prediction=0;bestScore=2609;ce=3;rce=3;pAA=0.9259;iAA=0.9005;lpm=62;maxScore=2857;maxGap=2;nps=0;start=M;stop=*;evidence=1;Parent=gene_3083;sumWeight=1.0;
NODE_1_length_1303379_cov_97.763543	GeMoMa	CDS	413534	413656	-	Parent=TAB74_rna-gnl|WGS:JAAEIQ|K452DRAFT_mRNA217505_R0
NODE_1_length_1303379_cov_97.763543	GeMoMa	CDS	412012	413451	-	Parent=TAB74_rna-gnl|WGS:JAAEIQ|K452DRAFT_mRNA217505_R0
NODE_1_length_1303379_cov_97.763543	GeMoMa	CDS	411859	411948	-	Parent=TAB74_rna-gnl|WGS:JAAEIQ|K452DRAFT_mRNA217505_R0
NODE_1_length_1303379_cov_97.763543	GeMoMa	gene	413959	414593	+	ID=gene_3264;transcripts=1;complete=1
NODE_1_length_1303379_cov_97.763543	GeMoMa	mRNA	413959	414593	+	ID=TAB74_rna-gnl|WGS:JAAEIQ|K452DRAFT_mRNA314265_R0;ref-gene=TAB74_gene-K452DRAFT_314265;aa=189;raa=189;score=903;prediction=0;bestScore=903;ce=2;rce=2;pAA=0.9418;iAA=0.9312;lpm=67;maxScore=957;maxGap=0;nps=0;start=M;stop=*;evidence=1;Parent=gene_3264;sumWeight=1.0;
NODE_1_length_1303379_cov_97.763543	GeMoMa	CDS	413959	414422	+	Parent=TAB74_rna-gnl|WGS:JAAEIQ|K452DRAFT_mRNA314265_R0
NODE_1_length_1303379_cov_97.763543	GeMoMa	CDS	414491	414593	+	Parent=TAB74_rna-gnl|WGS:JAAEIQ|K452DRAFT_mRNA314265_R0
NODE_1_length_1303379_cov_97.763543	GeMoMa	gene	414826	417875	-	ID=gene_3084;transcripts=1;complete=1
NODE_1_length_1303379_cov_97.763543	GeMoMa	mRNA	414826	417875	-	ID=TAB74_rna-gnl|WGS:JAAEIQ|K452DRAFT_mRNA330380_R0;ref-gene=TAB74_gene-K452DRAFT_330380;aa=877;raa=900;score=3244;prediction=0;bestScore=3244;ce=7;rce=7;pAA=0.7789;iAA=0.7081;lpm=38;maxScore=4582;maxGap=15;nps=0;start=M;stop=*;evidence=1;Parent=gene_3084;sumWeight=1.0;
NODE_1_length_1303379_cov_97.763543	GeMoMa	CDS	417752	417875	-	Parent=TAB74_rna-gnl|WGS:JAAEIQ|K452DRAFT_mRNA330380_R0
NODE_1_length_1303379_cov_97.763543	GeMoMa	CDS	417687	417691	-	Parent=TAB74_rna-gnl|WGS:JAAEIQ|K452DRAFT_mRNA330380_R0
NODE_1_length_1303379_cov_97.763543	GeMoMa	CDS	417435	417528	-	Parent=TAB74_rna-gnl|WGS:JAAEIQ|K452DRAFT_mRNA330380_R0
NODE_1_length_1303379_cov_97.763543	GeMoMa	CDS	417216	417379	-	Parent=TAB74_rna-gnl|WGS:JAAEIQ|K452DRAFT_mRNA330380_R0
NODE_1_length_1303379_cov_97.763543	GeMoMa	CDS	416514	417167	-	Parent=TAB74_rna-gnl|WGS:JAAEIQ|K452DRAFT_mRNA330380_R0
NODE_1_length_1303379_cov_97.763543	GeMoMa	CDS	415795	416460	-	Parent=TAB74_rna-gnl|WGS:JAAEIQ|K452DRAFT_mRNA330380_R0
NODE_1_length_1303379_cov_97.763543	GeMoMa	CDS	414826	415749	-	Parent=TAB74_rna-gnl|WGS:JAAEIQ|K452DRAFT_mRNA330380_R0
NODE_1_length_1303379_cov_97.763543	GeMoMa	gene	418510	420350	-	ID=gene_3085;transcripts=1;complete=1
NODE_1_length_1303379_cov_97.763543	GeMoMa	mRNA	418510	420350	-	ID=TAB74_rna-gnl|WGS:JAAEIQ|K452DRAFT_mRNA261219_R0;ref-gene=TAB74_gene-K452DRAFT_261219;aa=527;raa=539;score=2302;prediction=0;bestScore=2302;ce=6;rce=5;pAA=0.8708;iAA=0.8413;lpm=48;maxScore=2807;maxGap=10;nps=0;start=M;stop=*;evidence=1;Parent=gene_3085;sumWeight=1.0;
NODE_1_length_1303379_cov_97.763543	GeMoMa	CDS	420241	420350	-	Parent=TAB74_rna-gnl|WGS:JAAEIQ|K452DRAFT_mRNA261219_R0
NODE_1_length_1303379_cov_97.763543	GeMoMa	CDS	419771	420181	-	Parent=TAB74_rna-gnl|WGS:JAAEIQ|K452DRAFT_mRNA261219_R0
NODE_1_length_1303379_cov_97.763543	GeMoMa	CDS	419335	419712	-	Parent=TAB74_rna-gnl|WGS:JAAEIQ|K452DRAFT_mRNA261219_R0
NODE_1_length_1303379_cov_97.763543	GeMoMa	CDS	418974	419267	-	Parent=TAB74_rna-gnl|WGS:JAAEIQ|K452DRAFT_mRNA261219_R0
NODE_1_length_1303379_cov_97.763543	GeMoMa	CDS	418729	418927	-	Parent=TAB74_rna-gnl|WGS:JAAEIQ|K452DRAFT_mRNA261219_R0
NODE_1_length_1303379_cov_97.763543	GeMoMa	CDS	418510	418698	-	Parent=TAB74_rna-gnl|WGS:JAAEIQ|K452DRAFT_mRNA261219_R0
NODE_1_length_1303379_cov_97.763543	GeMoMa	gene	421274	423031	-	ID=gene_3086;transcripts=1;complete=1
NODE_1_length_1303379_cov_97.763543	GeMoMa	mRNA	421274	423031	-	ID=TAB74_rna-gnl|WGS:JAAEIQ|K452DRAFT_mRNA303955_R0;ref-gene=TAB74_gene-K452DRAFT_303955;aa=506;raa=535;score=1259;prediction=0;bestScore=1259;ce=3;rce=4;pAA=0.6716;iAA=0.5028;lpm=31;maxScore=2812;maxGap=23;nps=0;start=M;stop=*;evidence=1;Parent=gene_3086;sumWeight=1.0;
NODE_1_length_1303379_cov_97.763543	GeMoMa	CDS	422053	423031	-	Parent=TAB74_rna-gnl|WGS:JAAEIQ|K452DRAFT_mRNA303955_R0
NODE_1_length_1303379_cov_97.763543	GeMoMa	CDS	421811	421861	-	Parent=TAB74_rna-gnl|WGS:JAAEIQ|K452DRAFT_mRNA303955_R0
NODE_1_length_1303379_cov_97.763543	GeMoMa	CDS	421274	421761	-	Parent=TAB74_rna-gnl|WGS:JAAEIQ|K452DRAFT_mRNA303955_R0
NODE_1_length_1303379_cov_97.763543	GeMoMa	gene	423772	425530	+	ID=gene_3265;transcripts=1;complete=1
NODE_1_length_1303379_cov_97.763543	GeMoMa	mRNA	423772	425530	+	ID=TAB74_rna-gnl|WGS:JAAEIQ|K452DRAFT_mRNA292202_R1;ref-gene=TAB74_gene-K452DRAFT_292202;aa=513;raa=554;score=985;prediction=1;bestScore=2278;ce=3;rce=6;pAA=0.5919;iAA=0.4152;lpm=11;maxScore=2832;maxGap=27;nps=0;start=M;stop=*;evidence=1;Parent=gene_3265;sumWeight=1.0;
NODE_1_length_1303379_cov_97.763543	GeMoMa	CDS	423772	423933	+	Parent=TAB74_rna-gnl|WGS:JAAEIQ|K452DRAFT_mRNA292202_R1
NODE_1_length_1303379_cov_97.763543	GeMoMa	CDS	424099	424156	+	Parent=TAB74_rna-gnl|WGS:JAAEIQ|K452DRAFT_mRNA292202_R1
NODE_1_length_1303379_cov_97.763543	GeMoMa	CDS	424212	425530	+	Parent=TAB74_rna-gnl|WGS:JAAEIQ|K452DRAFT_mRNA292202_R1
NODE_1_length_1303379_cov_97.763543	GeMoMa	gene	432519	434441	-	ID=gene_3087;transcripts=1;complete=1
NODE_1_length_1303379_cov_97.763543	GeMoMa	mRNA	432519	434441	-	ID=TAB74_rna-gnl|WGS:JAAEIQ|K452DRAFT_mRNA309529_R0;ref-gene=TAB74_gene-K452DRAFT_309529;aa=558;raa=567;score=1593;prediction=0;bestScore=1593;ce=5;rce=5;pAA=0.7035;iAA=0.5474;lpm=19;maxScore=2934;maxGap=5;nps=0;start=M;stop=*;evidence=1;Parent=gene_3087;sumWeight=1.0;
NODE_1_length_1303379_cov_97.763543	GeMoMa	CDS	434229	434441	-	Parent=TAB74_rna-gnl|WGS:JAAEIQ|K452DRAFT_mRNA309529_R0
NODE_1_length_1303379_cov_97.763543	GeMoMa	CDS	434051	434171	-	Parent=TAB74_rna-gnl|WGS:JAAEIQ|K452DRAFT_mRNA309529_R0
NODE_1_length_1303379_cov_97.763543	GeMoMa	CDS	433381	433989	-	Parent=TAB74_rna-gnl|WGS:JAAEIQ|K452DRAFT_mRNA309529_R0
NODE_1_length_1303379_cov_97.763543	GeMoMa	CDS	433143	433324	-	Parent=TAB74_rna-gnl|WGS:JAAEIQ|K452DRAFT_mRNA309529_R0
NODE_1_length_1303379_cov_97.763543	GeMoMa	CDS	432519	433067	-	Parent=TAB74_rna-gnl|WGS:JAAEIQ|K452DRAFT_mRNA309529_R0
NODE_1_length_1303379_cov_97.763543	GeMoMa	gene	435411	436852	-	ID=gene_3088;transcripts=1;complete=1
NODE_1_length_1303379_cov_97.763543	GeMoMa	mRNA	435411	436852	-	ID=TAB74_rna-gnl|WGS:JAAEIQ|K452DRAFT_mRNA359532_R1;ref-gene=TAB74_gene-K452DRAFT_359532;aa=403;raa=398;score=1035;prediction=1;bestScore=1456;ce=5;rce=4;pAA=0.6973;iAA=0.5136;lpm=16;maxScore=2092;maxGap=2;nps=0;start=M;stop=*;evidence=1;Parent=gene_3088;sumWeight=1.0;
NODE_1_length_1303379_cov_97.763543	GeMoMa	CDS	436679	436852	-	Parent=TAB74_rna-gnl|WGS:JAAEIQ|K452DRAFT_mRNA359532_R1
NODE_1_length_1303379_cov_97.763543	GeMoMa	CDS	436504	436627	-	Parent=TAB74_rna-gnl|WGS:JAAEIQ|K452DRAFT_mRNA359532_R1
NODE_1_length_1303379_cov_97.763543	GeMoMa	CDS	436300	436426	-	Parent=TAB74_rna-gnl|WGS:JAAEIQ|K452DRAFT_mRNA359532_R1
NODE_1_length_1303379_cov_97.763543	GeMoMa	CDS	435777	436246	-	Parent=TAB74_rna-gnl|WGS:JAAEIQ|K452DRAFT_mRNA359532_R1
NODE_1_length_1303379_cov_97.763543	GeMoMa	CDS	435411	435724	-	Parent=TAB74_rna-gnl|WGS:JAAEIQ|K452DRAFT_mRNA359532_R1
NODE_1_length_1303379_cov_97.763543	GeMoMa	gene	438820	441457	-	ID=gene_3089;transcripts=1;complete=1
NODE_1_length_1303379_cov_97.763543	GeMoMa	mRNA	438820	441457	-	ID=TAB74_rna-gnl|WGS:JAAEIQ|K452DRAFT_mRNA321803_R3;ref-gene=TAB74_gene-K452DRAFT_321803;aa=636;raa=668;score=942;prediction=3;bestScore=2252;ce=9;rce=3;pAA=0.5716;iAA=0.3844;lpm=12;maxScore=3388;maxGap=32;nps=0;start=M;stop=*;evidence=1;Parent=gene_3089;sumWeight=1.0;
NODE_1_length_1303379_cov_97.763543	GeMoMa	CDS	441336	441457	-	Parent=TAB74_rna-gnl|WGS:JAAEIQ|K452DRAFT_mRNA321803_R3
NODE_1_length_1303379_cov_97.763543	GeMoMa	CDS	441120	441186	-	Parent=TAB74_rna-gnl|WGS:JAAEIQ|K452DRAFT_mRNA321803_R3
NODE_1_length_1303379_cov_97.763543	GeMoMa	CDS	440875	441065	-	Parent=TAB74_rna-gnl|WGS:JAAEIQ|K452DRAFT_mRNA321803_R3
NODE_1_length_1303379_cov_97.763543	GeMoMa	CDS	440587	440670	-	Parent=TAB74_rna-gnl|WGS:JAAEIQ|K452DRAFT_mRNA321803_R3
NODE_1_length_1303379_cov_97.763543	GeMoMa	CDS	440325	440515	-	Parent=TAB74_rna-gnl|WGS:JAAEIQ|K452DRAFT_mRNA321803_R3
NODE_1_length_1303379_cov_97.763543	GeMoMa	CDS	440000	440223	-	Parent=TAB74_rna-gnl|WGS:JAAEIQ|K452DRAFT_mRNA321803_R3
NODE_1_length_1303379_cov_97.763543	GeMoMa	CDS	439631	439949	-	Parent=TAB74_rna-gnl|WGS:JAAEIQ|K452DRAFT_mRNA321803_R3
NODE_1_length_1303379_cov_97.763543	GeMoMa	CDS	439109	439581	-	Parent=TAB74_rna-gnl|WGS:JAAEIQ|K452DRAFT_mRNA321803_R3
NODE_1_length_1303379_cov_97.763543	GeMoMa	CDS	438820	439056	-	Parent=TAB74_rna-gnl|WGS:JAAEIQ|K452DRAFT_mRNA321803_R3
NODE_1_length_1303379_cov_97.763543	GeMoMa	gene	442867	443311	-	ID=gene_3090;transcripts=1;complete=1
NODE_1_length_1303379_cov_97.763543	GeMoMa	mRNA	442867	443311	-	ID=TAB74_rna-gnl|WGS:JAAEIQ|K452DRAFT_mRNA300294_R0;ref-gene=TAB74_gene-K452DRAFT_300294;aa=103;raa=100;score=320;prediction=0;bestScore=320;ce=3;rce=3;pAA=0.8077;iAA=0.7019;lpm=21;maxScore=501;maxGap=3;nps=0;start=M;stop=*;evidence=1;Parent=gene_3090;sumWeight=1.0;
NODE_1_length_1303379_cov_97.763543	GeMoMa	CDS	443295	443311	-	Parent=TAB74_rna-gnl|WGS:JAAEIQ|K452DRAFT_mRNA300294_R0
NODE_1_length_1303379_cov_97.763543	GeMoMa	CDS	443091	443242	-	Parent=TAB74_rna-gnl|WGS:JAAEIQ|K452DRAFT_mRNA300294_R0
NODE_1_length_1303379_cov_97.763543	GeMoMa	CDS	442867	443006	-	Parent=TAB74_rna-gnl|WGS:JAAEIQ|K452DRAFT_mRNA300294_R0
NODE_1_length_1303379_cov_97.763543	GeMoMa	gene	444456	445780	+	ID=gene_3266;transcripts=1;complete=1
NODE_1_length_1303379_cov_97.763543	GeMoMa	mRNA	444456	445780	+	ID=TAB74_rna-gnl|WGS:JAAEIQ|K452DRAFT_mRNA352515_R0;ref-gene=TAB74_gene-K452DRAFT_352515;aa=191;raa=212;score=514;prediction=0;bestScore=514;ce=5;rce=3;pAA=0.6278;iAA=0.5516;lpm=12;maxScore=1119;maxGap=17;nps=0;start=M;stop=*;evidence=1;Parent=gene_3266;sumWeight=1.0;
NODE_1_length_1303379_cov_97.763543	GeMoMa	CDS	444456	444541	+	Parent=TAB74_rna-gnl|WGS:JAAEIQ|K452DRAFT_mRNA352515_R0
NODE_1_length_1303379_cov_97.763543	GeMoMa	CDS	444573	444639	+	Parent=TAB74_rna-gnl|WGS:JAAEIQ|K452DRAFT_mRNA352515_R0
NODE_1_length_1303379_cov_97.763543	GeMoMa	CDS	444688	444853	+	Parent=TAB74_rna-gnl|WGS:JAAEIQ|K452DRAFT_mRNA352515_R0
NODE_1_length_1303379_cov_97.763543	GeMoMa	CDS	444904	445140	+	Parent=TAB74_rna-gnl|WGS:JAAEIQ|K452DRAFT_mRNA352515_R0
NODE_1_length_1303379_cov_97.763543	GeMoMa	CDS	445764	445780	+	Parent=TAB74_rna-gnl|WGS:JAAEIQ|K452DRAFT_mRNA352515_R0
NODE_1_length_1303379_cov_97.763543	GeMoMa	gene	448581	450499	-	ID=gene_3091;transcripts=1;complete=1
NODE_1_length_1303379_cov_97.763543	GeMoMa	mRNA	448581	450499	-	ID=TAB74_rna-gnl|WGS:JAAEIQ|K452DRAFT_mRNA229176_R1;ref-gene=TAB74_gene-K452DRAFT_229176;aa=524;raa=598;score=784;prediction=1;bestScore=1043;ce=8;rce=7;pAA=0.6325;iAA=0.3924;lpm=17;maxScore=3083;maxGap=26;nps=0;start=M;stop=*;evidence=1;Parent=gene_3091;sumWeight=1.0;
NODE_1_length_1303379_cov_97.763543	GeMoMa	CDS	450335	450499	-	Parent=TAB74_rna-gnl|WGS:JAAEIQ|K452DRAFT_mRNA229176_R1
NODE_1_length_1303379_cov_97.763543	GeMoMa	CDS	450163	450284	-	Parent=TAB74_rna-gnl|WGS:JAAEIQ|K452DRAFT_mRNA229176_R1
NODE_1_length_1303379_cov_97.763543	GeMoMa	CDS	450051	450115	-	Parent=TAB74_rna-gnl|WGS:JAAEIQ|K452DRAFT_mRNA229176_R1
NODE_1_length_1303379_cov_97.763543	GeMoMa	CDS	449724	449995	-	Parent=TAB74_rna-gnl|WGS:JAAEIQ|K452DRAFT_mRNA229176_R1
NODE_1_length_1303379_cov_97.763543	GeMoMa	CDS	449552	449675	-	Parent=TAB74_rna-gnl|WGS:JAAEIQ|K452DRAFT_mRNA229176_R1
NODE_1_length_1303379_cov_97.763543	GeMoMa	CDS	449022	449495	-	Parent=TAB74_rna-gnl|WGS:JAAEIQ|K452DRAFT_mRNA229176_R1
NODE_1_length_1303379_cov_97.763543	GeMoMa	CDS	448763	448979	-	Parent=TAB74_rna-gnl|WGS:JAAEIQ|K452DRAFT_mRNA229176_R1
NODE_1_length_1303379_cov_97.763543	GeMoMa	CDS	448581	448713	-	Parent=TAB74_rna-gnl|WGS:JAAEIQ|K452DRAFT_mRNA229176_R1
NODE_1_length_1303379_cov_97.763543	GeMoMa	gene	454055	455691	-	ID=gene_3092;transcripts=1;complete=1
NODE_1_length_1303379_cov_97.763543	GeMoMa	mRNA	454055	455691	-	ID=TAB74_rna-gnl|WGS:JAAEIQ|K452DRAFT_mRNA312511_R0;ref-gene=TAB74_gene-K452DRAFT_312511;aa=489;raa=493;score=1544;prediction=0;bestScore=1544;ce=4;rce=4;pAA=0.6964;iAA=0.5688;lpm=15;maxScore=2559;maxGap=5;nps=0;start=M;stop=*;evidence=1;Parent=gene_3092;sumWeight=1.0;
NODE_1_length_1303379_cov_97.763543	GeMoMa	CDS	455576	455691	-	Parent=TAB74_rna-gnl|WGS:JAAEIQ|K452DRAFT_mRNA312511_R0
NODE_1_length_1303379_cov_97.763543	GeMoMa	CDS	455466	455528	-	Parent=TAB74_rna-gnl|WGS:JAAEIQ|K452DRAFT_mRNA312511_R0
NODE_1_length_1303379_cov_97.763543	GeMoMa	CDS	455292	455406	-	Parent=TAB74_rna-gnl|WGS:JAAEIQ|K452DRAFT_mRNA312511_R0
NODE_1_length_1303379_cov_97.763543	GeMoMa	CDS	454055	455227	-	Parent=TAB74_rna-gnl|WGS:JAAEIQ|K452DRAFT_mRNA312511_R0
NODE_1_length_1303379_cov_97.763543	GeMoMa	gene	470078	472099	-	ID=gene_3093;transcripts=1;complete=1
NODE_1_length_1303379_cov_97.763543	GeMoMa	mRNA	470078	472099	-	ID=TAB74_rna-gnl|WGS:JAAEIQ|K452DRAFT_mRNA272908_R0;ref-gene=TAB74_gene-K452DRAFT_272908;aa=539;raa=571;score=1716;prediction=0;bestScore=1716;ce=7;rce=7;pAA=0.7123;iAA=0.5737;lpm=24;maxScore=2987;maxGap=23;nps=0;start=M;stop=*;evidence=1;Parent=gene_3093;sumWeight=1.0;
NODE_1_length_1303379_cov_97.763543	GeMoMa	CDS	471965	472099	-	Parent=TAB74_rna-gnl|WGS:JAAEIQ|K452DRAFT_mRNA272908_R0
NODE_1_length_1303379_cov_97.763543	GeMoMa	CDS	471665	471880	-	Parent=TAB74_rna-gnl|WGS:JAAEIQ|K452DRAFT_mRNA272908_R0
NODE_1_length_1303379_cov_97.763543	GeMoMa	CDS	471584	471607	-	Parent=TAB74_rna-gnl|WGS:JAAEIQ|K452DRAFT_mRNA272908_R0
NODE_1_length_1303379_cov_97.763543	GeMoMa	CDS	471478	471528	-	Parent=TAB74_rna-gnl|WGS:JAAEIQ|K452DRAFT_mRNA272908_R0
NODE_1_length_1303379_cov_97.763543	GeMoMa	CDS	471276	471394	-	Parent=TAB74_rna-gnl|WGS:JAAEIQ|K452DRAFT_mRNA272908_R0
NODE_1_length_1303379_cov_97.763543	GeMoMa	CDS	470433	471214	-	Parent=TAB74_rna-gnl|WGS:JAAEIQ|K452DRAFT_mRNA272908_R0
NODE_1_length_1303379_cov_97.763543	GeMoMa	CDS	470078	470367	-	Parent=TAB74_rna-gnl|WGS:JAAEIQ|K452DRAFT_mRNA272908_R0
NODE_1_length_1303379_cov_97.763543	GeMoMa	gene	478982	480112	+	ID=gene_3267;transcripts=1;complete=1
NODE_1_length_1303379_cov_97.763543	GeMoMa	mRNA	478982	480112	+	ID=TAB74_rna-gnl|WGS:JAAEIQ|K452DRAFT_mRNA288467_R0;ref-gene=TAB74_gene-K452DRAFT_288467;aa=377;raa=391;score=1094;prediction=0;bestScore=1094;ce=1;rce=1;pAA=0.7179;iAA=0.5894;lpm=23;maxScore=2057;maxGap=8;nps=0;start=M;stop=*;evidence=1;Parent=gene_3267;sumWeight=1.0;
NODE_1_length_1303379_cov_97.763543	GeMoMa	CDS	478982	480112	+	Parent=TAB74_rna-gnl|WGS:JAAEIQ|K452DRAFT_mRNA288467_R0
NODE_1_length_1303379_cov_97.763543	GeMoMa	gene	483357	485415	+	ID=gene_3268;transcripts=1;complete=1
NODE_1_length_1303379_cov_97.763543	GeMoMa	mRNA	483357	485415	+	ID=TAB74_rna-gnl|WGS:JAAEIQ|K452DRAFT_mRNA299132_R0;ref-gene=TAB74_gene-K452DRAFT_299132;aa=504;raa=512;score=1952;prediction=0;bestScore=1952;ce=7;rce=7;pAA=0.7949;iAA=0.707;lpm=29;maxScore=2685;maxGap=5;nps=0;start=M;stop=*;evidence=1;Parent=gene_3268;sumWeight=1.0;
NODE_1_length_1303379_cov_97.763543	GeMoMa	CDS	483357	483561	+	Parent=TAB74_rna-gnl|WGS:JAAEIQ|K452DRAFT_mRNA299132_R0
NODE_1_length_1303379_cov_97.763543	GeMoMa	CDS	483621	484159	+	Parent=TAB74_rna-gnl|WGS:JAAEIQ|K452DRAFT_mRNA299132_R0
NODE_1_length_1303379_cov_97.763543	GeMoMa	CDS	484210	484533	+	Parent=TAB74_rna-gnl|WGS:JAAEIQ|K452DRAFT_mRNA299132_R0
NODE_1_length_1303379_cov_97.763543	GeMoMa	CDS	484584	484609	+	Parent=TAB74_rna-gnl|WGS:JAAEIQ|K452DRAFT_mRNA299132_R0
NODE_1_length_1303379_cov_97.763543	GeMoMa	CDS	484876	484960	+	Parent=TAB74_rna-gnl|WGS:JAAEIQ|K452DRAFT_mRNA299132_R0
NODE_1_length_1303379_cov_97.763543	GeMoMa	CDS	485013	485176	+	Parent=TAB74_rna-gnl|WGS:JAAEIQ|K452DRAFT_mRNA299132_R0
NODE_1_length_1303379_cov_97.763543	GeMoMa	CDS	485247	485415	+	Parent=TAB74_rna-gnl|WGS:JAAEIQ|K452DRAFT_mRNA299132_R0
NODE_1_length_1303379_cov_97.763543	GeMoMa	gene	489260	490171	+	ID=gene_3269;transcripts=1;complete=1
NODE_1_length_1303379_cov_97.763543	GeMoMa	mRNA	489260	490171	+	ID=TAB74_rna-gnl|WGS:JAAEIQ|K452DRAFT_mRNA44939_R0;ref-gene=TAB74_gene-K452DRAFT_44939;aa=304;raa=461;score=278;prediction=0;bestScore=278;ce=1;rce=1;pAA=0.4401;iAA=0.2893;lpm=17;maxScore=2418;maxGap=51;nps=0;start=M;stop=*;evidence=1;Parent=gene_3269;sumWeight=1.0;
NODE_1_length_1303379_cov_97.763543	GeMoMa	CDS	489260	490171	+	Parent=TAB74_rna-gnl|WGS:JAAEIQ|K452DRAFT_mRNA44939_R0
NODE_1_length_1303379_cov_97.763543	GeMoMa	gene	490775	491208	-	ID=gene_3094;transcripts=1;complete=1
NODE_1_length_1303379_cov_97.763543	GeMoMa	mRNA	490775	491208	-	ID=TAB74_rna-gnl|WGS:JAAEIQ|K452DRAFT_mRNA299128_R0;ref-gene=TAB74_gene-K452DRAFT_299128;aa=94;raa=110;score=450;prediction=0;bestScore=450;ce=4;rce=4;pAA=0.7636;iAA=0.7182;lpm=21;maxScore=627;maxGap=16;nps=0;start=M;stop=*;evidence=1;Parent=gene_3094;sumWeight=1.0;
NODE_1_length_1303379_cov_97.763543	GeMoMa	CDS	491067	491208	-	Parent=TAB74_rna-gnl|WGS:JAAEIQ|K452DRAFT_mRNA299128_R0
NODE_1_length_1303379_cov_97.763543	GeMoMa	CDS	490984	491015	-	Parent=TAB74_rna-gnl|WGS:JAAEIQ|K452DRAFT_mRNA299128_R0
NODE_1_length_1303379_cov_97.763543	GeMoMa	CDS	490872	490935	-	Parent=TAB74_rna-gnl|WGS:JAAEIQ|K452DRAFT_mRNA299128_R0
NODE_1_length_1303379_cov_97.763543	GeMoMa	CDS	490775	490818	-	Parent=TAB74_rna-gnl|WGS:JAAEIQ|K452DRAFT_mRNA299128_R0
NODE_1_length_1303379_cov_97.763543	GeMoMa	gene	491751	492802	+	ID=gene_3270;transcripts=1;complete=1
NODE_1_length_1303379_cov_97.763543	GeMoMa	mRNA	491751	492802	+	ID=TAB74_rna-gnl|WGS:JAAEIQ|K452DRAFT_mRNA288454_R0;ref-gene=TAB74_gene-K452DRAFT_288454;aa=312;raa=315;score=1225;prediction=0;bestScore=1225;ce=2;rce=2;pAA=0.854;iAA=0.7492;lpm=30;maxScore=1661;maxGap=2;nps=0;start=M;stop=*;evidence=1;Parent=gene_3270;sumWeight=1.0;
NODE_1_length_1303379_cov_97.763543	GeMoMa	CDS	491751	492390	+	Parent=TAB74_rna-gnl|WGS:JAAEIQ|K452DRAFT_mRNA288454_R0
NODE_1_length_1303379_cov_97.763543	GeMoMa	CDS	492507	492802	+	Parent=TAB74_rna-gnl|WGS:JAAEIQ|K452DRAFT_mRNA288454_R0
NODE_1_length_1303379_cov_97.763543	GeMoMa	gene	493451	497126	-	ID=gene_3095;transcripts=1;complete=1
NODE_1_length_1303379_cov_97.763543	GeMoMa	mRNA	493451	497126	-	ID=TAB74_rna-gnl|WGS:JAAEIQ|K452DRAFT_mRNA327313_R0;ref-gene=TAB74_gene-K452DRAFT_327313;aa=797;raa=774;score=3346;prediction=0;bestScore=3346;ce=23;rce=22;pAA=0.8207;iAA=0.7796;lpm=44;maxScore=4151;maxGap=29;nps=0;start=M;stop=*;evidence=1;Parent=gene_3095;sumWeight=1.0;
NODE_1_length_1303379_cov_97.763543	GeMoMa	CDS	496951	497126	-	Parent=TAB74_rna-gnl|WGS:JAAEIQ|K452DRAFT_mRNA327313_R0
NODE_1_length_1303379_cov_97.763543	GeMoMa	CDS	496656	496864	-	Parent=TAB74_rna-gnl|WGS:JAAEIQ|K452DRAFT_mRNA327313_R0
NODE_1_length_1303379_cov_97.763543	GeMoMa	CDS	496501	496593	-	Parent=TAB74_rna-gnl|WGS:JAAEIQ|K452DRAFT_mRNA327313_R0
NODE_1_length_1303379_cov_97.763543	GeMoMa	CDS	496300	496441	-	Parent=TAB74_rna-gnl|WGS:JAAEIQ|K452DRAFT_mRNA327313_R0
NODE_1_length_1303379_cov_97.763543	GeMoMa	CDS	496212	496247	-	Parent=TAB74_rna-gnl|WGS:JAAEIQ|K452DRAFT_mRNA327313_R0
NODE_1_length_1303379_cov_97.763543	GeMoMa	CDS	496111	496159	-	Parent=TAB74_rna-gnl|WGS:JAAEIQ|K452DRAFT_mRNA327313_R0
NODE_1_length_1303379_cov_97.763543	GeMoMa	CDS	495989	496059	-	Parent=TAB74_rna-gnl|WGS:JAAEIQ|K452DRAFT_mRNA327313_R0
NODE_1_length_1303379_cov_97.763543	GeMoMa	CDS	495766	495931	-	Parent=TAB74_rna-gnl|WGS:JAAEIQ|K452DRAFT_mRNA327313_R0
NODE_1_length_1303379_cov_97.763543	GeMoMa	CDS	495609	495705	-	Parent=TAB74_rna-gnl|WGS:JAAEIQ|K452DRAFT_mRNA327313_R0
NODE_1_length_1303379_cov_97.763543	GeMoMa	CDS	495533	495552	-	Parent=TAB74_rna-gnl|WGS:JAAEIQ|K452DRAFT_mRNA327313_R0
NODE_1_length_1303379_cov_97.763543	GeMoMa	CDS	495431	495470	-	Parent=TAB74_rna-gnl|WGS:JAAEIQ|K452DRAFT_mRNA327313_R0
NODE_1_length_1303379_cov_97.763543	GeMoMa	CDS	495333	495378	-	Parent=TAB74_rna-gnl|WGS:JAAEIQ|K452DRAFT_mRNA327313_R0
NODE_1_length_1303379_cov_97.763543	GeMoMa	CDS	495232	495282	-	Parent=TAB74_rna-gnl|WGS:JAAEIQ|K452DRAFT_mRNA327313_R0
NODE_1_length_1303379_cov_97.763543	GeMoMa	CDS	495078	495179	-	Parent=TAB74_rna-gnl|WGS:JAAEIQ|K452DRAFT_mRNA327313_R0
NODE_1_length_1303379_cov_97.763543	GeMoMa	CDS	494775	495018	-	Parent=TAB74_rna-gnl|WGS:JAAEIQ|K452DRAFT_mRNA327313_R0
NODE_1_length_1303379_cov_97.763543	GeMoMa	CDS	494677	494724	-	Parent=TAB74_rna-gnl|WGS:JAAEIQ|K452DRAFT_mRNA327313_R0
NODE_1_length_1303379_cov_97.763543	GeMoMa	CDS	494590	494637	-	Parent=TAB74_rna-gnl|WGS:JAAEIQ|K452DRAFT_mRNA327313_R0
NODE_1_length_1303379_cov_97.763543	GeMoMa	CDS	494360	494532	-	Parent=TAB74_rna-gnl|WGS:JAAEIQ|K452DRAFT_mRNA327313_R0
NODE_1_length_1303379_cov_97.763543	GeMoMa	CDS	494177	494295	-	Parent=TAB74_rna-gnl|WGS:JAAEIQ|K452DRAFT_mRNA327313_R0
NODE_1_length_1303379_cov_97.763543	GeMoMa	CDS	493939	494117	-	Parent=TAB74_rna-gnl|WGS:JAAEIQ|K452DRAFT_mRNA327313_R0
NODE_1_length_1303379_cov_97.763543	GeMoMa	CDS	493817	493881	-	Parent=TAB74_rna-gnl|WGS:JAAEIQ|K452DRAFT_mRNA327313_R0
NODE_1_length_1303379_cov_97.763543	GeMoMa	CDS	493637	493743	-	Parent=TAB74_rna-gnl|WGS:JAAEIQ|K452DRAFT_mRNA327313_R0
NODE_1_length_1303379_cov_97.763543	GeMoMa	CDS	493451	493560	-	Parent=TAB74_rna-gnl|WGS:JAAEIQ|K452DRAFT_mRNA327313_R0
NODE_1_length_1303379_cov_97.763543	GeMoMa	gene	499706	503804	-	ID=gene_3096;transcripts=1;complete=1
NODE_1_length_1303379_cov_97.763543	GeMoMa	mRNA	499706	503804	-	ID=TAB74_rna-gnl|WGS:JAAEIQ|K452DRAFT_mRNA44896_R0;ref-gene=TAB74_gene-K452DRAFT_44896;aa=1190;raa=1179;score=1757;prediction=0;bestScore=1757;ce=5;rce=5;pAA=0.6218;iAA=0.3703;lpm=32;maxScore=6128;maxGap=24;nps=0;start=M;stop=*;evidence=1;Parent=gene_3096;sumWeight=1.0;
NODE_1_length_1303379_cov_97.763543	GeMoMa	CDS	503676	503804	-	Parent=TAB74_rna-gnl|WGS:JAAEIQ|K452DRAFT_mRNA44896_R0
NODE_1_length_1303379_cov_97.763543	GeMoMa	CDS	502519	503622	-	Parent=TAB74_rna-gnl|WGS:JAAEIQ|K452DRAFT_mRNA44896_R0
NODE_1_length_1303379_cov_97.763543	GeMoMa	CDS	502387	502459	-	Parent=TAB74_rna-gnl|WGS:JAAEIQ|K452DRAFT_mRNA44896_R0
NODE_1_length_1303379_cov_97.763543	GeMoMa	CDS	501601	502326	-	Parent=TAB74_rna-gnl|WGS:JAAEIQ|K452DRAFT_mRNA44896_R0
NODE_1_length_1303379_cov_97.763543	GeMoMa	CDS	499706	501243	-	Parent=TAB74_rna-gnl|WGS:JAAEIQ|K452DRAFT_mRNA44896_R0
NODE_1_length_1303379_cov_97.763543	GeMoMa	gene	504369	511965	+	ID=gene_3271;transcripts=1;complete=1
NODE_1_length_1303379_cov_97.763543	GeMoMa	mRNA	504369	511965	+	ID=TAB74_rna-gnl|WGS:JAAEIQ|K452DRAFT_mRNA251986_R0;ref-gene=TAB74_gene-K452DRAFT_251986;aa=2493;raa=2525;score=10340;prediction=0;bestScore=10340;ce=3;rce=3;pAA=0.8691;iAA=0.8043;lpm=70;maxScore=13056;maxGap=10;nps=0;start=M;stop=*;evidence=1;Parent=gene_3271;sumWeight=1.0;
NODE_1_length_1303379_cov_97.763543	GeMoMa	CDS	504369	505791	+	Parent=TAB74_rna-gnl|WGS:JAAEIQ|K452DRAFT_mRNA251986_R0
NODE_1_length_1303379_cov_97.763543	GeMoMa	CDS	505849	511614	+	Parent=TAB74_rna-gnl|WGS:JAAEIQ|K452DRAFT_mRNA251986_R0
NODE_1_length_1303379_cov_97.763543	GeMoMa	CDS	511676	511965	+	Parent=TAB74_rna-gnl|WGS:JAAEIQ|K452DRAFT_mRNA251986_R0
NODE_1_length_1303379_cov_97.763543	GeMoMa	gene	512816	514428	+	ID=gene_3272;transcripts=1;complete=1
NODE_1_length_1303379_cov_97.763543	GeMoMa	mRNA	512816	514428	+	ID=TAB74_rna-gnl|WGS:JAAEIQ|K452DRAFT_mRNA263230_R0;ref-gene=TAB74_gene-K452DRAFT_263230;aa=519;raa=488;score=1265;prediction=0;bestScore=1265;ce=2;rce=1;pAA=0.673;iAA=0.4952;lpm=19;maxScore=2583;maxGap=21;nps=0;start=M;stop=*;evidence=1;Parent=gene_3272;sumWeight=1.0;
NODE_1_length_1303379_cov_97.763543	GeMoMa	CDS	512816	514042	+	Parent=TAB74_rna-gnl|WGS:JAAEIQ|K452DRAFT_mRNA263230_R0
NODE_1_length_1303379_cov_97.763543	GeMoMa	CDS	514099	514428	+	Parent=TAB74_rna-gnl|WGS:JAAEIQ|K452DRAFT_mRNA263230_R0
NODE_1_length_1303379_cov_97.763543	GeMoMa	gene	526346	527341	-	ID=gene_3097;transcripts=1;complete=1
NODE_1_length_1303379_cov_97.763543	GeMoMa	mRNA	526346	527341	-	ID=TAB74_rna-gnl|WGS:JAAEIQ|K452DRAFT_mRNA229475_R0;ref-gene=TAB74_gene-K452DRAFT_229475;aa=292;raa=272;score=867;prediction=0;bestScore=867;ce=2;rce=2;pAA=0.7;iAA=0.6133;lpm=28;maxScore=1395;maxGap=14;nps=0;start=M;stop=*;evidence=1;Parent=gene_3097;sumWeight=1.0;
NODE_1_length_1303379_cov_97.763543	GeMoMa	CDS	527107	527341	-	Parent=TAB74_rna-gnl|WGS:JAAEIQ|K452DRAFT_mRNA229475_R0
NODE_1_length_1303379_cov_97.763543	GeMoMa	CDS	526346	526986	-	Parent=TAB74_rna-gnl|WGS:JAAEIQ|K452DRAFT_mRNA229475_R0
NODE_1_length_1303379_cov_97.763543	GeMoMa	gene	527652	529237	+	ID=gene_3273;transcripts=1;complete=1
NODE_1_length_1303379_cov_97.763543	GeMoMa	mRNA	527652	529237	+	ID=TAB74_rna-gnl|WGS:JAAEIQ|K452DRAFT_mRNA299123_R0;ref-gene=TAB74_gene-K452DRAFT_299123;aa=491;raa=531;score=1721;prediction=0;bestScore=1721;ce=3;rce=2;pAA=0.7401;iAA=0.6648;lpm=30;maxScore=2742;maxGap=25;nps=0;start=M;stop=*;evidence=1;Parent=gene_3273;sumWeight=1.0;
NODE_1_length_1303379_cov_97.763543	GeMoMa	CDS	527652	527802	+	Parent=TAB74_rna-gnl|WGS:JAAEIQ|K452DRAFT_mRNA299123_R0
NODE_1_length_1303379_cov_97.763543	GeMoMa	CDS	527857	527995	+	Parent=TAB74_rna-gnl|WGS:JAAEIQ|K452DRAFT_mRNA299123_R0
NODE_1_length_1303379_cov_97.763543	GeMoMa	CDS	528055	529237	+	Parent=TAB74_rna-gnl|WGS:JAAEIQ|K452DRAFT_mRNA299123_R0
NODE_1_length_1303379_cov_97.763543	GeMoMa	gene	530876	532684	-	ID=gene_3098;transcripts=1;complete=1
NODE_1_length_1303379_cov_97.763543	GeMoMa	mRNA	530876	532684	-	ID=TAB74_rna-gnl|WGS:JAAEIQ|K452DRAFT_mRNA272884_R0;ref-gene=TAB74_gene-K452DRAFT_272884;aa=504;raa=509;score=2057;prediction=0;bestScore=2057;ce=6;rce=6;pAA=0.8488;iAA=0.8101;lpm=42;maxScore=2584;maxGap=9;nps=0;start=M;stop=*;evidence=1;Parent=gene_3098;sumWeight=1.0;
NODE_1_length_1303379_cov_97.763543	GeMoMa	CDS	532579	532684	-	Parent=TAB74_rna-gnl|WGS:JAAEIQ|K452DRAFT_mRNA272884_R0
NODE_1_length_1303379_cov_97.763543	GeMoMa	CDS	532469	532512	-	Parent=TAB74_rna-gnl|WGS:JAAEIQ|K452DRAFT_mRNA272884_R0
NODE_1_length_1303379_cov_97.763543	GeMoMa	CDS	532316	532409	-	Parent=TAB74_rna-gnl|WGS:JAAEIQ|K452DRAFT_mRNA272884_R0
NODE_1_length_1303379_cov_97.763543	GeMoMa	CDS	532205	532259	-	Parent=TAB74_rna-gnl|WGS:JAAEIQ|K452DRAFT_mRNA272884_R0
NODE_1_length_1303379_cov_97.763543	GeMoMa	CDS	531125	532157	-	Parent=TAB74_rna-gnl|WGS:JAAEIQ|K452DRAFT_mRNA272884_R0
NODE_1_length_1303379_cov_97.763543	GeMoMa	CDS	530876	531055	-	Parent=TAB74_rna-gnl|WGS:JAAEIQ|K452DRAFT_mRNA272884_R0
NODE_1_length_1303379_cov_97.763543	GeMoMa	gene	533271	534155	-	ID=gene_3099;transcripts=1;complete=1
NODE_1_length_1303379_cov_97.763543	GeMoMa	mRNA	533271	534155	-	ID=TAB74_rna-gnl|WGS:JAAEIQ|K452DRAFT_mRNA319323_R0;ref-gene=TAB74_gene-K452DRAFT_319323;aa=258;raa=255;score=1274;prediction=0;bestScore=1274;ce=3;rce=3;pAA=0.9382;iAA=0.9228;lpm=122;maxScore=1379;maxGap=4;nps=0;start=M;stop=*;evidence=1;Parent=gene_3099;sumWeight=1.0;
NODE_1_length_1303379_cov_97.763543	GeMoMa	CDS	533943	534155	-	Parent=TAB74_rna-gnl|WGS:JAAEIQ|K452DRAFT_mRNA319323_R0
NODE_1_length_1303379_cov_97.763543	GeMoMa	CDS	533816	533887	-	Parent=TAB74_rna-gnl|WGS:JAAEIQ|K452DRAFT_mRNA319323_R0
NODE_1_length_1303379_cov_97.763543	GeMoMa	CDS	533271	533759	-	Parent=TAB74_rna-gnl|WGS:JAAEIQ|K452DRAFT_mRNA319323_R0
NODE_1_length_1303379_cov_97.763543	GeMoMa	gene	534885	536517	-	ID=gene_3100;transcripts=1;complete=1
NODE_1_length_1303379_cov_97.763543	GeMoMa	mRNA	534885	536517	-	ID=TAB74_rna-gnl|WGS:JAAEIQ|K452DRAFT_mRNA351719_R0;ref-gene=TAB74_gene-K452DRAFT_351719;aa=485;raa=488;score=2226;prediction=0;bestScore=2226;ce=4;rce=4;pAA=0.877;iAA=0.8443;lpm=37;maxScore=2556;maxGap=3;nps=0;start=M;stop=*;evidence=1;Parent=gene_3100;sumWeight=1.0;
NODE_1_length_1303379_cov_97.763543	GeMoMa	CDS	536450	536517	-	Parent=TAB74_rna-gnl|WGS:JAAEIQ|K452DRAFT_mRNA351719_R0
NODE_1_length_1303379_cov_97.763543	GeMoMa	CDS	535334	536393	-	Parent=TAB74_rna-gnl|WGS:JAAEIQ|K452DRAFT_mRNA351719_R0
NODE_1_length_1303379_cov_97.763543	GeMoMa	CDS	535095	535274	-	Parent=TAB74_rna-gnl|WGS:JAAEIQ|K452DRAFT_mRNA351719_R0
NODE_1_length_1303379_cov_97.763543	GeMoMa	CDS	534885	535031	-	Parent=TAB74_rna-gnl|WGS:JAAEIQ|K452DRAFT_mRNA351719_R0
NODE_1_length_1303379_cov_97.763543	GeMoMa	gene	537051	537662	-	ID=gene_3101;transcripts=1;complete=1
NODE_1_length_1303379_cov_97.763543	GeMoMa	mRNA	537051	537662	-	ID=TAB74_rna-gnl|WGS:JAAEIQ|K452DRAFT_mRNA288433_R0;ref-gene=TAB74_gene-K452DRAFT_288433;aa=204;raa=201;score=472;prediction=0;bestScore=472;ce=1;rce=1;pAA=0.7033;iAA=0.5167;lpm=15;maxScore=1001;maxGap=8;nps=0;start=M;stop=*;evidence=1;Parent=gene_3101;sumWeight=1.0;alternative="TAB74_gene-K452DRAFT_297511";
NODE_1_length_1303379_cov_97.763543	GeMoMa	CDS	537051	537662	-	Parent=TAB74_rna-gnl|WGS:JAAEIQ|K452DRAFT_mRNA288433_R0
NODE_1_length_1303379_cov_97.763543	GeMoMa	gene	537788	539944	-	ID=gene_3102;transcripts=1;complete=1
NODE_1_length_1303379_cov_97.763543	GeMoMa	mRNA	537788	539944	-	ID=TAB74_rna-gnl|WGS:JAAEIQ|K452DRAFT_mRNA44571_R0;ref-gene=TAB74_gene-K452DRAFT_44571;aa=639;raa=722;score=1854;prediction=0;bestScore=1854;ce=4;rce=4;pAA=0.668;iAA=0.5519;lpm=20;maxScore=3736;maxGap=71;nps=0;start=M;stop=*;evidence=1;Parent=gene_3102;sumWeight=1.0;
NODE_1_length_1303379_cov_97.763543	GeMoMa	CDS	539511	539944	-	Parent=TAB74_rna-gnl|WGS:JAAEIQ|K452DRAFT_mRNA44571_R0
NODE_1_length_1303379_cov_97.763543	GeMoMa	CDS	538066	539454	-	Parent=TAB74_rna-gnl|WGS:JAAEIQ|K452DRAFT_mRNA44571_R0
NODE_1_length_1303379_cov_97.763543	GeMoMa	CDS	537849	537918	-	Parent=TAB74_rna-gnl|WGS:JAAEIQ|K452DRAFT_mRNA44571_R0
NODE_1_length_1303379_cov_97.763543	GeMoMa	CDS	537788	537811	-	Parent=TAB74_rna-gnl|WGS:JAAEIQ|K452DRAFT_mRNA44571_R0
NODE_1_length_1303379_cov_97.763543	GeMoMa	gene	540831	543382	+	ID=gene_3274;transcripts=1;complete=1
NODE_1_length_1303379_cov_97.763543	GeMoMa	mRNA	540831	543382	+	ID=TAB74_rna-gnl|WGS:JAAEIQ|K452DRAFT_mRNA272874_R0;ref-gene=TAB74_gene-K452DRAFT_272874;aa=627;raa=595;score=2627;prediction=0;bestScore=2627;ce=10;rce=10;pAA=0.8535;iAA=0.7994;lpm=78;maxScore=3125;maxGap=33;nps=0;start=M;stop=*;evidence=1;Parent=gene_3274;sumWeight=1.0;
NODE_1_length_1303379_cov_97.763543	GeMoMa	CDS	540831	540982	+	Parent=TAB74_rna-gnl|WGS:JAAEIQ|K452DRAFT_mRNA272874_R0
NODE_1_length_1303379_cov_97.763543	GeMoMa	CDS	541177	541446	+	Parent=TAB74_rna-gnl|WGS:JAAEIQ|K452DRAFT_mRNA272874_R0
NODE_1_length_1303379_cov_97.763543	GeMoMa	CDS	541518	541670	+	Parent=TAB74_rna-gnl|WGS:JAAEIQ|K452DRAFT_mRNA272874_R0
NODE_1_length_1303379_cov_97.763543	GeMoMa	CDS	541726	541992	+	Parent=TAB74_rna-gnl|WGS:JAAEIQ|K452DRAFT_mRNA272874_R0
NODE_1_length_1303379_cov_97.763543	GeMoMa	CDS	542065	542290	+	Parent=TAB74_rna-gnl|WGS:JAAEIQ|K452DRAFT_mRNA272874_R0
NODE_1_length_1303379_cov_97.763543	GeMoMa	CDS	542363	542512	+	Parent=TAB74_rna-gnl|WGS:JAAEIQ|K452DRAFT_mRNA272874_R0
NODE_1_length_1303379_cov_97.763543	GeMoMa	CDS	542565	542662	+	Parent=TAB74_rna-gnl|WGS:JAAEIQ|K452DRAFT_mRNA272874_R0
NODE_1_length_1303379_cov_97.763543	GeMoMa	CDS	542713	542954	+	Parent=TAB74_rna-gnl|WGS:JAAEIQ|K452DRAFT_mRNA272874_R0
NODE_1_length_1303379_cov_97.763543	GeMoMa	CDS	543008	543208	+	Parent=TAB74_rna-gnl|WGS:JAAEIQ|K452DRAFT_mRNA272874_R0
NODE_1_length_1303379_cov_97.763543	GeMoMa	CDS	543261	543382	+	Parent=TAB74_rna-gnl|WGS:JAAEIQ|K452DRAFT_mRNA272874_R0
NODE_1_length_1303379_cov_97.763543	GeMoMa	gene	544336	545720	+	ID=gene_3275;transcripts=1;complete=1
NODE_1_length_1303379_cov_97.763543	GeMoMa	mRNA	544336	545720	+	ID=TAB74_rna-gnl|WGS:JAAEIQ|K452DRAFT_mRNA229484_R0;ref-gene=TAB74_gene-K452DRAFT_229484;aa=357;raa=351;score=1679;prediction=0;bestScore=1679;ce=5;rce=5;pAA=0.9468;iAA=0.9328;lpm=146;maxScore=1790;maxGap=4;nps=0;start=M;stop=*;evidence=1;Parent=gene_3275;sumWeight=1.0;
NODE_1_length_1303379_cov_97.763543	GeMoMa	CDS	544336	544453	+	Parent=TAB74_rna-gnl|WGS:JAAEIQ|K452DRAFT_mRNA229484_R0
NODE_1_length_1303379_cov_97.763543	GeMoMa	CDS	544602	544735	+	Parent=TAB74_rna-gnl|WGS:JAAEIQ|K452DRAFT_mRNA229484_R0
NODE_1_length_1303379_cov_97.763543	GeMoMa	CDS	544789	544972	+	Parent=TAB74_rna-gnl|WGS:JAAEIQ|K452DRAFT_mRNA229484_R0
NODE_1_length_1303379_cov_97.763543	GeMoMa	CDS	545031	545343	+	Parent=TAB74_rna-gnl|WGS:JAAEIQ|K452DRAFT_mRNA229484_R0
NODE_1_length_1303379_cov_97.763543	GeMoMa	CDS	545399	545720	+	Parent=TAB74_rna-gnl|WGS:JAAEIQ|K452DRAFT_mRNA229484_R0
NODE_1_length_1303379_cov_97.763543	GeMoMa	gene	547062	552824	+	ID=gene_3276;transcripts=1;complete=1
NODE_1_length_1303379_cov_97.763543	GeMoMa	mRNA	547062	552824	+	ID=TAB74_rna-gnl|WGS:JAAEIQ|K452DRAFT_mRNA351715_R0;ref-gene=TAB74_gene-K452DRAFT_351715;aa=1679;raa=1698;score=5797;prediction=0;bestScore=5797;ce=6;rce=4;pAA=0.7689;iAA=0.68;lpm=63;maxScore=8673;maxGap=19;nps=0;start=M;stop=*;evidence=1;Parent=gene_3276;sumWeight=1.0;
NODE_1_length_1303379_cov_97.763543	GeMoMa	CDS	547062	547535	+	Parent=TAB74_rna-gnl|WGS:JAAEIQ|K452DRAFT_mRNA351715_R0
NODE_1_length_1303379_cov_97.763543	GeMoMa	CDS	548063	549075	+	Parent=TAB74_rna-gnl|WGS:JAAEIQ|K452DRAFT_mRNA351715_R0
NODE_1_length_1303379_cov_97.763543	GeMoMa	CDS	549126	549394	+	Parent=TAB74_rna-gnl|WGS:JAAEIQ|K452DRAFT_mRNA351715_R0
NODE_1_length_1303379_cov_97.763543	GeMoMa	CDS	549445	550805	+	Parent=TAB74_rna-gnl|WGS:JAAEIQ|K452DRAFT_mRNA351715_R0
NODE_1_length_1303379_cov_97.763543	GeMoMa	CDS	550856	551271	+	Parent=TAB74_rna-gnl|WGS:JAAEIQ|K452DRAFT_mRNA351715_R0
NODE_1_length_1303379_cov_97.763543	GeMoMa	CDS	551321	552824	+	Parent=TAB74_rna-gnl|WGS:JAAEIQ|K452DRAFT_mRNA351715_R0
NODE_1_length_1303379_cov_97.763543	GeMoMa	gene	563041	564711	+	ID=gene_3277;transcripts=1;complete=1
NODE_1_length_1303379_cov_97.763543	GeMoMa	mRNA	563041	564711	+	ID=TAB74_rna-gnl|WGS:JAAEIQ|K452DRAFT_mRNA272864_R0;ref-gene=TAB74_gene-K452DRAFT_272864;aa=537;raa=541;score=1488;prediction=0;bestScore=1488;ce=2;rce=2;pAA=0.6909;iAA=0.5488;lpm=16;maxScore=2786;maxGap=13;nps=0;start=M;stop=*;evidence=1;Parent=gene_3277;sumWeight=1.0;
NODE_1_length_1303379_cov_97.763543	GeMoMa	CDS	563041	563240	+	Parent=TAB74_rna-gnl|WGS:JAAEIQ|K452DRAFT_mRNA272864_R0
NODE_1_length_1303379_cov_97.763543	GeMoMa	CDS	563301	564711	+	Parent=TAB74_rna-gnl|WGS:JAAEIQ|K452DRAFT_mRNA272864_R0
NODE_1_length_1303379_cov_97.763543	GeMoMa	gene	565207	565749	+	ID=gene_3278;transcripts=1;complete=1
NODE_1_length_1303379_cov_97.763543	GeMoMa	mRNA	565207	565749	+	ID=TAB74_rna-gnl|WGS:JAAEIQ|K452DRAFT_mRNA327304_R0;ref-gene=TAB74_gene-K452DRAFT_327304;aa=135;raa=134;score=619;prediction=0;bestScore=619;ce=2;rce=2;pAA=0.9111;iAA=0.8963;lpm=41;maxScore=687;maxGap=1;nps=0;start=M;stop=*;evidence=1;Parent=gene_3278;sumWeight=1.0;
NODE_1_length_1303379_cov_97.763543	GeMoMa	CDS	565207	565372	+	Parent=TAB74_rna-gnl|WGS:JAAEIQ|K452DRAFT_mRNA327304_R0
NODE_1_length_1303379_cov_97.763543	GeMoMa	CDS	565511	565749	+	Parent=TAB74_rna-gnl|WGS:JAAEIQ|K452DRAFT_mRNA327304_R0
NODE_1_length_1303379_cov_97.763543	GeMoMa	gene	566007	566536	-	ID=gene_3103;transcripts=1;complete=1
NODE_1_length_1303379_cov_97.763543	GeMoMa	mRNA	566007	566536	-	ID=TAB74_rna-gnl|WGS:JAAEIQ|K452DRAFT_mRNA299102_R0;ref-gene=TAB74_gene-K452DRAFT_299102;aa=155;raa=155;score=586;prediction=0;bestScore=586;ce=2;rce=2;pAA=0.8408;iAA=0.7834;lpm=39;maxScore=768;maxGap=2;nps=0;start=M;stop=*;evidence=1;Parent=gene_3103;sumWeight=1.0;
NODE_1_length_1303379_cov_97.763543	GeMoMa	CDS	566319	566536	-	Parent=TAB74_rna-gnl|WGS:JAAEIQ|K452DRAFT_mRNA299102_R0
NODE_1_length_1303379_cov_97.763543	GeMoMa	CDS	566007	566253	-	Parent=TAB74_rna-gnl|WGS:JAAEIQ|K452DRAFT_mRNA299102_R0
NODE_1_length_1303379_cov_97.763543	GeMoMa	gene	566758	567906	+	ID=gene_3279;transcripts=1;complete=1
NODE_1_length_1303379_cov_97.763543	GeMoMa	mRNA	566758	567906	+	ID=TAB74_rna-gnl|WGS:JAAEIQ|K452DRAFT_mRNA251950_R0;ref-gene=TAB74_gene-K452DRAFT_251950;aa=383;raa=358;score=1314;prediction=0;bestScore=1314;ce=1;rce=1;pAA=0.7778;iAA=0.6873;lpm=28;maxScore=1921;maxGap=8;nps=0;start=M;stop=*;evidence=1;Parent=gene_3279;sumWeight=1.0;
NODE_1_length_1303379_cov_97.763543	GeMoMa	CDS	566758	567906	+	Parent=TAB74_rna-gnl|WGS:JAAEIQ|K452DRAFT_mRNA251950_R0
NODE_1_length_1303379_cov_97.763543	GeMoMa	gene	568312	571262	+	ID=gene_3280;transcripts=1;complete=1
NODE_1_length_1303379_cov_97.763543	GeMoMa	mRNA	568312	571262	+	ID=TAB74_rna-gnl|WGS:JAAEIQ|K452DRAFT_mRNA359442_R0;ref-gene=TAB74_gene-K452DRAFT_359442;aa=949;raa=993;score=2745;prediction=0;bestScore=2745;ce=3;rce=3;pAA=0.7047;iAA=0.5818;lpm=30;maxScore=5125;maxGap=12;nps=0;start=M;stop=*;evidence=1;Parent=gene_3280;sumWeight=1.0;
NODE_1_length_1303379_cov_97.763543	GeMoMa	CDS	568312	568673	+	Parent=TAB74_rna-gnl|WGS:JAAEIQ|K452DRAFT_mRNA359442_R0
NODE_1_length_1303379_cov_97.763543	GeMoMa	CDS	568732	569555	+	Parent=TAB74_rna-gnl|WGS:JAAEIQ|K452DRAFT_mRNA359442_R0
NODE_1_length_1303379_cov_97.763543	GeMoMa	CDS	569602	571262	+	Parent=TAB74_rna-gnl|WGS:JAAEIQ|K452DRAFT_mRNA359442_R0
NODE_1_length_1303379_cov_97.763543	GeMoMa	gene	572300	574342	-	ID=gene_3104;transcripts=1;complete=1
NODE_1_length_1303379_cov_97.763543	GeMoMa	mRNA	572300	574342	-	ID=TAB74_rna-gnl|WGS:JAAEIQ|K452DRAFT_mRNA334549_R0;ref-gene=TAB74_gene-K452DRAFT_334549;aa=647;raa=664;score=673;prediction=0;bestScore=673;ce=3;rce=3;pAA=0.5816;iAA=0.2843;lpm=15;maxScore=3586;maxGap=11;nps=0;start=M;stop=*;evidence=1;Parent=gene_3104;sumWeight=1.0;
NODE_1_length_1303379_cov_97.763543	GeMoMa	CDS	573549	574342	-	Parent=TAB74_rna-gnl|WGS:JAAEIQ|K452DRAFT_mRNA334549_R0
NODE_1_length_1303379_cov_97.763543	GeMoMa	CDS	573047	573498	-	Parent=TAB74_rna-gnl|WGS:JAAEIQ|K452DRAFT_mRNA334549_R0
NODE_1_length_1303379_cov_97.763543	GeMoMa	CDS	572300	572994	-	Parent=TAB74_rna-gnl|WGS:JAAEIQ|K452DRAFT_mRNA334549_R0
NODE_1_length_1303379_cov_97.763543	GeMoMa	gene	576050	577868	+	ID=gene_3281;transcripts=1;complete=1
NODE_1_length_1303379_cov_97.763543	GeMoMa	mRNA	576050	577868	+	ID=TAB74_rna-gnl|WGS:JAAEIQ|K452DRAFT_mRNA351714_R0;ref-gene=TAB74_gene-K452DRAFT_351714;aa=534;raa=535;score=2276;prediction=0;bestScore=2276;ce=5;rce=5;pAA=0.8299;iAA=0.7607;lpm=31;maxScore=2868;maxGap=1;nps=0;start=M;stop=*;evidence=1;Parent=gene_3281;sumWeight=1.0;
NODE_1_length_1303379_cov_97.763543	GeMoMa	CDS	576050	576298	+	Parent=TAB74_rna-gnl|WGS:JAAEIQ|K452DRAFT_mRNA351714_R0
NODE_1_length_1303379_cov_97.763543	GeMoMa	CDS	576355	576752	+	Parent=TAB74_rna-gnl|WGS:JAAEIQ|K452DRAFT_mRNA351714_R0
NODE_1_length_1303379_cov_97.763543	GeMoMa	CDS	576805	576901	+	Parent=TAB74_rna-gnl|WGS:JAAEIQ|K452DRAFT_mRNA351714_R0
NODE_1_length_1303379_cov_97.763543	GeMoMa	CDS	576951	577607	+	Parent=TAB74_rna-gnl|WGS:JAAEIQ|K452DRAFT_mRNA351714_R0
NODE_1_length_1303379_cov_97.763543	GeMoMa	CDS	577668	577868	+	Parent=TAB74_rna-gnl|WGS:JAAEIQ|K452DRAFT_mRNA351714_R0
NODE_1_length_1303379_cov_97.763543	GeMoMa	gene	579728	581347	-	ID=gene_3105;transcripts=1;complete=1
NODE_1_length_1303379_cov_97.763543	GeMoMa	mRNA	579728	581347	-	ID=TAB74_rna-gnl|WGS:JAAEIQ|K452DRAFT_mRNA251868_R0;ref-gene=TAB74_gene-K452DRAFT_251868;aa=500;raa=490;score=2166;prediction=0;bestScore=2166;ce=3;rce=3;pAA=0.8648;iAA=0.7992;lpm=50;maxScore=2673;maxGap=8;nps=0;start=M;stop=*;evidence=1;Parent=gene_3105;sumWeight=1.0;
NODE_1_length_1303379_cov_97.763543	GeMoMa	CDS	581310	581347	-	Parent=TAB74_rna-gnl|WGS:JAAEIQ|K452DRAFT_mRNA251868_R0
NODE_1_length_1303379_cov_97.763543	GeMoMa	CDS	581080	581246	-	Parent=TAB74_rna-gnl|WGS:JAAEIQ|K452DRAFT_mRNA251868_R0
NODE_1_length_1303379_cov_97.763543	GeMoMa	CDS	579728	581022	-	Parent=TAB74_rna-gnl|WGS:JAAEIQ|K452DRAFT_mRNA251868_R0
NODE_1_length_1303379_cov_97.763543	GeMoMa	gene	581803	582381	+	ID=gene_3282;transcripts=1;complete=1
NODE_1_length_1303379_cov_97.763543	GeMoMa	mRNA	581803	582381	+	ID=TAB74_rna-gnl|WGS:JAAEIQ|K452DRAFT_mRNA278544_R0;ref-gene=TAB74_gene-K452DRAFT_278544;aa=193;raa=195;score=732;prediction=0;bestScore=732;ce=1;rce=1;pAA=0.8051;iAA=0.7026;lpm=27;maxScore=1013;maxGap=2;nps=0;start=M;stop=*;evidence=1;Parent=gene_3282;sumWeight=1.0;
NODE_1_length_1303379_cov_97.763543	GeMoMa	CDS	581803	582381	+	Parent=TAB74_rna-gnl|WGS:JAAEIQ|K452DRAFT_mRNA278544_R0
NODE_1_length_1303379_cov_97.763543	GeMoMa	gene	587691	589025	+	ID=gene_3283;transcripts=1;complete=1
NODE_1_length_1303379_cov_97.763543	GeMoMa	mRNA	587691	589025	+	ID=TAB74_rna-gnl|WGS:JAAEIQ|K452DRAFT_mRNA319278_R0;ref-gene=TAB74_gene-K452DRAFT_319278;aa=430;raa=441;score=1606;prediction=0;bestScore=1606;ce=2;rce=2;pAA=0.8004;iAA=0.7354;lpm=48;maxScore=2257;maxGap=6;nps=0;start=M;stop=*;evidence=1;Parent=gene_3283;sumWeight=1.0;
NODE_1_length_1303379_cov_97.763543	GeMoMa	CDS	587691	587783	+	Parent=TAB74_rna-gnl|WGS:JAAEIQ|K452DRAFT_mRNA319278_R0
NODE_1_length_1303379_cov_97.763543	GeMoMa	CDS	587829	589025	+	Parent=TAB74_rna-gnl|WGS:JAAEIQ|K452DRAFT_mRNA319278_R0
NODE_1_length_1303379_cov_97.763543	GeMoMa	gene	589376	591110	+	ID=gene_3284;transcripts=1;complete=1
NODE_1_length_1303379_cov_97.763543	GeMoMa	mRNA	589376	591110	+	ID=TAB74_rna-gnl|WGS:JAAEIQ|K452DRAFT_mRNA251873_R0;ref-gene=TAB74_gene-K452DRAFT_251873;aa=562;raa=558;score=2539;prediction=0;bestScore=2539;ce=2;rce=2;pAA=0.8899;iAA=0.865;lpm=52;maxScore=2873;maxGap=3;nps=0;start=M;stop=*;evidence=1;Parent=gene_3284;sumWeight=1.0;
NODE_1_length_1303379_cov_97.763543	GeMoMa	CDS	589376	590863	+	Parent=TAB74_rna-gnl|WGS:JAAEIQ|K452DRAFT_mRNA251873_R0
NODE_1_length_1303379_cov_97.763543	GeMoMa	CDS	590913	591110	+	Parent=TAB74_rna-gnl|WGS:JAAEIQ|K452DRAFT_mRNA251873_R0
NODE_1_length_1303379_cov_97.763543	GeMoMa	gene	591375	593932	+	ID=gene_3285;transcripts=1;complete=1
NODE_1_length_1303379_cov_97.763543	GeMoMa	mRNA	591375	593932	+	ID=TAB74_rna-gnl|WGS:JAAEIQ|K452DRAFT_mRNA272785_R0;ref-gene=TAB74_gene-K452DRAFT_272785;aa=801;raa=801;score=3644;prediction=0;bestScore=3644;ce=4;rce=4;pAA=0.9089;iAA=0.8739;lpm=74;maxScore=4096;maxGap=0;nps=0;start=M;stop=*;evidence=1;Parent=gene_3285;sumWeight=1.0;
NODE_1_length_1303379_cov_97.763543	GeMoMa	CDS	591375	591583	+	Parent=TAB74_rna-gnl|WGS:JAAEIQ|K452DRAFT_mRNA272785_R0
NODE_1_length_1303379_cov_97.763543	GeMoMa	CDS	591645	591756	+	Parent=TAB74_rna-gnl|WGS:JAAEIQ|K452DRAFT_mRNA272785_R0
NODE_1_length_1303379_cov_97.763543	GeMoMa	CDS	591807	592979	+	Parent=TAB74_rna-gnl|WGS:JAAEIQ|K452DRAFT_mRNA272785_R0
NODE_1_length_1303379_cov_97.763543	GeMoMa	CDS	593024	593932	+	Parent=TAB74_rna-gnl|WGS:JAAEIQ|K452DRAFT_mRNA272785_R0
NODE_1_length_1303379_cov_97.763543	GeMoMa	gene	594132	595691	-	ID=gene_3106;transcripts=1;complete=1
NODE_1_length_1303379_cov_97.763543	GeMoMa	mRNA	594132	595691	-	ID=TAB74_rna-gnl|WGS:JAAEIQ|K452DRAFT_mRNA272788_R0;ref-gene=TAB74_gene-K452DRAFT_272788;aa=430;raa=421;score=1620;prediction=0;bestScore=1620;ce=6;rce=6;pAA=0.7621;iAA=0.7067;lpm=31;maxScore=2162;maxGap=12;nps=0;start=M;stop=*;evidence=1;Parent=gene_3106;sumWeight=1.0;
NODE_1_length_1303379_cov_97.763543	GeMoMa	CDS	595582	595691	-	Parent=TAB74_rna-gnl|WGS:JAAEIQ|K452DRAFT_mRNA272788_R0
NODE_1_length_1303379_cov_97.763543	GeMoMa	CDS	595459	595532	-	Parent=TAB74_rna-gnl|WGS:JAAEIQ|K452DRAFT_mRNA272788_R0
NODE_1_length_1303379_cov_97.763543	GeMoMa	CDS	595210	595407	-	Parent=TAB74_rna-gnl|WGS:JAAEIQ|K452DRAFT_mRNA272788_R0
NODE_1_length_1303379_cov_97.763543	GeMoMa	CDS	595152	595159	-	Parent=TAB74_rna-gnl|WGS:JAAEIQ|K452DRAFT_mRNA272788_R0
NODE_1_length_1303379_cov_97.763543	GeMoMa	CDS	594259	595078	-	Parent=TAB74_rna-gnl|WGS:JAAEIQ|K452DRAFT_mRNA272788_R0
NODE_1_length_1303379_cov_97.763543	GeMoMa	CDS	594132	594211	-	Parent=TAB74_rna-gnl|WGS:JAAEIQ|K452DRAFT_mRNA272788_R0
NODE_1_length_1303379_cov_97.763543	GeMoMa	gene	596249	597926	+	ID=gene_3286;transcripts=1;complete=1
NODE_1_length_1303379_cov_97.763543	GeMoMa	mRNA	596249	597926	+	ID=TAB74_rna-gnl|WGS:JAAEIQ|K452DRAFT_mRNA319281_R0;ref-gene=TAB74_gene-K452DRAFT_319281;aa=541;raa=540;score=1986;prediction=0;bestScore=1986;ce=2;rce=1;pAA=0.8106;iAA=0.7221;lpm=46;maxScore=2897;maxGap=12;nps=0;start=M;stop=*;evidence=1;Parent=gene_3286;sumWeight=1.0;
NODE_1_length_1303379_cov_97.763543	GeMoMa	CDS	596249	596496	+	Parent=TAB74_rna-gnl|WGS:JAAEIQ|K452DRAFT_mRNA319281_R0
NODE_1_length_1303379_cov_97.763543	GeMoMa	CDS	596552	597926	+	Parent=TAB74_rna-gnl|WGS:JAAEIQ|K452DRAFT_mRNA319281_R0
NODE_1_length_1303379_cov_97.763543	GeMoMa	gene	599143	601013	+	ID=gene_3287;transcripts=1;complete=1
NODE_1_length_1303379_cov_97.763543	GeMoMa	mRNA	599143	601013	+	ID=TAB74_rna-gnl|WGS:JAAEIQ|K452DRAFT_mRNA359443_R0;ref-gene=TAB74_gene-K452DRAFT_359443;aa=574;raa=564;score=1236;prediction=0;bestScore=1236;ce=4;rce=4;pAA=0.6595;iAA=0.495;lpm=17;maxScore=2833;maxGap=9;nps=0;start=M;stop=*;evidence=1;Parent=gene_3287;sumWeight=1.0;
NODE_1_length_1303379_cov_97.763543	GeMoMa	CDS	599143	599155	+	Parent=TAB74_rna-gnl|WGS:JAAEIQ|K452DRAFT_mRNA359443_R0
NODE_1_length_1303379_cov_97.763543	GeMoMa	CDS	599216	599255	+	Parent=TAB74_rna-gnl|WGS:JAAEIQ|K452DRAFT_mRNA359443_R0
NODE_1_length_1303379_cov_97.763543	GeMoMa	CDS	599310	600954	+	Parent=TAB74_rna-gnl|WGS:JAAEIQ|K452DRAFT_mRNA359443_R0
NODE_1_length_1303379_cov_97.763543	GeMoMa	CDS	600990	601013	+	Parent=TAB74_rna-gnl|WGS:JAAEIQ|K452DRAFT_mRNA359443_R0
NODE_1_length_1303379_cov_97.763543	GeMoMa	gene	603953	604389	-	ID=gene_3107;transcripts=1;complete=1
NODE_1_length_1303379_cov_97.763543	GeMoMa	mRNA	603953	604389	-	ID=TAB74_rna-gnl|WGS:JAAEIQ|K452DRAFT_mRNA221121_R0;ref-gene=TAB74_gene-K452DRAFT_221121;aa=124;raa=154;score=376;prediction=0;bestScore=376;ce=2;rce=2;pAA=0.6494;iAA=0.526;lpm=14;maxScore=825;maxGap=22;nps=0;start=M;stop=*;evidence=1;Parent=gene_3107;sumWeight=1.0;
NODE_1_length_1303379_cov_97.763543	GeMoMa	CDS	604242	604389	-	Parent=TAB74_rna-gnl|WGS:JAAEIQ|K452DRAFT_mRNA221121_R0
NODE_1_length_1303379_cov_97.763543	GeMoMa	CDS	603953	604176	-	Parent=TAB74_rna-gnl|WGS:JAAEIQ|K452DRAFT_mRNA221121_R0
NODE_1_length_1303379_cov_97.763543	GeMoMa	gene	604844	606355	-	ID=gene_3108;transcripts=1;complete=1
NODE_1_length_1303379_cov_97.763543	GeMoMa	mRNA	604844	606355	-	ID=TAB74_rna-gnl|WGS:JAAEIQ|K452DRAFT_mRNA298316_R0;ref-gene=TAB74_gene-K452DRAFT_298316;aa=504;raa=602;score=954;prediction=0;bestScore=954;ce=1;rce=1;pAA=0.582;iAA=0.4098;lpm=15;maxScore=3124;maxGap=54;nps=0;start=M;stop=*;evidence=1;Parent=gene_3108;sumWeight=1.0;
NODE_1_length_1303379_cov_97.763543	GeMoMa	CDS	604844	606355	-	Parent=TAB74_rna-gnl|WGS:JAAEIQ|K452DRAFT_mRNA298316_R0
NODE_1_length_1303379_cov_97.763543	GeMoMa	gene	614326	616029	-	ID=gene_3109;transcripts=1;complete=1
NODE_1_length_1303379_cov_97.763543	GeMoMa	mRNA	614326	616029	-	ID=TAB74_rna-gnl|WGS:JAAEIQ|K452DRAFT_mRNA298984_R1;ref-gene=TAB74_gene-K452DRAFT_298984;aa=495;raa=519;score=936;prediction=1;bestScore=2132;ce=5;rce=5;pAA=0.6161;iAA=0.3743;lpm=13;maxScore=2679;maxGap=15;nps=0;start=M;stop=*;evidence=1;Parent=gene_3109;sumWeight=1.0;
NODE_1_length_1303379_cov_97.763543	GeMoMa	CDS	615810	616029	-	Parent=TAB74_rna-gnl|WGS:JAAEIQ|K452DRAFT_mRNA298984_R1
NODE_1_length_1303379_cov_97.763543	GeMoMa	CDS	614946	615742	-	Parent=TAB74_rna-gnl|WGS:JAAEIQ|K452DRAFT_mRNA298984_R1
NODE_1_length_1303379_cov_97.763543	GeMoMa	CDS	614775	614900	-	Parent=TAB74_rna-gnl|WGS:JAAEIQ|K452DRAFT_mRNA298984_R1
NODE_1_length_1303379_cov_97.763543	GeMoMa	CDS	614556	614722	-	Parent=TAB74_rna-gnl|WGS:JAAEIQ|K452DRAFT_mRNA298984_R1
NODE_1_length_1303379_cov_97.763543	GeMoMa	CDS	614326	614500	-	Parent=TAB74_rna-gnl|WGS:JAAEIQ|K452DRAFT_mRNA298984_R1
NODE_1_length_1303379_cov_97.763543	GeMoMa	gene	618773	620268	-	ID=gene_3110;transcripts=1;complete=1
NODE_1_length_1303379_cov_97.763543	GeMoMa	mRNA	618773	620268	-	ID=TAB74_rna-gnl|WGS:JAAEIQ|K452DRAFT_mRNA326745_R1;ref-gene=TAB74_gene-K452DRAFT_326745;aa=446;raa=446;score=905;prediction=1;bestScore=1492;ce=4;rce=4;pAA=0.6667;iAA=0.4415;lpm=12;maxScore=2324;maxGap=4;nps=0;start=M;stop=*;evidence=1;Parent=gene_3110;sumWeight=1.0;
NODE_1_length_1303379_cov_97.763543	GeMoMa	CDS	620085	620268	-	Parent=TAB74_rna-gnl|WGS:JAAEIQ|K452DRAFT_mRNA326745_R1
NODE_1_length_1303379_cov_97.763543	GeMoMa	CDS	619929	620029	-	Parent=TAB74_rna-gnl|WGS:JAAEIQ|K452DRAFT_mRNA326745_R1
NODE_1_length_1303379_cov_97.763543	GeMoMa	CDS	619650	619874	-	Parent=TAB74_rna-gnl|WGS:JAAEIQ|K452DRAFT_mRNA326745_R1
NODE_1_length_1303379_cov_97.763543	GeMoMa	CDS	618773	619600	-	Parent=TAB74_rna-gnl|WGS:JAAEIQ|K452DRAFT_mRNA326745_R1
NODE_1_length_1303379_cov_97.763543	GeMoMa	gene	623827	625424	+	ID=gene_3288;transcripts=1;complete=1
NODE_1_length_1303379_cov_97.763543	GeMoMa	mRNA	623827	625424	+	ID=TAB74_rna-gnl|WGS:JAAEIQ|K452DRAFT_mRNA238184_R9;ref-gene=TAB74_gene-K452DRAFT_238184;aa=463;raa=571;score=377;prediction=9;bestScore=687;ce=3;rce=1;pAA=0.5156;iAA=0.2691;lpm=11;maxScore=2939;maxGap=47;nps=0;start=M;stop=*;evidence=1;Parent=gene_3288;sumWeight=1.0;alternative="TAB74_gene-K452DRAFT_256263";
NODE_1_length_1303379_cov_97.763543	GeMoMa	CDS	623827	624087	+	Parent=TAB74_rna-gnl|WGS:JAAEIQ|K452DRAFT_mRNA238184_R9
NODE_1_length_1303379_cov_97.763543	GeMoMa	CDS	624243	624358	+	Parent=TAB74_rna-gnl|WGS:JAAEIQ|K452DRAFT_mRNA238184_R9
NODE_1_length_1303379_cov_97.763543	GeMoMa	CDS	624413	625424	+	Parent=TAB74_rna-gnl|WGS:JAAEIQ|K452DRAFT_mRNA238184_R9
NODE_1_length_1303379_cov_97.763543	GeMoMa	gene	629466	640954	+	ID=gene_3289;transcripts=1;complete=1
NODE_1_length_1303379_cov_97.763543	GeMoMa	mRNA	629466	640954	+	ID=TAB74_rna-gnl|WGS:JAAEIQ|K452DRAFT_mRNA243204_R0;ref-gene=TAB74_gene-K452DRAFT_243204;aa=3694;raa=3733;score=13614;prediction=0;bestScore=13614;ce=8;rce=7;pAA=0.8094;iAA=0.6993;lpm=49;maxScore=19325;maxGap=16;nps=0;start=M;stop=*;evidence=1;Parent=gene_3289;sumWeight=1.0;
NODE_1_length_1303379_cov_97.763543	GeMoMa	CDS	629466	629802	+	Parent=TAB74_rna-gnl|WGS:JAAEIQ|K452DRAFT_mRNA243204_R0
NODE_1_length_1303379_cov_97.763543	GeMoMa	CDS	629864	630423	+	Parent=TAB74_rna-gnl|WGS:JAAEIQ|K452DRAFT_mRNA243204_R0
NODE_1_length_1303379_cov_97.763543	GeMoMa	CDS	630504	632408	+	Parent=TAB74_rna-gnl|WGS:JAAEIQ|K452DRAFT_mRNA243204_R0
NODE_1_length_1303379_cov_97.763543	GeMoMa	CDS	632457	636075	+	Parent=TAB74_rna-gnl|WGS:JAAEIQ|K452DRAFT_mRNA243204_R0
NODE_1_length_1303379_cov_97.763543	GeMoMa	CDS	636138	638351	+	Parent=TAB74_rna-gnl|WGS:JAAEIQ|K452DRAFT_mRNA243204_R0
NODE_1_length_1303379_cov_97.763543	GeMoMa	CDS	638403	638670	+	Parent=TAB74_rna-gnl|WGS:JAAEIQ|K452DRAFT_mRNA243204_R0
NODE_1_length_1303379_cov_97.763543	GeMoMa	CDS	638725	639673	+	Parent=TAB74_rna-gnl|WGS:JAAEIQ|K452DRAFT_mRNA243204_R0
NODE_1_length_1303379_cov_97.763543	GeMoMa	CDS	639725	640954	+	Parent=TAB74_rna-gnl|WGS:JAAEIQ|K452DRAFT_mRNA243204_R0
NODE_1_length_1303379_cov_97.763543	GeMoMa	gene	642240	643899	-	ID=gene_3111;transcripts=1;complete=1
NODE_1_length_1303379_cov_97.763543	GeMoMa	mRNA	642240	643899	-	ID=TAB74_rna-gnl|WGS:JAAEIQ|K452DRAFT_mRNA264207_R0;ref-gene=TAB74_gene-K452DRAFT_264207;aa=536;raa=587;score=1328;prediction=0;bestScore=1328;ce=2;rce=2;pAA=0.6869;iAA=0.5051;lpm=19;maxScore=3142;maxGap=20;nps=0;start=M;stop=*;evidence=1;Parent=gene_3111;sumWeight=1.0;
NODE_1_length_1303379_cov_97.763543	GeMoMa	CDS	643078	643899	-	Parent=TAB74_rna-gnl|WGS:JAAEIQ|K452DRAFT_mRNA264207_R0
NODE_1_length_1303379_cov_97.763543	GeMoMa	CDS	642240	643025	-	Parent=TAB74_rna-gnl|WGS:JAAEIQ|K452DRAFT_mRNA264207_R0
NODE_1_length_1303379_cov_97.763543	GeMoMa	gene	644394	645245	+	ID=gene_3290;transcripts=1;complete=1
NODE_1_length_1303379_cov_97.763543	GeMoMa	mRNA	644394	645245	+	ID=TAB74_rna-gnl|WGS:JAAEIQ|K452DRAFT_mRNA305349_R0;ref-gene=TAB74_gene-K452DRAFT_305349;aa=284;raa=246;score=695;prediction=0;bestScore=695;ce=1;rce=1;pAA=0.6807;iAA=0.5228;lpm=23;maxScore=1307;maxGap=20;nps=0;start=M;stop=*;evidence=1;Parent=gene_3290;sumWeight=1.0;
NODE_1_length_1303379_cov_97.763543	GeMoMa	CDS	644394	645245	+	Parent=TAB74_rna-gnl|WGS:JAAEIQ|K452DRAFT_mRNA305349_R0
NODE_1_length_1303379_cov_97.763543	GeMoMa	gene	646743	647279	+	ID=gene_3291;transcripts=1;complete=1
NODE_1_length_1303379_cov_97.763543	GeMoMa	mRNA	646743	647279	+	ID=TAB74_rna-gnl|WGS:JAAEIQ|K452DRAFT_mRNA288779_R0;ref-gene=TAB74_gene-K452DRAFT_288779;aa=179;raa=179;score=746;prediction=0;bestScore=746;ce=1;rce=1;pAA=0.8603;iAA=0.7821;lpm=43;maxScore=947;maxGap=0;nps=0;start=M;stop=*;evidence=1;Parent=gene_3291;sumWeight=1.0;
NODE_1_length_1303379_cov_97.763543	GeMoMa	CDS	646743	647279	+	Parent=TAB74_rna-gnl|WGS:JAAEIQ|K452DRAFT_mRNA288779_R0
NODE_1_length_1303379_cov_97.763543	GeMoMa	gene	650431	652176	+	ID=gene_3292;transcripts=1;complete=1
NODE_1_length_1303379_cov_97.763543	GeMoMa	mRNA	650431	652176	+	ID=TAB74_rna-gnl|WGS:JAAEIQ|K452DRAFT_mRNA351730_R0;ref-gene=TAB74_gene-K452DRAFT_351730;aa=548;raa=541;score=2164;prediction=0;bestScore=2164;ce=3;rce=3;pAA=0.8162;iAA=0.7369;lpm=37;maxScore=2878;maxGap=7;nps=0;start=M;stop=*;evidence=1;Parent=gene_3292;sumWeight=1.0;
NODE_1_length_1303379_cov_97.763543	GeMoMa	CDS	650431	650644	+	Parent=TAB74_rna-gnl|WGS:JAAEIQ|K452DRAFT_mRNA351730_R0
NODE_1_length_1303379_cov_97.763543	GeMoMa	CDS	650696	651098	+	Parent=TAB74_rna-gnl|WGS:JAAEIQ|K452DRAFT_mRNA351730_R0
NODE_1_length_1303379_cov_97.763543	GeMoMa	CDS	651150	652176	+	Parent=TAB74_rna-gnl|WGS:JAAEIQ|K452DRAFT_mRNA351730_R0
NODE_1_length_1303379_cov_97.763543	GeMoMa	gene	653268	653831	-	ID=gene_3112;transcripts=1;complete=1
NODE_1_length_1303379_cov_97.763543	GeMoMa	mRNA	653268	653831	-	ID=TAB74_rna-gnl|WGS:JAAEIQ|K452DRAFT_mRNA288462_R0;ref-gene=TAB74_gene-K452DRAFT_288462;aa=188;raa=179;score=636;prediction=0;bestScore=636;ce=1;rce=1;pAA=0.7725;iAA=0.6667;lpm=16;maxScore=942;maxGap=9;nps=0;start=M;stop=*;evidence=1;Parent=gene_3112;sumWeight=1.0;
NODE_1_length_1303379_cov_97.763543	GeMoMa	CDS	653268	653831	-	Parent=TAB74_rna-gnl|WGS:JAAEIQ|K452DRAFT_mRNA288462_R0
NODE_1_length_1303379_cov_97.763543	GeMoMa	gene	655117	656892	-	ID=gene_3113;transcripts=1;complete=1
NODE_1_length_1303379_cov_97.763543	GeMoMa	mRNA	655117	656892	-	ID=TAB74_rna-gnl|WGS:JAAEIQ|K452DRAFT_mRNA45261_R0;ref-gene=TAB74_gene-K452DRAFT_45261;aa=520;raa=532;score=1076;prediction=0;bestScore=1076;ce=5;rce=5;pAA=0.6797;iAA=0.432;lpm=16;maxScore=2763;maxGap=9;nps=0;start=M;stop=*;evidence=1;Parent=gene_3113;sumWeight=1.0;
NODE_1_length_1303379_cov_97.763543	GeMoMa	CDS	656743	656892	-	Parent=TAB74_rna-gnl|WGS:JAAEIQ|K452DRAFT_mRNA45261_R0
NODE_1_length_1303379_cov_97.763543	GeMoMa	CDS	655935	656691	-	Parent=TAB74_rna-gnl|WGS:JAAEIQ|K452DRAFT_mRNA45261_R0
NODE_1_length_1303379_cov_97.763543	GeMoMa	CDS	655758	655878	-	Parent=TAB74_rna-gnl|WGS:JAAEIQ|K452DRAFT_mRNA45261_R0
NODE_1_length_1303379_cov_97.763543	GeMoMa	CDS	655652	655712	-	Parent=TAB74_rna-gnl|WGS:JAAEIQ|K452DRAFT_mRNA45261_R0
NODE_1_length_1303379_cov_97.763543	GeMoMa	CDS	655117	655587	-	Parent=TAB74_rna-gnl|WGS:JAAEIQ|K452DRAFT_mRNA45261_R0
NODE_1_length_1303379_cov_97.763543	GeMoMa	gene	661879	662681	-	ID=gene_3114;transcripts=1;complete=1
NODE_1_length_1303379_cov_97.763543	GeMoMa	mRNA	661879	662681	-	ID=TAB74_rna-gnl|WGS:JAAEIQ|K452DRAFT_mRNA309541_R0;ref-gene=TAB74_gene-K452DRAFT_309541;aa=242;raa=265;score=861;prediction=0;bestScore=861;ce=2;rce=2;pAA=0.7698;iAA=0.6528;lpm=38;maxScore=1398;maxGap=13;nps=0;start=M;stop=*;evidence=1;Parent=gene_3114;sumWeight=1.0;
NODE_1_length_1303379_cov_97.763543	GeMoMa	CDS	662628	662681	-	Parent=TAB74_rna-gnl|WGS:JAAEIQ|K452DRAFT_mRNA309541_R0
NODE_1_length_1303379_cov_97.763543	GeMoMa	CDS	661879	662550	-	Parent=TAB74_rna-gnl|WGS:JAAEIQ|K452DRAFT_mRNA309541_R0
NODE_1_length_1303379_cov_97.763543	GeMoMa	gene	665048	666428	-	ID=gene_3115;transcripts=1;complete=1
NODE_1_length_1303379_cov_97.763543	GeMoMa	mRNA	665048	666428	-	ID=TAB74_rna-gnl|WGS:JAAEIQ|K452DRAFT_mRNA327331_R0;ref-gene=TAB74_gene-K452DRAFT_327331;aa=440;raa=393;score=1334;prediction=0;bestScore=1334;ce=2;rce=2;pAA=0.6783;iAA=0.6261;lpm=40;maxScore=2072;maxGap=17;nps=0;start=M;stop=*;evidence=1;Parent=gene_3115;sumWeight=1.0;
NODE_1_length_1303379_cov_97.763543	GeMoMa	CDS	666236	666428	-	Parent=TAB74_rna-gnl|WGS:JAAEIQ|K452DRAFT_mRNA327331_R0
NODE_1_length_1303379_cov_97.763543	GeMoMa	CDS	665048	666174	-	Parent=TAB74_rna-gnl|WGS:JAAEIQ|K452DRAFT_mRNA327331_R0
NODE_1_length_1303379_cov_97.763543	GeMoMa	gene	667016	668022	-	ID=gene_3116;transcripts=1;complete=1
NODE_1_length_1303379_cov_97.763543	GeMoMa	mRNA	667016	668022	-	ID=TAB74_rna-gnl|WGS:JAAEIQ|K452DRAFT_mRNA229187_R0;ref-gene=TAB74_gene-K452DRAFT_229187;aa=302;raa=280;score=1168;prediction=0;bestScore=1168;ce=3;rce=3;pAA=0.8245;iAA=0.7881;lpm=68;maxScore=1442;maxGap=6;nps=0;start=M;stop=*;evidence=1;Parent=gene_3116;sumWeight=1.0;
NODE_1_length_1303379_cov_97.763543	GeMoMa	CDS	667850	668022	-	Parent=TAB74_rna-gnl|WGS:JAAEIQ|K452DRAFT_mRNA229187_R0
NODE_1_length_1303379_cov_97.763543	GeMoMa	CDS	667783	667800	-	Parent=TAB74_rna-gnl|WGS:JAAEIQ|K452DRAFT_mRNA229187_R0
NODE_1_length_1303379_cov_97.763543	GeMoMa	CDS	667016	667730	-	Parent=TAB74_rna-gnl|WGS:JAAEIQ|K452DRAFT_mRNA229187_R0
NODE_1_length_1303379_cov_97.763543	GeMoMa	gene	668201	669625	+	ID=gene_3293;transcripts=1;complete=1
NODE_1_length_1303379_cov_97.763543	GeMoMa	mRNA	668201	669625	+	ID=TAB74_rna-gnl|WGS:JAAEIQ|K452DRAFT_mRNA229216_R0;ref-gene=TAB74_gene-K452DRAFT_229216;aa=425;raa=425;score=1814;prediction=0;bestScore=1814;ce=4;rce=4;pAA=0.8662;iAA=0.8099;lpm=25;maxScore=2200;maxGap=1;nps=0;start=M;stop=*;evidence=1;Parent=gene_3293;sumWeight=1.0;
NODE_1_length_1303379_cov_97.763543	GeMoMa	CDS	668201	668916	+	Parent=TAB74_rna-gnl|WGS:JAAEIQ|K452DRAFT_mRNA229216_R0
NODE_1_length_1303379_cov_97.763543	GeMoMa	CDS	668966	669236	+	Parent=TAB74_rna-gnl|WGS:JAAEIQ|K452DRAFT_mRNA229216_R0
NODE_1_length_1303379_cov_97.763543	GeMoMa	CDS	669289	669396	+	Parent=TAB74_rna-gnl|WGS:JAAEIQ|K452DRAFT_mRNA229216_R0
NODE_1_length_1303379_cov_97.763543	GeMoMa	CDS	669446	669625	+	Parent=TAB74_rna-gnl|WGS:JAAEIQ|K452DRAFT_mRNA229216_R0
NODE_1_length_1303379_cov_97.763543	GeMoMa	gene	670141	671921	+	ID=gene_3294;transcripts=1;complete=1
NODE_1_length_1303379_cov_97.763543	GeMoMa	mRNA	670141	671921	+	ID=TAB74_rna-gnl|WGS:JAAEIQ|K452DRAFT_mRNA322394_R1;ref-gene=TAB74_gene-K452DRAFT_322394;aa=512;raa=526;score=517;prediction=1;bestScore=537;ce=4;rce=3;pAA=0.6066;iAA=0.2987;lpm=12;maxScore=2794;maxGap=11;nps=0;start=M;stop=*;evidence=1;Parent=gene_3294;sumWeight=1.0;
NODE_1_length_1303379_cov_97.763543	GeMoMa	CDS	670141	670339	+	Parent=TAB74_rna-gnl|WGS:JAAEIQ|K452DRAFT_mRNA322394_R1
NODE_1_length_1303379_cov_97.763543	GeMoMa	CDS	670373	670513	+	Parent=TAB74_rna-gnl|WGS:JAAEIQ|K452DRAFT_mRNA322394_R1
NODE_1_length_1303379_cov_97.763543	GeMoMa	CDS	670655	671456	+	Parent=TAB74_rna-gnl|WGS:JAAEIQ|K452DRAFT_mRNA322394_R1
NODE_1_length_1303379_cov_97.763543	GeMoMa	CDS	671528	671921	+	Parent=TAB74_rna-gnl|WGS:JAAEIQ|K452DRAFT_mRNA322394_R1
NODE_1_length_1303379_cov_97.763543	GeMoMa	gene	672563	674559	+	ID=gene_3295;transcripts=1;complete=1
NODE_1_length_1303379_cov_97.763543	GeMoMa	mRNA	672563	674559	+	ID=TAB74_rna-gnl|WGS:JAAEIQ|K452DRAFT_mRNA361121_R0;ref-gene=TAB74_gene-K452DRAFT_361121;aa=593;raa=620;score=1223;prediction=0;bestScore=1223;ce=5;rce=5;pAA=0.647;iAA=0.4233;lpm=13;maxScore=3258;maxGap=7;nps=0;start=M;stop=*;evidence=1;Parent=gene_3295;sumWeight=1.0;alternative="TAB74_gene-K452DRAFT_93125";
NODE_1_length_1303379_cov_97.763543	GeMoMa	CDS	672563	672704	+	Parent=TAB74_rna-gnl|WGS:JAAEIQ|K452DRAFT_mRNA361121_R0
NODE_1_length_1303379_cov_97.763543	GeMoMa	CDS	672757	673352	+	Parent=TAB74_rna-gnl|WGS:JAAEIQ|K452DRAFT_mRNA361121_R0
NODE_1_length_1303379_cov_97.763543	GeMoMa	CDS	673403	673643	+	Parent=TAB74_rna-gnl|WGS:JAAEIQ|K452DRAFT_mRNA361121_R0
NODE_1_length_1303379_cov_97.763543	GeMoMa	CDS	673700	674009	+	Parent=TAB74_rna-gnl|WGS:JAAEIQ|K452DRAFT_mRNA361121_R0
NODE_1_length_1303379_cov_97.763543	GeMoMa	CDS	674070	674559	+	Parent=TAB74_rna-gnl|WGS:JAAEIQ|K452DRAFT_mRNA361121_R0
NODE_1_length_1303379_cov_97.763543	GeMoMa	gene	675453	677503	+	ID=gene_3296;transcripts=1;complete=1
NODE_1_length_1303379_cov_97.763543	GeMoMa	mRNA	675453	677503	+	ID=TAB74_rna-gnl|WGS:JAAEIQ|K452DRAFT_mRNA334512_R0;ref-gene=TAB74_gene-K452DRAFT_334512;aa=667;raa=668;score=2633;prediction=0;bestScore=2633;ce=2;rce=2;pAA=0.806;iAA=0.7299;lpm=27;maxScore=3503;maxGap=3;nps=0;start=M;stop=*;evidence=1;Parent=gene_3296;sumWeight=1.0;
NODE_1_length_1303379_cov_97.763543	GeMoMa	CDS	675453	676574	+	Parent=TAB74_rna-gnl|WGS:JAAEIQ|K452DRAFT_mRNA334512_R0
NODE_1_length_1303379_cov_97.763543	GeMoMa	CDS	676625	677503	+	Parent=TAB74_rna-gnl|WGS:JAAEIQ|K452DRAFT_mRNA334512_R0
NODE_1_length_1303379_cov_97.763543	GeMoMa	gene	677340	677483	-	ID=gene_3117;transcripts=1;complete=1
NODE_1_length_1303379_cov_97.763543	GeMoMa	mRNA	677340	677483	-	ID=TAB74_rna-gnl|WGS:JAAEIQ|K452DRAFT_mRNA287472_R2;ref-gene=TAB74_gene-K452DRAFT_287472;aa=48;raa=58;score=52;prediction=2;bestScore=56;ce=1;rce=1;pAA=0.6167;iAA=0.3333;lpm=7;maxScore=332;maxGap=7;nps=0;start=M;stop=*;evidence=1;Parent=gene_3117;sumWeight=1.0;
NODE_1_length_1303379_cov_97.763543	GeMoMa	CDS	677340	677483	-	Parent=TAB74_rna-gnl|WGS:JAAEIQ|K452DRAFT_mRNA287472_R2
NODE_1_length_1303379_cov_97.763543	GeMoMa	gene	678537	681532	-	ID=gene_3118;transcripts=1;complete=1
NODE_1_length_1303379_cov_97.763543	GeMoMa	mRNA	678537	681532	-	ID=TAB74_rna-gnl|WGS:JAAEIQ|K452DRAFT_mRNA229660_R0;ref-gene=TAB74_gene-K452DRAFT_229660;aa=913;raa=894;score=3419;prediction=0;bestScore=3419;ce=5;rce=4;pAA=0.8226;iAA=0.7573;lpm=48;maxScore=4491;maxGap=8;nps=0;start=M;stop=*;evidence=1;Parent=gene_3118;sumWeight=1.0;
NODE_1_length_1303379_cov_97.763543	GeMoMa	CDS	681365	681532	-	Parent=TAB74_rna-gnl|WGS:JAAEIQ|K452DRAFT_mRNA229660_R0
NODE_1_length_1303379_cov_97.763543	GeMoMa	CDS	680860	681276	-	Parent=TAB74_rna-gnl|WGS:JAAEIQ|K452DRAFT_mRNA229660_R0
NODE_1_length_1303379_cov_97.763543	GeMoMa	CDS	680704	680803	-	Parent=TAB74_rna-gnl|WGS:JAAEIQ|K452DRAFT_mRNA229660_R0
NODE_1_length_1303379_cov_97.763543	GeMoMa	CDS	680082	680644	-	Parent=TAB74_rna-gnl|WGS:JAAEIQ|K452DRAFT_mRNA229660_R0
NODE_1_length_1303379_cov_97.763543	GeMoMa	CDS	678537	680027	-	Parent=TAB74_rna-gnl|WGS:JAAEIQ|K452DRAFT_mRNA229660_R0
NODE_1_length_1303379_cov_97.763543	GeMoMa	gene	682325	684875	-	ID=gene_3119;transcripts=1;complete=1
NODE_1_length_1303379_cov_97.763543	GeMoMa	mRNA	682325	684875	-	ID=TAB74_rna-gnl|WGS:JAAEIQ|K452DRAFT_mRNA43672_R0;ref-gene=TAB74_gene-K452DRAFT_43672;aa=762;raa=773;score=2992;prediction=0;bestScore=2992;ce=4;rce=4;pAA=0.7919;iAA=0.7163;lpm=39;maxScore=4150;maxGap=17;nps=0;start=M;stop=*;evidence=1;Parent=gene_3119;sumWeight=1.0;
NODE_1_length_1303379_cov_97.763543	GeMoMa	CDS	684769	684875	-	Parent=TAB74_rna-gnl|WGS:JAAEIQ|K452DRAFT_mRNA43672_R0
NODE_1_length_1303379_cov_97.763543	GeMoMa	CDS	684081	684601	-	Parent=TAB74_rna-gnl|WGS:JAAEIQ|K452DRAFT_mRNA43672_R0
NODE_1_length_1303379_cov_97.763543	GeMoMa	CDS	683377	684024	-	Parent=TAB74_rna-gnl|WGS:JAAEIQ|K452DRAFT_mRNA43672_R0
NODE_1_length_1303379_cov_97.763543	GeMoMa	CDS	682325	683334	-	Parent=TAB74_rna-gnl|WGS:JAAEIQ|K452DRAFT_mRNA43672_R0
NODE_1_length_1303379_cov_97.763543	GeMoMa	gene	687550	688114	-	ID=gene_3120;transcripts=1;complete=1
NODE_1_length_1303379_cov_97.763543	GeMoMa	mRNA	687550	688114	-	ID=TAB74_rna-gnl|WGS:JAAEIQ|K452DRAFT_mRNA288379_R0;ref-gene=TAB74_gene-K452DRAFT_288379;aa=134;raa=134;score=518;prediction=0;bestScore=518;ce=2;rce=2;pAA=0.7836;iAA=0.7015;lpm=33;maxScore=704;maxGap=0;nps=0;start=M;stop=*;evidence=1;Parent=gene_3120;sumWeight=1.0;
NODE_1_length_1303379_cov_97.763543	GeMoMa	CDS	687991	688114	-	Parent=TAB74_rna-gnl|WGS:JAAEIQ|K452DRAFT_mRNA288379_R0
NODE_1_length_1303379_cov_97.763543	GeMoMa	CDS	687550	687827	-	Parent=TAB74_rna-gnl|WGS:JAAEIQ|K452DRAFT_mRNA288379_R0
NODE_1_length_1303379_cov_97.763543	GeMoMa	gene	688795	689804	-	ID=gene_3121;transcripts=1;complete=1
NODE_1_length_1303379_cov_97.763543	GeMoMa	mRNA	688795	689804	-	ID=TAB74_rna-gnl|WGS:JAAEIQ|K452DRAFT_mRNA288377_R0;ref-gene=TAB74_gene-K452DRAFT_288377;aa=318;raa=318;score=1205;prediction=0;bestScore=1205;ce=2;rce=2;pAA=0.827;iAA=0.7233;lpm=36;maxScore=1621;maxGap=0;nps=0;start=M;stop=*;evidence=1;Parent=gene_3121;sumWeight=1.0;
NODE_1_length_1303379_cov_97.763543	GeMoMa	CDS	689124	689804	-	Parent=TAB74_rna-gnl|WGS:JAAEIQ|K452DRAFT_mRNA288377_R0
NODE_1_length_1303379_cov_97.763543	GeMoMa	CDS	688795	689067	-	Parent=TAB74_rna-gnl|WGS:JAAEIQ|K452DRAFT_mRNA288377_R0
NODE_1_length_1303379_cov_97.763543	GeMoMa	gene	690794	692620	+	ID=gene_3297;transcripts=1;complete=1
NODE_1_length_1303379_cov_97.763543	GeMoMa	mRNA	690794	692620	+	ID=TAB74_rna-gnl|WGS:JAAEIQ|K452DRAFT_mRNA359403_R0;ref-gene=TAB74_gene-K452DRAFT_359403;aa=551;raa=559;score=2633;prediction=0;bestScore=2633;ce=4;rce=4;pAA=0.9106;iAA=0.8873;lpm=67;maxScore=2946;maxGap=3;nps=0;start=M;stop=*;evidence=1;Parent=gene_3297;sumWeight=1.0;
NODE_1_length_1303379_cov_97.763543	GeMoMa	CDS	690794	690920	+	Parent=TAB74_rna-gnl|WGS:JAAEIQ|K452DRAFT_mRNA359403_R0
NODE_1_length_1303379_cov_97.763543	GeMoMa	CDS	690974	691260	+	Parent=TAB74_rna-gnl|WGS:JAAEIQ|K452DRAFT_mRNA359403_R0
NODE_1_length_1303379_cov_97.763543	GeMoMa	CDS	691325	691754	+	Parent=TAB74_rna-gnl|WGS:JAAEIQ|K452DRAFT_mRNA359403_R0
NODE_1_length_1303379_cov_97.763543	GeMoMa	CDS	691812	692620	+	Parent=TAB74_rna-gnl|WGS:JAAEIQ|K452DRAFT_mRNA359403_R0
NODE_1_length_1303379_cov_97.763543	GeMoMa	gene	694268	695920	+	ID=gene_3298;transcripts=1;complete=1
NODE_1_length_1303379_cov_97.763543	GeMoMa	mRNA	694268	695920	+	ID=TAB74_rna-gnl|WGS:JAAEIQ|K452DRAFT_mRNA229368_R0;ref-gene=TAB74_gene-K452DRAFT_229368;aa=532;raa=500;score=1491;prediction=0;bestScore=1491;ce=2;rce=2;pAA=0.7211;iAA=0.5688;lpm=23;maxScore=2606;maxGap=26;nps=0;start=M;stop=*;evidence=1;Parent=gene_3298;sumWeight=1.0;
NODE_1_length_1303379_cov_97.763543	GeMoMa	CDS	694268	694532	+	Parent=TAB74_rna-gnl|WGS:JAAEIQ|K452DRAFT_mRNA229368_R0
NODE_1_length_1303379_cov_97.763543	GeMoMa	CDS	694590	695920	+	Parent=TAB74_rna-gnl|WGS:JAAEIQ|K452DRAFT_mRNA229368_R0
NODE_1_length_1303379_cov_97.763543	GeMoMa	gene	697615	700184	-	ID=gene_3122;transcripts=1;complete=1
NODE_1_length_1303379_cov_97.763543	GeMoMa	mRNA	697615	700184	-	ID=TAB74_rna-gnl|WGS:JAAEIQ|K452DRAFT_mRNA229560_R0;ref-gene=TAB74_gene-K452DRAFT_229560;aa=794;raa=783;score=2915;prediction=0;bestScore=2915;ce=3;rce=3;pAA=0.8125;iAA=0.7087;lpm=36;maxScore=4099;maxGap=17;nps=0;start=M;stop=*;evidence=1;Parent=gene_3122;sumWeight=1.0;alternative="TAB74_gene-K452DRAFT_360554";
NODE_1_length_1303379_cov_97.763543	GeMoMa	CDS	700070	700184	-	Parent=TAB74_rna-gnl|WGS:JAAEIQ|K452DRAFT_mRNA229560_R0
NODE_1_length_1303379_cov_97.763543	GeMoMa	CDS	699828	699943	-	Parent=TAB74_rna-gnl|WGS:JAAEIQ|K452DRAFT_mRNA229560_R0
NODE_1_length_1303379_cov_97.763543	GeMoMa	CDS	697615	699765	-	Parent=TAB74_rna-gnl|WGS:JAAEIQ|K452DRAFT_mRNA229560_R0
NODE_1_length_1303379_cov_97.763543	GeMoMa	gene	701236	702396	-	ID=gene_3123;transcripts=1;complete=1
NODE_1_length_1303379_cov_97.763543	GeMoMa	mRNA	701236	702396	-	ID=TAB74_rna-gnl|WGS:JAAEIQ|K452DRAFT_mRNA229220_R0;ref-gene=TAB74_gene-K452DRAFT_229220;aa=328;raa=328;score=1573;prediction=0;bestScore=1573;ce=4;rce=4;pAA=0.9207;iAA=0.8994;lpm=35;maxScore=1715;maxGap=0;nps=0;start=M;stop=*;evidence=1;Parent=gene_3123;sumWeight=1.0;
NODE_1_length_1303379_cov_97.763543	GeMoMa	CDS	702218	702396	-	Parent=TAB74_rna-gnl|WGS:JAAEIQ|K452DRAFT_mRNA229220_R0
NODE_1_length_1303379_cov_97.763543	GeMoMa	CDS	702091	702159	-	Parent=TAB74_rna-gnl|WGS:JAAEIQ|K452DRAFT_mRNA229220_R0
NODE_1_length_1303379_cov_97.763543	GeMoMa	CDS	701807	702031	-	Parent=TAB74_rna-gnl|WGS:JAAEIQ|K452DRAFT_mRNA229220_R0
NODE_1_length_1303379_cov_97.763543	GeMoMa	CDS	701236	701746	-	Parent=TAB74_rna-gnl|WGS:JAAEIQ|K452DRAFT_mRNA229220_R0
NODE_1_length_1303379_cov_97.763543	GeMoMa	gene	702849	703532	+	ID=gene_3299;transcripts=1;complete=1
NODE_1_length_1303379_cov_97.763543	GeMoMa	mRNA	702849	703532	+	ID=TAB74_rna-gnl|WGS:JAAEIQ|K452DRAFT_mRNA299039_R0;ref-gene=TAB74_gene-K452DRAFT_299039;aa=204;raa=200;score=797;prediction=0;bestScore=797;ce=2;rce=2;pAA=0.8098;iAA=0.7268;lpm=15;maxScore=1107;maxGap=4;nps=0;start=M;stop=*;evidence=1;Parent=gene_3299;sumWeight=1.0;
NODE_1_length_1303379_cov_97.763543	GeMoMa	CDS	702849	703089	+	Parent=TAB74_rna-gnl|WGS:JAAEIQ|K452DRAFT_mRNA299039_R0
NODE_1_length_1303379_cov_97.763543	GeMoMa	CDS	703162	703532	+	Parent=TAB74_rna-gnl|WGS:JAAEIQ|K452DRAFT_mRNA299039_R0
NODE_1_length_1303379_cov_97.763543	GeMoMa	gene	704880	706895	-	ID=gene_3124;transcripts=1;complete=1
NODE_1_length_1303379_cov_97.763543	GeMoMa	mRNA	704880	706895	-	ID=TAB74_rna-gnl|WGS:JAAEIQ|K452DRAFT_mRNA359393_R0;ref-gene=TAB74_gene-K452DRAFT_359393;aa=531;raa=514;score=2112;prediction=0;bestScore=2112;ce=3;rce=3;pAA=0.8143;iAA=0.758;lpm=28;maxScore=2712;maxGap=10;nps=0;start=M;stop=*;evidence=1;Parent=gene_3124;sumWeight=1.0;
NODE_1_length_1303379_cov_97.763543	GeMoMa	CDS	706787	706895	-	Parent=TAB74_rna-gnl|WGS:JAAEIQ|K452DRAFT_mRNA359393_R0
NODE_1_length_1303379_cov_97.763543	GeMoMa	CDS	706198	706412	-	Parent=TAB74_rna-gnl|WGS:JAAEIQ|K452DRAFT_mRNA359393_R0
NODE_1_length_1303379_cov_97.763543	GeMoMa	CDS	704880	706148	-	Parent=TAB74_rna-gnl|WGS:JAAEIQ|K452DRAFT_mRNA359393_R0
NODE_1_length_1303379_cov_97.763543	GeMoMa	gene	707457	708874	+	ID=gene_3300;transcripts=1;complete=1
NODE_1_length_1303379_cov_97.763543	GeMoMa	mRNA	707457	708874	+	ID=TAB74_rna-gnl|WGS:JAAEIQ|K452DRAFT_mRNA309432_R0;ref-gene=TAB74_gene-K452DRAFT_309432;aa=409;raa=409;score=2094;prediction=0;bestScore=2094;ce=4;rce=4;pAA=0.9584;iAA=0.9389;lpm=87;maxScore=2215;maxGap=0;nps=0;start=M;stop=*;evidence=1;Parent=gene_3300;sumWeight=1.0;
NODE_1_length_1303379_cov_97.763543	GeMoMa	CDS	707457	707597	+	Parent=TAB74_rna-gnl|WGS:JAAEIQ|K452DRAFT_mRNA309432_R0
NODE_1_length_1303379_cov_97.763543	GeMoMa	CDS	707658	708077	+	Parent=TAB74_rna-gnl|WGS:JAAEIQ|K452DRAFT_mRNA309432_R0
NODE_1_length_1303379_cov_97.763543	GeMoMa	CDS	708150	708696	+	Parent=TAB74_rna-gnl|WGS:JAAEIQ|K452DRAFT_mRNA309432_R0
NODE_1_length_1303379_cov_97.763543	GeMoMa	CDS	708756	708874	+	Parent=TAB74_rna-gnl|WGS:JAAEIQ|K452DRAFT_mRNA309432_R0
NODE_1_length_1303379_cov_97.763543	GeMoMa	gene	709458	710282	+	ID=gene_3301;transcripts=1;complete=1
NODE_1_length_1303379_cov_97.763543	GeMoMa	mRNA	709458	710282	+	ID=TAB74_rna-gnl|WGS:JAAEIQ|K452DRAFT_mRNA299042_R0;ref-gene=TAB74_gene-K452DRAFT_299042;aa=139;raa=139;score=712;prediction=0;bestScore=712;ce=5;rce=5;pAA=0.9928;iAA=0.9856;lpm=73;maxScore=720;maxGap=0;nps=0;start=M;stop=*;evidence=1;Parent=gene_3301;sumWeight=1.0;
NODE_1_length_1303379_cov_97.763543	GeMoMa	CDS	709458	709558	+	Parent=TAB74_rna-gnl|WGS:JAAEIQ|K452DRAFT_mRNA299042_R0
NODE_1_length_1303379_cov_97.763543	GeMoMa	CDS	709700	709855	+	Parent=TAB74_rna-gnl|WGS:JAAEIQ|K452DRAFT_mRNA299042_R0
NODE_1_length_1303379_cov_97.763543	GeMoMa	CDS	709998	710064	+	Parent=TAB74_rna-gnl|WGS:JAAEIQ|K452DRAFT_mRNA299042_R0
NODE_1_length_1303379_cov_97.763543	GeMoMa	CDS	710134	710195	+	Parent=TAB74_rna-gnl|WGS:JAAEIQ|K452DRAFT_mRNA299042_R0
NODE_1_length_1303379_cov_97.763543	GeMoMa	CDS	710252	710282	+	Parent=TAB74_rna-gnl|WGS:JAAEIQ|K452DRAFT_mRNA299042_R0
NODE_1_length_1303379_cov_97.763543	GeMoMa	gene	711318	712742	-	ID=gene_3125;transcripts=1;complete=1
NODE_1_length_1303379_cov_97.763543	GeMoMa	mRNA	711318	712742	-	ID=TAB74_rna-gnl|WGS:JAAEIQ|K452DRAFT_mRNA254010_R1;ref-gene=TAB74_gene-K452DRAFT_254010;aa=406;raa=423;score=740;prediction=1;bestScore=769;ce=5;rce=4;pAA=0.6659;iAA=0.4165;lpm=18;maxScore=2266;maxGap=8;nps=0;start=M;stop=*;evidence=1;Parent=gene_3125;sumWeight=1.0;
NODE_1_length_1303379_cov_97.763543	GeMoMa	CDS	712495	712742	-	Parent=TAB74_rna-gnl|WGS:JAAEIQ|K452DRAFT_mRNA254010_R1
NODE_1_length_1303379_cov_97.763543	GeMoMa	CDS	712115	712446	-	Parent=TAB74_rna-gnl|WGS:JAAEIQ|K452DRAFT_mRNA254010_R1
NODE_1_length_1303379_cov_97.763543	GeMoMa	CDS	711762	712057	-	Parent=TAB74_rna-gnl|WGS:JAAEIQ|K452DRAFT_mRNA254010_R1
NODE_1_length_1303379_cov_97.763543	GeMoMa	CDS	711548	711710	-	Parent=TAB74_rna-gnl|WGS:JAAEIQ|K452DRAFT_mRNA254010_R1
NODE_1_length_1303379_cov_97.763543	GeMoMa	CDS	711318	711496	-	Parent=TAB74_rna-gnl|WGS:JAAEIQ|K452DRAFT_mRNA254010_R1
NODE_1_length_1303379_cov_97.763543	GeMoMa	gene	720856	722745	-	ID=gene_3126;transcripts=1;complete=1
NODE_1_length_1303379_cov_97.763543	GeMoMa	mRNA	720856	722745	-	ID=TAB74_rna-gnl|WGS:JAAEIQ|K452DRAFT_mRNA299053_R0;ref-gene=TAB74_gene-K452DRAFT_299053;aa=506;raa=509;score=2211;prediction=0;bestScore=2211;ce=8;rce=8;pAA=0.8743;iAA=0.8075;lpm=38;maxScore=2691;maxGap=3;nps=0;start=M;stop=*;evidence=1;Parent=gene_3126;sumWeight=1.0;
NODE_1_length_1303379_cov_97.763543	GeMoMa	CDS	722651	722745	-	Parent=TAB74_rna-gnl|WGS:JAAEIQ|K452DRAFT_mRNA299053_R0
NODE_1_length_1303379_cov_97.763543	GeMoMa	CDS	722547	722596	-	Parent=TAB74_rna-gnl|WGS:JAAEIQ|K452DRAFT_mRNA299053_R0
NODE_1_length_1303379_cov_97.763543	GeMoMa	CDS	722326	722494	-	Parent=TAB74_rna-gnl|WGS:JAAEIQ|K452DRAFT_mRNA299053_R0
NODE_1_length_1303379_cov_97.763543	GeMoMa	CDS	721985	722278	-	Parent=TAB74_rna-gnl|WGS:JAAEIQ|K452DRAFT_mRNA299053_R0
NODE_1_length_1303379_cov_97.763543	GeMoMa	CDS	721695	721928	-	Parent=TAB74_rna-gnl|WGS:JAAEIQ|K452DRAFT_mRNA299053_R0
NODE_1_length_1303379_cov_97.763543	GeMoMa	CDS	721293	721644	-	Parent=TAB74_rna-gnl|WGS:JAAEIQ|K452DRAFT_mRNA299053_R0
NODE_1_length_1303379_cov_97.763543	GeMoMa	CDS	721065	721237	-	Parent=TAB74_rna-gnl|WGS:JAAEIQ|K452DRAFT_mRNA299053_R0
NODE_1_length_1303379_cov_97.763543	GeMoMa	CDS	720856	721006	-	Parent=TAB74_rna-gnl|WGS:JAAEIQ|K452DRAFT_mRNA299053_R0
NODE_1_length_1303379_cov_97.763543	GeMoMa	gene	724066	725353	+	ID=gene_3302;transcripts=1;complete=1
NODE_1_length_1303379_cov_97.763543	GeMoMa	mRNA	724066	725353	+	ID=TAB74_rna-gnl|WGS:JAAEIQ|K452DRAFT_mRNA229479_R0;ref-gene=TAB74_gene-K452DRAFT_229479;aa=374;raa=375;score=1820;prediction=0;bestScore=1820;ce=4;rce=4;pAA=0.9093;iAA=0.896;lpm=44;maxScore=1995;maxGap=1;nps=0;start=M;stop=*;evidence=1;Parent=gene_3302;sumWeight=1.0;
NODE_1_length_1303379_cov_97.763543	GeMoMa	CDS	724066	724120	+	Parent=TAB74_rna-gnl|WGS:JAAEIQ|K452DRAFT_mRNA229479_R0
NODE_1_length_1303379_cov_97.763543	GeMoMa	CDS	724180	724450	+	Parent=TAB74_rna-gnl|WGS:JAAEIQ|K452DRAFT_mRNA229479_R0
NODE_1_length_1303379_cov_97.763543	GeMoMa	CDS	724506	725057	+	Parent=TAB74_rna-gnl|WGS:JAAEIQ|K452DRAFT_mRNA229479_R0
NODE_1_length_1303379_cov_97.763543	GeMoMa	CDS	725110	725353	+	Parent=TAB74_rna-gnl|WGS:JAAEIQ|K452DRAFT_mRNA229479_R0
NODE_1_length_1303379_cov_97.763543	GeMoMa	gene	725730	726721	-	ID=gene_3127;transcripts=1;complete=1
NODE_1_length_1303379_cov_97.763543	GeMoMa	mRNA	725730	726721	-	ID=TAB74_rna-gnl|WGS:JAAEIQ|K452DRAFT_mRNA288374_R0;ref-gene=TAB74_gene-K452DRAFT_288374;aa=289;raa=271;score=684;prediction=0;bestScore=684;ce=3;rce=3;pAA=0.6814;iAA=0.4983;lpm=18;maxScore=1412;maxGap=8;nps=0;start=M;stop=*;evidence=1;Parent=gene_3127;sumWeight=1.0;
NODE_1_length_1303379_cov_97.763543	GeMoMa	CDS	726719	726721	-	Parent=TAB74_rna-gnl|WGS:JAAEIQ|K452DRAFT_mRNA288374_R0
NODE_1_length_1303379_cov_97.763543	GeMoMa	CDS	726217	726663	-	Parent=TAB74_rna-gnl|WGS:JAAEIQ|K452DRAFT_mRNA288374_R0
NODE_1_length_1303379_cov_97.763543	GeMoMa	CDS	725730	726146	-	Parent=TAB74_rna-gnl|WGS:JAAEIQ|K452DRAFT_mRNA288374_R0
NODE_1_length_1303379_cov_97.763543	GeMoMa	gene	728767	730878	+	ID=gene_3303;transcripts=1;complete=1
NODE_1_length_1303379_cov_97.763543	GeMoMa	mRNA	728767	730878	+	ID=TAB74_rna-gnl|WGS:JAAEIQ|K452DRAFT_mRNA309439_R0;ref-gene=TAB74_gene-K452DRAFT_309439;aa=684;raa=682;score=2928;prediction=0;bestScore=2928;ce=2;rce=2;pAA=0.8889;iAA=0.8304;lpm=88;maxScore=3486;maxGap=1;nps=0;start=M;stop=*;evidence=1;Parent=gene_3303;sumWeight=1.0;
NODE_1_length_1303379_cov_97.763543	GeMoMa	CDS	728767	728989	+	Parent=TAB74_rna-gnl|WGS:JAAEIQ|K452DRAFT_mRNA309439_R0
NODE_1_length_1303379_cov_97.763543	GeMoMa	CDS	729050	730878	+	Parent=TAB74_rna-gnl|WGS:JAAEIQ|K452DRAFT_mRNA309439_R0
NODE_1_length_1303379_cov_97.763543	GeMoMa	gene	731112	731739	-	ID=gene_3128;transcripts=1;complete=1
NODE_1_length_1303379_cov_97.763543	GeMoMa	mRNA	731112	731739	-	ID=TAB74_rna-gnl|WGS:JAAEIQ|K452DRAFT_mRNA229328_R0;ref-gene=TAB74_gene-K452DRAFT_229328;aa=192;raa=193;score=896;prediction=0;bestScore=896;ce=2;rce=2;pAA=0.9171;iAA=0.886;lpm=32;maxScore=1000;maxGap=1;nps=0;start=M;stop=*;evidence=1;Parent=gene_3128;sumWeight=1.0;
NODE_1_length_1303379_cov_97.763543	GeMoMa	CDS	731515	731739	-	Parent=TAB74_rna-gnl|WGS:JAAEIQ|K452DRAFT_mRNA229328_R0
NODE_1_length_1303379_cov_97.763543	GeMoMa	CDS	731112	731462	-	Parent=TAB74_rna-gnl|WGS:JAAEIQ|K452DRAFT_mRNA229328_R0
NODE_1_length_1303379_cov_97.763543	GeMoMa	gene	731951	733908	+	ID=gene_3304;transcripts=1;complete=1
NODE_1_length_1303379_cov_97.763543	GeMoMa	mRNA	731951	733908	+	ID=TAB74_rna-gnl|WGS:JAAEIQ|K452DRAFT_mRNA327263_R0;ref-gene=TAB74_gene-K452DRAFT_327263;aa=595;raa=581;score=2484;prediction=0;bestScore=2484;ce=4;rce=4;pAA=0.8779;iAA=0.8211;lpm=51;maxScore=3045;maxGap=8;nps=0;start=M;stop=*;evidence=1;Parent=gene_3304;sumWeight=1.0;
NODE_1_length_1303379_cov_97.763543	GeMoMa	CDS	731951	731998	+	Parent=TAB74_rna-gnl|WGS:JAAEIQ|K452DRAFT_mRNA327263_R0
NODE_1_length_1303379_cov_97.763543	GeMoMa	CDS	732063	732303	+	Parent=TAB74_rna-gnl|WGS:JAAEIQ|K452DRAFT_mRNA327263_R0
NODE_1_length_1303379_cov_97.763543	GeMoMa	CDS	732362	732664	+	Parent=TAB74_rna-gnl|WGS:JAAEIQ|K452DRAFT_mRNA327263_R0
NODE_1_length_1303379_cov_97.763543	GeMoMa	CDS	732716	733908	+	Parent=TAB74_rna-gnl|WGS:JAAEIQ|K452DRAFT_mRNA327263_R0
NODE_1_length_1303379_cov_97.763543	GeMoMa	gene	734611	735275	+	ID=gene_3305;transcripts=1;complete=1
NODE_1_length_1303379_cov_97.763543	GeMoMa	mRNA	734611	735275	+	ID=TAB74_rna-gnl|WGS:JAAEIQ|K452DRAFT_mRNA229279_R0;ref-gene=TAB74_gene-K452DRAFT_229279;aa=161;raa=164;score=781;prediction=0;bestScore=781;ce=4;rce=4;pAA=0.9085;iAA=0.8902;lpm=35;maxScore=861;maxGap=3;nps=0;start=M;stop=*;evidence=1;Parent=gene_3305;sumWeight=1.0;
NODE_1_length_1303379_cov_97.763543	GeMoMa	CDS	734611	734676	+	Parent=TAB74_rna-gnl|WGS:JAAEIQ|K452DRAFT_mRNA229279_R0
NODE_1_length_1303379_cov_97.763543	GeMoMa	CDS	734739	734763	+	Parent=TAB74_rna-gnl|WGS:JAAEIQ|K452DRAFT_mRNA229279_R0
NODE_1_length_1303379_cov_97.763543	GeMoMa	CDS	734825	735109	+	Parent=TAB74_rna-gnl|WGS:JAAEIQ|K452DRAFT_mRNA229279_R0
NODE_1_length_1303379_cov_97.763543	GeMoMa	CDS	735169	735275	+	Parent=TAB74_rna-gnl|WGS:JAAEIQ|K452DRAFT_mRNA229279_R0
NODE_1_length_1303379_cov_97.763543	GeMoMa	gene	735795	740354	+	ID=gene_3306;transcripts=1;complete=1
NODE_1_length_1303379_cov_97.763543	GeMoMa	mRNA	735795	740354	+	ID=TAB74_rna-gnl|WGS:JAAEIQ|K452DRAFT_mRNA319263_R0;ref-gene=TAB74_gene-K452DRAFT_319263;aa=1487;raa=1402;score=5177;prediction=0;bestScore=5177;ce=3;rce=3;pAA=0.7674;iAA=0.6939;lpm=37;maxScore=7137;maxGap=52;nps=0;start=M;stop=*;evidence=1;Parent=gene_3306;sumWeight=1.0;
NODE_1_length_1303379_cov_97.763543	GeMoMa	CDS	735795	736324	+	Parent=TAB74_rna-gnl|WGS:JAAEIQ|K452DRAFT_mRNA319263_R0
NODE_1_length_1303379_cov_97.763543	GeMoMa	CDS	736375	737038	+	Parent=TAB74_rna-gnl|WGS:JAAEIQ|K452DRAFT_mRNA319263_R0
NODE_1_length_1303379_cov_97.763543	GeMoMa	CDS	737088	740354	+	Parent=TAB74_rna-gnl|WGS:JAAEIQ|K452DRAFT_mRNA319263_R0
NODE_1_length_1303379_cov_97.763543	GeMoMa	gene	742745	746021	-	ID=gene_3129;transcripts=1;complete=1
NODE_1_length_1303379_cov_97.763543	GeMoMa	mRNA	742745	746021	-	ID=TAB74_rna-gnl|WGS:JAAEIQ|K452DRAFT_mRNA43333_R0;ref-gene=TAB74_gene-K452DRAFT_43333;aa=1050;raa=964;score=2819;prediction=0;bestScore=2819;ce=3;rce=3;pAA=0.7009;iAA=0.5565;lpm=28;maxScore=5105;maxGap=20;nps=0;start=M;stop=*;evidence=1;Parent=gene_3129;sumWeight=1.0;
NODE_1_length_1303379_cov_97.763543	GeMoMa	CDS	745479	746021	-	Parent=TAB74_rna-gnl|WGS:JAAEIQ|K452DRAFT_mRNA43333_R0
NODE_1_length_1303379_cov_97.763543	GeMoMa	CDS	743920	745432	-	Parent=TAB74_rna-gnl|WGS:JAAEIQ|K452DRAFT_mRNA43333_R0
NODE_1_length_1303379_cov_97.763543	GeMoMa	CDS	742745	743838	-	Parent=TAB74_rna-gnl|WGS:JAAEIQ|K452DRAFT_mRNA43333_R0
NODE_1_length_1303379_cov_97.763543	GeMoMa	gene	747950	748633	+	ID=gene_3307;transcripts=1;complete=1
NODE_1_length_1303379_cov_97.763543	GeMoMa	mRNA	747950	748633	+	ID=TAB74_rna-gnl|WGS:JAAEIQ|K452DRAFT_mRNA272724_R0;ref-gene=TAB74_gene-K452DRAFT_272724;aa=209;raa=209;score=919;prediction=0;bestScore=919;ce=2;rce=2;pAA=0.8952;iAA=0.8238;lpm=28;maxScore=1114;maxGap=1;nps=0;start=M;stop=*;evidence=1;Parent=gene_3307;sumWeight=1.0;
NODE_1_length_1303379_cov_97.763543	GeMoMa	CDS	747950	748417	+	Parent=TAB74_rna-gnl|WGS:JAAEIQ|K452DRAFT_mRNA272724_R0
NODE_1_length_1303379_cov_97.763543	GeMoMa	CDS	748475	748633	+	Parent=TAB74_rna-gnl|WGS:JAAEIQ|K452DRAFT_mRNA272724_R0
NODE_1_length_1303379_cov_97.763543	GeMoMa	gene	749558	750818	+	ID=gene_3308;transcripts=1;complete=1
NODE_1_length_1303379_cov_97.763543	GeMoMa	mRNA	749558	750818	+	ID=TAB74_rna-gnl|WGS:JAAEIQ|K452DRAFT_mRNA272720_R0;ref-gene=TAB74_gene-K452DRAFT_272720;aa=296;raa=301;score=1160;prediction=0;bestScore=1160;ce=3;rce=3;pAA=0.8013;iAA=0.7119;lpm=49;maxScore=1624;maxGap=6;nps=0;start=M;stop=*;evidence=1;Parent=gene_3308;sumWeight=1.0;
NODE_1_length_1303379_cov_97.763543	GeMoMa	CDS	749558	749900	+	Parent=TAB74_rna-gnl|WGS:JAAEIQ|K452DRAFT_mRNA272720_R0
NODE_1_length_1303379_cov_97.763543	GeMoMa	CDS	750153	750518	+	Parent=TAB74_rna-gnl|WGS:JAAEIQ|K452DRAFT_mRNA272720_R0
NODE_1_length_1303379_cov_97.763543	GeMoMa	CDS	750640	750818	+	Parent=TAB74_rna-gnl|WGS:JAAEIQ|K452DRAFT_mRNA272720_R0
NODE_1_length_1303379_cov_97.763543	GeMoMa	gene	751396	752538	-	ID=gene_3130;transcripts=1;complete=1
NODE_1_length_1303379_cov_97.763543	GeMoMa	mRNA	751396	752538	-	ID=TAB74_rna-gnl|WGS:JAAEIQ|K452DRAFT_mRNA272718_R0;ref-gene=TAB74_gene-K452DRAFT_272718;aa=359;raa=363;score=1319;prediction=0;bestScore=1319;ce=2;rce=2;pAA=0.8017;iAA=0.7025;lpm=19;maxScore=1828;maxGap=3;nps=0;start=M;stop=*;evidence=1;Parent=gene_3130;sumWeight=1.0;
NODE_1_length_1303379_cov_97.763543	GeMoMa	CDS	752013	752538	-	Parent=TAB74_rna-gnl|WGS:JAAEIQ|K452DRAFT_mRNA272718_R0
NODE_1_length_1303379_cov_97.763543	GeMoMa	CDS	751396	751946	-	Parent=TAB74_rna-gnl|WGS:JAAEIQ|K452DRAFT_mRNA272718_R0
NODE_1_length_1303379_cov_97.763543	GeMoMa	gene	758559	759485	-	ID=gene_3131;transcripts=1;complete=1
NODE_1_length_1303379_cov_97.763543	GeMoMa	mRNA	758559	759485	-	ID=TAB74_rna-gnl|WGS:JAAEIQ|K452DRAFT_mRNA351663_R0;ref-gene=TAB74_gene-K452DRAFT_351663;aa=309;raa=308;score=1038;prediction=0;bestScore=1038;ce=1;rce=1;pAA=0.7735;iAA=0.657;lpm=17;maxScore=1553;maxGap=1;nps=0;start=M;stop=*;evidence=1;Parent=gene_3131;sumWeight=1.0;
NODE_1_length_1303379_cov_97.763543	GeMoMa	CDS	758559	759485	-	Parent=TAB74_rna-gnl|WGS:JAAEIQ|K452DRAFT_mRNA351663_R0
NODE_1_length_1303379_cov_97.763543	GeMoMa	gene	759807	762028	+	ID=gene_3309;transcripts=1;complete=1
NODE_1_length_1303379_cov_97.763543	GeMoMa	mRNA	759807	762028	+	ID=TAB74_rna-gnl|WGS:JAAEIQ|K452DRAFT_mRNA288354_R0;ref-gene=TAB74_gene-K452DRAFT_288354;aa=601;raa=603;score=2621;prediction=0;bestScore=2621;ce=3;rce=3;pAA=0.8964;iAA=0.8487;lpm=57;maxScore=3119;maxGap=5;nps=0;start=M;stop=*;evidence=1;Parent=gene_3309;sumWeight=1.0;
NODE_1_length_1303379_cov_97.763543	GeMoMa	CDS	759807	759904	+	Parent=TAB74_rna-gnl|WGS:JAAEIQ|K452DRAFT_mRNA288354_R0
NODE_1_length_1303379_cov_97.763543	GeMoMa	CDS	759965	760715	+	Parent=TAB74_rna-gnl|WGS:JAAEIQ|K452DRAFT_mRNA288354_R0
NODE_1_length_1303379_cov_97.763543	GeMoMa	CDS	761075	762028	+	Parent=TAB74_rna-gnl|WGS:JAAEIQ|K452DRAFT_mRNA288354_R0
NODE_1_length_1303379_cov_97.763543	GeMoMa	gene	766376	767781	+	ID=gene_3310;transcripts=1;complete=1
NODE_1_length_1303379_cov_97.763543	GeMoMa	mRNA	766376	767781	+	ID=TAB74_rna-gnl|WGS:JAAEIQ|K452DRAFT_mRNA231069_R4;ref-gene=TAB74_gene-K452DRAFT_231069;aa=451;raa=477;score=389;prediction=4;bestScore=957;ce=2;rce=4;pAA=0.5602;iAA=0.2871;lpm=13;maxScore=2483;maxGap=42;nps=0;start=M;stop=*;evidence=1;Parent=gene_3310;sumWeight=1.0;
NODE_1_length_1303379_cov_97.763543	GeMoMa	CDS	766376	766707	+	Parent=TAB74_rna-gnl|WGS:JAAEIQ|K452DRAFT_mRNA231069_R4
NODE_1_length_1303379_cov_97.763543	GeMoMa	CDS	766761	767781	+	Parent=TAB74_rna-gnl|WGS:JAAEIQ|K452DRAFT_mRNA231069_R4
NODE_1_length_1303379_cov_97.763543	GeMoMa	gene	768458	769540	+	ID=gene_3311;transcripts=1;complete=1
NODE_1_length_1303379_cov_97.763543	GeMoMa	mRNA	768458	769540	+	ID=TAB74_rna-gnl|WGS:JAAEIQ|K452DRAFT_mRNA288351_R0;ref-gene=TAB74_gene-K452DRAFT_288351;aa=361;raa=365;score=1465;prediction=0;bestScore=1465;ce=1;rce=1;pAA=0.8384;iAA=0.7534;lpm=29;maxScore=1939;maxGap=3;nps=0;start=M;stop=*;evidence=1;Parent=gene_3311;sumWeight=1.0;alternative="TAB74_gene-K452DRAFT_234204,TAB74_gene-K452DRAFT_237336,TAB74_gene-K452DRAFT_303087";
NODE_1_length_1303379_cov_97.763543	GeMoMa	CDS	768458	769540	+	Parent=TAB74_rna-gnl|WGS:JAAEIQ|K452DRAFT_mRNA288351_R0
NODE_1_length_1303379_cov_97.763543	GeMoMa	gene	770250	771158	-	ID=gene_3132;transcripts=1;complete=1
NODE_1_length_1303379_cov_97.763543	GeMoMa	mRNA	770250	771158	-	ID=TAB74_rna-gnl|WGS:JAAEIQ|K452DRAFT_mRNA264255_R1;ref-gene=TAB74_gene-K452DRAFT_264255;aa=251;raa=319;score=632;prediction=1;bestScore=1388;ce=3;rce=4;pAA=0.6176;iAA=0.511;lpm=14;maxScore=1698;maxGap=65;nps=0;start=M;stop=*;evidence=1;Parent=gene_3132;sumWeight=1.0;
NODE_1_length_1303379_cov_97.763543	GeMoMa	CDS	770753	771158	-	Parent=TAB74_rna-gnl|WGS:JAAEIQ|K452DRAFT_mRNA264255_R1
NODE_1_length_1303379_cov_97.763543	GeMoMa	CDS	770566	770685	-	Parent=TAB74_rna-gnl|WGS:JAAEIQ|K452DRAFT_mRNA264255_R1
NODE_1_length_1303379_cov_97.763543	GeMoMa	CDS	770250	770476	-	Parent=TAB74_rna-gnl|WGS:JAAEIQ|K452DRAFT_mRNA264255_R1
NODE_1_length_1303379_cov_97.763543	GeMoMa	gene	772383	772742	+	ID=gene_3312;transcripts=1;complete=1
NODE_1_length_1303379_cov_97.763543	GeMoMa	mRNA	772383	772742	+	ID=TAB74_rna-gnl|WGS:JAAEIQ|K452DRAFT_mRNA288342_R0;ref-gene=TAB74_gene-K452DRAFT_288342;aa=120;raa=124;score=376;prediction=0;bestScore=376;ce=1;rce=1;pAA=0.7381;iAA=0.619;lpm=22;maxScore=640;maxGap=4;nps=0;start=M;stop=*;evidence=1;Parent=gene_3312;sumWeight=1.0;
NODE_1_length_1303379_cov_97.763543	GeMoMa	CDS	772383	772742	+	Parent=TAB74_rna-gnl|WGS:JAAEIQ|K452DRAFT_mRNA288342_R0
NODE_1_length_1303379_cov_97.763543	GeMoMa	gene	773485	775104	+	ID=gene_3313;transcripts=1;complete=1
NODE_1_length_1303379_cov_97.763543	GeMoMa	mRNA	773485	775104	+	ID=TAB74_rna-gnl|WGS:JAAEIQ|K452DRAFT_mRNA349808_R1;ref-gene=TAB74_gene-K452DRAFT_349808;aa=540;raa=500;score=791;prediction=1;bestScore=961;ce=1;rce=3;pAA=0.6325;iAA=0.3766;lpm=16;maxScore=2578;maxGap=21;nps=0;start=M;stop=*;evidence=1;Parent=gene_3313;sumWeight=1.0;alternative="TAB74_gene-K452DRAFT_233513,TAB74_gene-K452DRAFT_290800";
NODE_1_length_1303379_cov_97.763543	GeMoMa	CDS	773485	775104	+	Parent=TAB74_rna-gnl|WGS:JAAEIQ|K452DRAFT_mRNA349808_R1
NODE_1_length_1303379_cov_97.763543	GeMoMa	gene	775907	778223	-	ID=gene_3133;transcripts=1;complete=1
NODE_1_length_1303379_cov_97.763543	GeMoMa	mRNA	775907	778223	-	ID=TAB74_rna-gnl|WGS:JAAEIQ|K452DRAFT_mRNA272543_R0;ref-gene=TAB74_gene-K452DRAFT_272543;aa=548;raa=559;score=2167;prediction=0;bestScore=2167;ce=8;rce=6;pAA=0.8879;iAA=0.8149;lpm=54;maxScore=2922;maxGap=6;nps=0;start=M;stop=*;evidence=1;Parent=gene_3133;sumWeight=1.0;
NODE_1_length_1303379_cov_97.763543	GeMoMa	CDS	777829	778223	-	Parent=TAB74_rna-gnl|WGS:JAAEIQ|K452DRAFT_mRNA272543_R0
NODE_1_length_1303379_cov_97.763543	GeMoMa	CDS	777614	777725	-	Parent=TAB74_rna-gnl|WGS:JAAEIQ|K452DRAFT_mRNA272543_R0
NODE_1_length_1303379_cov_97.763543	GeMoMa	CDS	777474	777549	-	Parent=TAB74_rna-gnl|WGS:JAAEIQ|K452DRAFT_mRNA272543_R0
NODE_1_length_1303379_cov_97.763543	GeMoMa	CDS	777074	777418	-	Parent=TAB74_rna-gnl|WGS:JAAEIQ|K452DRAFT_mRNA272543_R0
NODE_1_length_1303379_cov_97.763543	GeMoMa	CDS	776684	776937	-	Parent=TAB74_rna-gnl|WGS:JAAEIQ|K452DRAFT_mRNA272543_R0
NODE_1_length_1303379_cov_97.763543	GeMoMa	CDS	776366	776562	-	Parent=TAB74_rna-gnl|WGS:JAAEIQ|K452DRAFT_mRNA272543_R0
NODE_1_length_1303379_cov_97.763543	GeMoMa	CDS	776201	776274	-	Parent=TAB74_rna-gnl|WGS:JAAEIQ|K452DRAFT_mRNA272543_R0
NODE_1_length_1303379_cov_97.763543	GeMoMa	CDS	775907	776097	-	Parent=TAB74_rna-gnl|WGS:JAAEIQ|K452DRAFT_mRNA272543_R0
NODE_1_length_1303379_cov_97.763543	GeMoMa	gene	779243	781332	+	ID=gene_3314;transcripts=1;complete=1
NODE_1_length_1303379_cov_97.763543	GeMoMa	mRNA	779243	781332	+	ID=TAB74_rna-gnl|WGS:JAAEIQ|K452DRAFT_mRNA272545_R0;ref-gene=TAB74_gene-K452DRAFT_272545;aa=644;raa=704;score=2274;prediction=0;bestScore=2274;ce=3;rce=3;pAA=0.7603;iAA=0.6482;lpm=44;maxScore=3729;maxGap=19;nps=0;start=M;stop=*;evidence=1;Parent=gene_3314;sumWeight=1.0;
NODE_1_length_1303379_cov_97.763543	GeMoMa	CDS	779243	779742	+	Parent=TAB74_rna-gnl|WGS:JAAEIQ|K452DRAFT_mRNA272545_R0
NODE_1_length_1303379_cov_97.763543	GeMoMa	CDS	779871	781242	+	Parent=TAB74_rna-gnl|WGS:JAAEIQ|K452DRAFT_mRNA272545_R0
NODE_1_length_1303379_cov_97.763543	GeMoMa	CDS	781273	781332	+	Parent=TAB74_rna-gnl|WGS:JAAEIQ|K452DRAFT_mRNA272545_R0
NODE_1_length_1303379_cov_97.763543	GeMoMa	gene	781822	783855	-	ID=gene_3134;transcripts=1;complete=1
NODE_1_length_1303379_cov_97.763543	GeMoMa	mRNA	781822	783855	-	ID=TAB74_rna-gnl|WGS:JAAEIQ|K452DRAFT_mRNA41943_R0;ref-gene=TAB74_gene-K452DRAFT_41943;aa=678;raa=685;score=2172;prediction=0;bestScore=2172;ce=1;rce=1;pAA=0.7717;iAA=0.6807;lpm=79;maxScore=3471;maxGap=9;nps=0;start=M;stop=*;evidence=1;Parent=gene_3134;sumWeight=1.0;
NODE_1_length_1303379_cov_97.763543	GeMoMa	CDS	781822	783855	-	Parent=TAB74_rna-gnl|WGS:JAAEIQ|K452DRAFT_mRNA41943_R0
NODE_1_length_1303379_cov_97.763543	GeMoMa	gene	784427	786432	+	ID=gene_3315;transcripts=1;complete=1
NODE_1_length_1303379_cov_97.763543	GeMoMa	mRNA	784427	786432	+	ID=TAB74_rna-gnl|WGS:JAAEIQ|K452DRAFT_mRNA351608_R0;ref-gene=TAB74_gene-K452DRAFT_351608;aa=614;raa=668;score=2173;prediction=0;bestScore=2173;ce=3;rce=3;pAA=0.7392;iAA=0.6643;lpm=42;maxScore=3479;maxGap=32;nps=0;start=M;stop=*;evidence=1;Parent=gene_3315;sumWeight=1.0;
NODE_1_length_1303379_cov_97.763543	GeMoMa	CDS	784427	784582	+	Parent=TAB74_rna-gnl|WGS:JAAEIQ|K452DRAFT_mRNA351608_R0
NODE_1_length_1303379_cov_97.763543	GeMoMa	CDS	784643	786263	+	Parent=TAB74_rna-gnl|WGS:JAAEIQ|K452DRAFT_mRNA351608_R0
NODE_1_length_1303379_cov_97.763543	GeMoMa	CDS	786368	786432	+	Parent=TAB74_rna-gnl|WGS:JAAEIQ|K452DRAFT_mRNA351608_R0
NODE_1_length_1303379_cov_97.763543	GeMoMa	gene	787454	788488	+	ID=gene_3316;transcripts=1;complete=1
NODE_1_length_1303379_cov_97.763543	GeMoMa	mRNA	787454	788488	+	ID=TAB74_rna-gnl|WGS:JAAEIQ|K452DRAFT_mRNA291634_R0;ref-gene=TAB74_gene-K452DRAFT_291634;aa=345;raa=326;score=714;prediction=0;bestScore=714;ce=1;rce=1;pAA=0.6912;iAA=0.4986;lpm=14;maxScore=1624;maxGap=16;nps=0;start=M;stop=*;evidence=1;Parent=gene_3316;sumWeight=1.0;alternative="TAB74_gene-K452DRAFT_312061";
NODE_1_length_1303379_cov_97.763543	GeMoMa	CDS	787454	788488	+	Parent=TAB74_rna-gnl|WGS:JAAEIQ|K452DRAFT_mRNA291634_R0
NODE_1_length_1303379_cov_97.763543	GeMoMa	gene	792327	793501	-	ID=gene_3135;transcripts=1;complete=1
NODE_1_length_1303379_cov_97.763543	GeMoMa	mRNA	792327	793501	-	ID=TAB74_rna-gnl|WGS:JAAEIQ|K452DRAFT_mRNA319172_R0;ref-gene=TAB74_gene-K452DRAFT_319172;aa=318;raa=322;score=1453;prediction=0;bestScore=1453;ce=5;rce=5;pAA=0.8571;iAA=0.8323;lpm=32;maxScore=1692;maxGap=4;nps=0;start=M;stop=*;evidence=1;Parent=gene_3135;sumWeight=1.0;
NODE_1_length_1303379_cov_97.763543	GeMoMa	CDS	793422	793501	-	Parent=TAB74_rna-gnl|WGS:JAAEIQ|K452DRAFT_mRNA319172_R0
NODE_1_length_1303379_cov_97.763543	GeMoMa	CDS	793315	793358	-	Parent=TAB74_rna-gnl|WGS:JAAEIQ|K452DRAFT_mRNA319172_R0
NODE_1_length_1303379_cov_97.763543	GeMoMa	CDS	793148	793266	-	Parent=TAB74_rna-gnl|WGS:JAAEIQ|K452DRAFT_mRNA319172_R0
NODE_1_length_1303379_cov_97.763543	GeMoMa	CDS	792601	793091	-	Parent=TAB74_rna-gnl|WGS:JAAEIQ|K452DRAFT_mRNA319172_R0
NODE_1_length_1303379_cov_97.763543	GeMoMa	CDS	792327	792546	-	Parent=TAB74_rna-gnl|WGS:JAAEIQ|K452DRAFT_mRNA319172_R0
NODE_1_length_1303379_cov_97.763543	GeMoMa	gene	797830	799145	+	ID=gene_3317;transcripts=1;complete=1
NODE_1_length_1303379_cov_97.763543	GeMoMa	mRNA	797830	799145	+	ID=TAB74_rna-gnl|WGS:JAAEIQ|K452DRAFT_mRNA42066_R0;ref-gene=TAB74_gene-K452DRAFT_42066;aa=403;raa=386;score=1569;prediction=0;bestScore=1569;ce=3;rce=3;pAA=0.7871;iAA=0.745;lpm=29;maxScore=2027;maxGap=6;nps=0;start=M;stop=*;evidence=1;Parent=gene_3317;sumWeight=1.0;
NODE_1_length_1303379_cov_97.763543	GeMoMa	CDS	797830	798025	+	Parent=TAB74_rna-gnl|WGS:JAAEIQ|K452DRAFT_mRNA42066_R0
NODE_1_length_1303379_cov_97.763543	GeMoMa	CDS	798080	798195	+	Parent=TAB74_rna-gnl|WGS:JAAEIQ|K452DRAFT_mRNA42066_R0
NODE_1_length_1303379_cov_97.763543	GeMoMa	CDS	798249	799145	+	Parent=TAB74_rna-gnl|WGS:JAAEIQ|K452DRAFT_mRNA42066_R0
NODE_1_length_1303379_cov_97.763543	GeMoMa	gene	801929	804009	+	ID=gene_3318;transcripts=1;complete=1
NODE_1_length_1303379_cov_97.763543	GeMoMa	mRNA	801929	804009	+	ID=TAB74_rna-gnl|WGS:JAAEIQ|K452DRAFT_mRNA359308_R0;ref-gene=TAB74_gene-K452DRAFT_359308;aa=572;raa=571;score=2542;prediction=0;bestScore=2542;ce=7;rce=6;pAA=0.8916;iAA=0.8566;lpm=56;maxScore=2970;maxGap=1;nps=0;start=M;stop=*;evidence=1;Parent=gene_3318;sumWeight=1.0;
NODE_1_length_1303379_cov_97.763543	GeMoMa	CDS	801929	802136	+	Parent=TAB74_rna-gnl|WGS:JAAEIQ|K452DRAFT_mRNA359308_R0
NODE_1_length_1303379_cov_97.763543	GeMoMa	CDS	802194	802427	+	Parent=TAB74_rna-gnl|WGS:JAAEIQ|K452DRAFT_mRNA359308_R0
NODE_1_length_1303379_cov_97.763543	GeMoMa	CDS	802483	802942	+	Parent=TAB74_rna-gnl|WGS:JAAEIQ|K452DRAFT_mRNA359308_R0
NODE_1_length_1303379_cov_97.763543	GeMoMa	CDS	803023	803133	+	Parent=TAB74_rna-gnl|WGS:JAAEIQ|K452DRAFT_mRNA359308_R0
NODE_1_length_1303379_cov_97.763543	GeMoMa	CDS	803183	803276	+	Parent=TAB74_rna-gnl|WGS:JAAEIQ|K452DRAFT_mRNA359308_R0
NODE_1_length_1303379_cov_97.763543	GeMoMa	CDS	803342	803736	+	Parent=TAB74_rna-gnl|WGS:JAAEIQ|K452DRAFT_mRNA359308_R0
NODE_1_length_1303379_cov_97.763543	GeMoMa	CDS	803796	804009	+	Parent=TAB74_rna-gnl|WGS:JAAEIQ|K452DRAFT_mRNA359308_R0
NODE_1_length_1303379_cov_97.763543	GeMoMa	gene	804393	805714	-	ID=gene_3136;transcripts=1;complete=1
NODE_1_length_1303379_cov_97.763543	GeMoMa	mRNA	804393	805714	-	ID=TAB74_rna-gnl|WGS:JAAEIQ|K452DRAFT_mRNA288334_R0;ref-gene=TAB74_gene-K452DRAFT_288334;aa=417;raa=425;score=1630;prediction=0;bestScore=1630;ce=2;rce=2;pAA=0.8272;iAA=0.7696;lpm=68;maxScore=2183;maxGap=4;nps=0;start=M;stop=*;evidence=1;Parent=gene_3136;sumWeight=1.0;
NODE_1_length_1303379_cov_97.763543	GeMoMa	CDS	805359	805714	-	Parent=TAB74_rna-gnl|WGS:JAAEIQ|K452DRAFT_mRNA288334_R0
NODE_1_length_1303379_cov_97.763543	GeMoMa	CDS	804393	805287	-	Parent=TAB74_rna-gnl|WGS:JAAEIQ|K452DRAFT_mRNA288334_R0
NODE_1_length_1303379_cov_97.763543	GeMoMa	gene	806146	807981	+	ID=gene_3319;transcripts=1;complete=1
NODE_1_length_1303379_cov_97.763543	GeMoMa	mRNA	806146	807981	+	ID=TAB74_rna-gnl|WGS:JAAEIQ|K452DRAFT_mRNA335591_R0;ref-gene=TAB74_gene-K452DRAFT_335591;aa=512;raa=500;score=1521;prediction=0;bestScore=1521;ce=4;rce=4;pAA=0.7096;iAA=0.5788;lpm=21;maxScore=2656;maxGap=13;nps=0;start=M;stop=*;evidence=1;Parent=gene_3319;sumWeight=1.0;
NODE_1_length_1303379_cov_97.763543	GeMoMa	CDS	806146	806406	+	Parent=TAB74_rna-gnl|WGS:JAAEIQ|K452DRAFT_mRNA335591_R0
NODE_1_length_1303379_cov_97.763543	GeMoMa	CDS	806455	807210	+	Parent=TAB74_rna-gnl|WGS:JAAEIQ|K452DRAFT_mRNA335591_R0
NODE_1_length_1303379_cov_97.763543	GeMoMa	CDS	807355	807760	+	Parent=TAB74_rna-gnl|WGS:JAAEIQ|K452DRAFT_mRNA335591_R0
NODE_1_length_1303379_cov_97.763543	GeMoMa	CDS	807869	807981	+	Parent=TAB74_rna-gnl|WGS:JAAEIQ|K452DRAFT_mRNA335591_R0
NODE_1_length_1303379_cov_97.763543	GeMoMa	gene	808138	809861	-	ID=gene_3137;transcripts=1;complete=1
NODE_1_length_1303379_cov_97.763543	GeMoMa	mRNA	808138	809861	-	ID=TAB74_rna-gnl|WGS:JAAEIQ|K452DRAFT_mRNA288333_R0;ref-gene=TAB74_gene-K452DRAFT_288333;aa=557;raa=558;score=2441;prediction=0;bestScore=2441;ce=2;rce=2;pAA=0.8766;iAA=0.8318;lpm=54;maxScore=2922;maxGap=1;nps=0;start=M;stop=*;evidence=1;Parent=gene_3137;sumWeight=1.0;alternative="TAB74_gene-K452DRAFT_223312,TAB74_gene-K452DRAFT_232948,TAB74_gene-K452DRAFT_238864,TAB74_gene-K452DRAFT_292202";
NODE_1_length_1303379_cov_97.763543	GeMoMa	CDS	809663	809861	-	Parent=TAB74_rna-gnl|WGS:JAAEIQ|K452DRAFT_mRNA288333_R0
NODE_1_length_1303379_cov_97.763543	GeMoMa	CDS	808138	809609	-	Parent=TAB74_rna-gnl|WGS:JAAEIQ|K452DRAFT_mRNA288333_R0
NODE_1_length_1303379_cov_97.763543	GeMoMa	gene	810878	811432	-	ID=gene_3138;transcripts=1;complete=1
NODE_1_length_1303379_cov_97.763543	GeMoMa	mRNA	810878	811432	-	ID=TAB74_rna-gnl|WGS:JAAEIQ|K452DRAFT_mRNA359358_R0;ref-gene=TAB74_gene-K452DRAFT_359358;aa=156;raa=163;score=563;prediction=0;bestScore=563;ce=2;rce=2;pAA=0.8037;iAA=0.6994;lpm=23;maxScore=834;maxGap=7;nps=0;start=M;stop=*;evidence=1;Parent=gene_3138;sumWeight=1.0;
NODE_1_length_1303379_cov_97.763543	GeMoMa	CDS	811206	811432	-	Parent=TAB74_rna-gnl|WGS:JAAEIQ|K452DRAFT_mRNA359358_R0
NODE_1_length_1303379_cov_97.763543	GeMoMa	CDS	810878	811118	-	Parent=TAB74_rna-gnl|WGS:JAAEIQ|K452DRAFT_mRNA359358_R0
NODE_1_length_1303379_cov_97.763543	GeMoMa	gene	811978	812838	+	ID=gene_3320;transcripts=1;complete=1
NODE_1_length_1303379_cov_97.763543	GeMoMa	mRNA	811978	812838	+	ID=TAB74_rna-gnl|WGS:JAAEIQ|K452DRAFT_mRNA229478_R0;ref-gene=TAB74_gene-K452DRAFT_229478;aa=218;raa=218;score=1069;prediction=0;bestScore=1069;ce=4;rce=4;pAA=0.9312;iAA=0.9128;lpm=84;maxScore=1152;maxGap=0;nps=0;start=M;stop=*;evidence=1;Parent=gene_3320;sumWeight=1.0;
NODE_1_length_1303379_cov_97.763543	GeMoMa	CDS	811978	812025	+	Parent=TAB74_rna-gnl|WGS:JAAEIQ|K452DRAFT_mRNA229478_R0
NODE_1_length_1303379_cov_97.763543	GeMoMa	CDS	812108	812508	+	Parent=TAB74_rna-gnl|WGS:JAAEIQ|K452DRAFT_mRNA229478_R0
NODE_1_length_1303379_cov_97.763543	GeMoMa	CDS	812585	812666	+	Parent=TAB74_rna-gnl|WGS:JAAEIQ|K452DRAFT_mRNA229478_R0
NODE_1_length_1303379_cov_97.763543	GeMoMa	CDS	812716	812838	+	Parent=TAB74_rna-gnl|WGS:JAAEIQ|K452DRAFT_mRNA229478_R0
NODE_1_length_1303379_cov_97.763543	GeMoMa	gene	814693	815321	+	ID=gene_3321;transcripts=1;complete=1
NODE_1_length_1303379_cov_97.763543	GeMoMa	mRNA	814693	815321	+	ID=TAB74_rna-gnl|WGS:JAAEIQ|K452DRAFT_mRNA359436_R0;ref-gene=TAB74_gene-K452DRAFT_359436;aa=172;raa=186;score=335;prediction=0;bestScore=335;ce=3;rce=3;pAA=0.6526;iAA=0.4737;lpm=18;maxScore=954;maxGap=7;nps=0;start=M;stop=*;evidence=1;Parent=gene_3321;sumWeight=1.0;
NODE_1_length_1303379_cov_97.763543	GeMoMa	CDS	814693	814722	+	Parent=TAB74_rna-gnl|WGS:JAAEIQ|K452DRAFT_mRNA359436_R0
NODE_1_length_1303379_cov_97.763543	GeMoMa	CDS	814776	814857	+	Parent=TAB74_rna-gnl|WGS:JAAEIQ|K452DRAFT_mRNA359436_R0
NODE_1_length_1303379_cov_97.763543	GeMoMa	CDS	814918	815321	+	Parent=TAB74_rna-gnl|WGS:JAAEIQ|K452DRAFT_mRNA359436_R0
NODE_1_length_1303379_cov_97.763543	GeMoMa	gene	816991	817489	+	ID=gene_3322;transcripts=1;complete=1
NODE_1_length_1303379_cov_97.763543	GeMoMa	mRNA	816991	817489	+	ID=TAB74_rna-gnl|WGS:JAAEIQ|K452DRAFT_mRNA309483_R0;ref-gene=TAB74_gene-K452DRAFT_309483;aa=148;raa=131;score=208;prediction=0;bestScore=208;ce=2;rce=2;pAA=0.6216;iAA=0.3514;lpm=11;maxScore=685;maxGap=17;nps=0;start=M;stop=*;evidence=1;Parent=gene_3322;sumWeight=1.0;
NODE_1_length_1303379_cov_97.763543	GeMoMa	CDS	816991	817026	+	Parent=TAB74_rna-gnl|WGS:JAAEIQ|K452DRAFT_mRNA309483_R0
NODE_1_length_1303379_cov_97.763543	GeMoMa	CDS	817082	817489	+	Parent=TAB74_rna-gnl|WGS:JAAEIQ|K452DRAFT_mRNA309483_R0
NODE_1_length_1303379_cov_97.763543	GeMoMa	gene	820089	822245	-	ID=gene_3139;transcripts=1;complete=1
NODE_1_length_1303379_cov_97.763543	GeMoMa	mRNA	820089	822245	-	ID=TAB74_rna-gnl|WGS:JAAEIQ|K452DRAFT_mRNA44404_R0;ref-gene=TAB74_gene-K452DRAFT_44404;aa=719;raa=708;score=1847;prediction=0;bestScore=1847;ce=1;rce=1;pAA=0.671;iAA=0.5618;lpm=27;maxScore=3583;maxGap=26;nps=0;start=M;stop=*;evidence=1;Parent=gene_3139;sumWeight=1.0;alternative="TAB74_gene-K452DRAFT_308350";
NODE_1_length_1303379_cov_97.763543	GeMoMa	CDS	820089	822245	-	Parent=TAB74_rna-gnl|WGS:JAAEIQ|K452DRAFT_mRNA44404_R0
NODE_1_length_1303379_cov_97.763543	GeMoMa	gene	823826	827402	-	ID=gene_3140;transcripts=1;complete=1
NODE_1_length_1303379_cov_97.763543	GeMoMa	mRNA	823826	827402	-	ID=TAB74_rna-gnl|WGS:JAAEIQ|K452DRAFT_mRNA272856_R0;ref-gene=TAB74_gene-K452DRAFT_272856;aa=1176;raa=1184;score=4824;prediction=0;bestScore=4824;ce=2;rce=2;pAA=0.8593;iAA=0.8216;lpm=68;maxScore=5884;maxGap=7;nps=0;start=M;stop=*;evidence=1;Parent=gene_3140;sumWeight=1.0;
NODE_1_length_1303379_cov_97.763543	GeMoMa	CDS	826998	827402	-	Parent=TAB74_rna-gnl|WGS:JAAEIQ|K452DRAFT_mRNA272856_R0
NODE_1_length_1303379_cov_97.763543	GeMoMa	CDS	823826	826948	-	Parent=TAB74_rna-gnl|WGS:JAAEIQ|K452DRAFT_mRNA272856_R0
NODE_1_length_1303379_cov_97.763543	GeMoMa	gene	828070	829760	+	ID=gene_3323;transcripts=1;complete=1
NODE_1_length_1303379_cov_97.763543	GeMoMa	mRNA	828070	829760	+	ID=TAB74_rna-gnl|WGS:JAAEIQ|K452DRAFT_mRNA359438_R0;ref-gene=TAB74_gene-K452DRAFT_359438;aa=544;raa=556;score=2252;prediction=0;bestScore=2252;ce=2;rce=2;pAA=0.8435;iAA=0.777;lpm=50;maxScore=2868;maxGap=8;nps=0;start=M;stop=*;evidence=1;Parent=gene_3323;sumWeight=1.0;
NODE_1_length_1303379_cov_97.763543	GeMoMa	CDS	828070	828127	+	Parent=TAB74_rna-gnl|WGS:JAAEIQ|K452DRAFT_mRNA359438_R0
NODE_1_length_1303379_cov_97.763543	GeMoMa	CDS	828187	829760	+	Parent=TAB74_rna-gnl|WGS:JAAEIQ|K452DRAFT_mRNA359438_R0
NODE_1_length_1303379_cov_97.763543	GeMoMa	gene	831558	832342	+	ID=gene_3324;transcripts=1;complete=1
NODE_1_length_1303379_cov_97.763543	GeMoMa	mRNA	831558	832342	+	ID=TAB74_rna-gnl|WGS:JAAEIQ|K452DRAFT_mRNA251918_R0;ref-gene=TAB74_gene-K452DRAFT_251918;aa=221;raa=223;score=900;prediction=0;bestScore=900;ce=2;rce=2;pAA=0.8879;iAA=0.8072;lpm=38;maxScore=1130;maxGap=1;nps=0;start=M;stop=*;evidence=1;Parent=gene_3324;sumWeight=1.0;
NODE_1_length_1303379_cov_97.763543	GeMoMa	CDS	831558	831732	+	Parent=TAB74_rna-gnl|WGS:JAAEIQ|K452DRAFT_mRNA251918_R0
NODE_1_length_1303379_cov_97.763543	GeMoMa	CDS	831855	832342	+	Parent=TAB74_rna-gnl|WGS:JAAEIQ|K452DRAFT_mRNA251918_R0
NODE_1_length_1303379_cov_97.763543	GeMoMa	gene	832779	833923	-	ID=gene_3141;transcripts=1;complete=1
NODE_1_length_1303379_cov_97.763543	GeMoMa	mRNA	832779	833923	-	ID=TAB74_rna-gnl|WGS:JAAEIQ|K452DRAFT_mRNA229381_R0;ref-gene=TAB74_gene-K452DRAFT_229381;aa=335;raa=355;score=1257;prediction=0;bestScore=1257;ce=3;rce=3;pAA=0.831;iAA=0.7239;lpm=53;maxScore=1766;maxGap=18;nps=0;start=M;stop=*;evidence=1;Parent=gene_3141;sumWeight=1.0;
NODE_1_length_1303379_cov_97.763543	GeMoMa	CDS	833599	833923	-	Parent=TAB74_rna-gnl|WGS:JAAEIQ|K452DRAFT_mRNA229381_R0
NODE_1_length_1303379_cov_97.763543	GeMoMa	CDS	833153	833520	-	Parent=TAB74_rna-gnl|WGS:JAAEIQ|K452DRAFT_mRNA229381_R0
NODE_1_length_1303379_cov_97.763543	GeMoMa	CDS	832779	833090	-	Parent=TAB74_rna-gnl|WGS:JAAEIQ|K452DRAFT_mRNA229381_R0
NODE_1_length_1303379_cov_97.763543	GeMoMa	gene	834931	835889	-	ID=gene_3142;transcripts=1;complete=1
NODE_1_length_1303379_cov_97.763543	GeMoMa	mRNA	834931	835889	-	ID=TAB74_rna-gnl|WGS:JAAEIQ|K452DRAFT_mRNA288409_R0;ref-gene=TAB74_gene-K452DRAFT_288409;aa=301;raa=314;score=937;prediction=0;bestScore=937;ce=2;rce=1;pAA=0.7293;iAA=0.6083;lpm=24;maxScore=1630;maxGap=7;nps=0;start=M;stop=*;evidence=1;Parent=gene_3142;sumWeight=1.0;
NODE_1_length_1303379_cov_97.763543	GeMoMa	CDS	835826	835889	-	Parent=TAB74_rna-gnl|WGS:JAAEIQ|K452DRAFT_mRNA288409_R0
NODE_1_length_1303379_cov_97.763543	GeMoMa	CDS	834931	835769	-	Parent=TAB74_rna-gnl|WGS:JAAEIQ|K452DRAFT_mRNA288409_R0
NODE_1_length_1303379_cov_97.763543	GeMoMa	gene	836235	838225	-	ID=gene_3143;transcripts=1;complete=1
NODE_1_length_1303379_cov_97.763543	GeMoMa	mRNA	836235	838225	-	ID=TAB74_rna-gnl|WGS:JAAEIQ|K452DRAFT_mRNA288411_R0;ref-gene=TAB74_gene-K452DRAFT_288411;aa=579;raa=580;score=2428;prediction=0;bestScore=2428;ce=5;rce=4;pAA=0.8362;iAA=0.781;lpm=28;maxScore=3051;maxGap=1;nps=0;start=M;stop=*;evidence=1;Parent=gene_3143;sumWeight=1.0;
NODE_1_length_1303379_cov_97.763543	GeMoMa	CDS	837068	838225	-	Parent=TAB74_rna-gnl|WGS:JAAEIQ|K452DRAFT_mRNA288411_R0
NODE_1_length_1303379_cov_97.763543	GeMoMa	CDS	836713	836990	-	Parent=TAB74_rna-gnl|WGS:JAAEIQ|K452DRAFT_mRNA288411_R0
NODE_1_length_1303379_cov_97.763543	GeMoMa	CDS	836586	836655	-	Parent=TAB74_rna-gnl|WGS:JAAEIQ|K452DRAFT_mRNA288411_R0
NODE_1_length_1303379_cov_97.763543	GeMoMa	CDS	836436	836520	-	Parent=TAB74_rna-gnl|WGS:JAAEIQ|K452DRAFT_mRNA288411_R0
NODE_1_length_1303379_cov_97.763543	GeMoMa	CDS	836235	836380	-	Parent=TAB74_rna-gnl|WGS:JAAEIQ|K452DRAFT_mRNA288411_R0
NODE_1_length_1303379_cov_97.763543	GeMoMa	gene	839770	842052	-	ID=gene_3144;transcripts=1;complete=1
NODE_1_length_1303379_cov_97.763543	GeMoMa	mRNA	839770	842052	-	ID=TAB74_rna-gnl|WGS:JAAEIQ|K452DRAFT_mRNA288414_R0;ref-gene=TAB74_gene-K452DRAFT_288414;aa=488;raa=530;score=2086;prediction=0;bestScore=2086;ce=4;rce=4;pAA=0.8;iAA=0.7604;lpm=28;maxScore=2790;maxGap=28;nps=0;start=M;stop=*;evidence=1;Parent=gene_3144;sumWeight=1.0;
NODE_1_length_1303379_cov_97.763543	GeMoMa	CDS	841997	842052	-	Parent=TAB74_rna-gnl|WGS:JAAEIQ|K452DRAFT_mRNA288414_R0
NODE_1_length_1303379_cov_97.763543	GeMoMa	CDS	841242	841300	-	Parent=TAB74_rna-gnl|WGS:JAAEIQ|K452DRAFT_mRNA288414_R0
NODE_1_length_1303379_cov_97.763543	GeMoMa	CDS	840138	841194	-	Parent=TAB74_rna-gnl|WGS:JAAEIQ|K452DRAFT_mRNA288414_R0
NODE_1_length_1303379_cov_97.763543	GeMoMa	CDS	839770	840061	-	Parent=TAB74_rna-gnl|WGS:JAAEIQ|K452DRAFT_mRNA288414_R0
NODE_1_length_1303379_cov_97.763543	GeMoMa	gene	842062	842484	+	ID=gene_3325;transcripts=1;complete=1
NODE_1_length_1303379_cov_97.763543	GeMoMa	mRNA	842062	842484	+	ID=TAB74_rna-gnl|WGS:JAAEIQ|K452DRAFT_mRNA288415_R0;ref-gene=TAB74_gene-K452DRAFT_288415;aa=123;raa=123;score=462;prediction=0;bestScore=462;ce=2;rce=2;pAA=0.8862;iAA=0.7886;lpm=24;maxScore=617;maxGap=0;nps=0;start=M;stop=*;evidence=1;Parent=gene_3325;sumWeight=1.0;
NODE_1_length_1303379_cov_97.763543	GeMoMa	CDS	842062	842325	+	Parent=TAB74_rna-gnl|WGS:JAAEIQ|K452DRAFT_mRNA288415_R0
NODE_1_length_1303379_cov_97.763543	GeMoMa	CDS	842380	842484	+	Parent=TAB74_rna-gnl|WGS:JAAEIQ|K452DRAFT_mRNA288415_R0
NODE_1_length_1303379_cov_97.763543	GeMoMa	gene	844552	846252	+	ID=gene_3327;transcripts=1;complete=1
NODE_1_length_1303379_cov_97.763543	GeMoMa	mRNA	844552	846252	+	ID=TAB74_rna-gnl|WGS:JAAEIQ|K452DRAFT_mRNA327294_R0;ref-gene=TAB74_gene-K452DRAFT_327294;aa=550;raa=533;score=2165;prediction=0;bestScore=2165;ce=2;rce=2;pAA=0.8127;iAA=0.7545;lpm=30;maxScore=2773;maxGap=16;nps=0;start=M;stop=*;evidence=1;Parent=gene_3327;sumWeight=1.0;
NODE_1_length_1303379_cov_97.763543	GeMoMa	CDS	844552	844810	+	Parent=TAB74_rna-gnl|WGS:JAAEIQ|K452DRAFT_mRNA327294_R0
NODE_1_length_1303379_cov_97.763543	GeMoMa	CDS	844862	846252	+	Parent=TAB74_rna-gnl|WGS:JAAEIQ|K452DRAFT_mRNA327294_R0
NODE_1_length_1303379_cov_97.763543	GeMoMa	gene	846700	849743	+	ID=gene_3326;transcripts=1;complete=1
NODE_1_length_1303379_cov_97.763543	GeMoMa	mRNA	846700	849743	+	ID=TAB74_rna-gnl|WGS:JAAEIQ|K452DRAFT_mRNA299083_R0;ref-gene=TAB74_gene-K452DRAFT_299083;aa=914;raa=909;score=3881;prediction=0;bestScore=3881;ce=5;rce=5;pAA=0.8676;iAA=0.8096;lpm=54;maxScore=4694;maxGap=3;nps=0;start=M;stop=*;evidence=1;Parent=gene_3326;sumWeight=1.0;
NODE_1_length_1303379_cov_97.763543	GeMoMa	CDS	846700	846786	+	Parent=TAB74_rna-gnl|WGS:JAAEIQ|K452DRAFT_mRNA299083_R0
NODE_1_length_1303379_cov_97.763543	GeMoMa	CDS	846929	847107	+	Parent=TAB74_rna-gnl|WGS:JAAEIQ|K452DRAFT_mRNA299083_R0
NODE_1_length_1303379_cov_97.763543	GeMoMa	CDS	847163	847455	+	Parent=TAB74_rna-gnl|WGS:JAAEIQ|K452DRAFT_mRNA299083_R0
NODE_1_length_1303379_cov_97.763543	GeMoMa	CDS	847508	848422	+	Parent=TAB74_rna-gnl|WGS:JAAEIQ|K452DRAFT_mRNA299083_R0
NODE_1_length_1303379_cov_97.763543	GeMoMa	CDS	848476	849743	+	Parent=TAB74_rna-gnl|WGS:JAAEIQ|K452DRAFT_mRNA299083_R0
NODE_1_length_1303379_cov_97.763543	GeMoMa	gene	849949	853085	-	ID=gene_3145;transcripts=1;complete=1
NODE_1_length_1303379_cov_97.763543	GeMoMa	mRNA	849949	853085	-	ID=TAB74_rna-gnl|WGS:JAAEIQ|K452DRAFT_mRNA229184_R0;ref-gene=TAB74_gene-K452DRAFT_229184;aa=1025;raa=1027;score=4586;prediction=0;bestScore=4586;ce=2;rce=2;pAA=0.8812;iAA=0.8306;lpm=46;maxScore=5415;maxGap=2;nps=0;start=M;stop=*;evidence=1;Parent=gene_3145;sumWeight=1.0;
NODE_1_length_1303379_cov_97.763543	GeMoMa	CDS	852527	853085	-	Parent=TAB74_rna-gnl|WGS:JAAEIQ|K452DRAFT_mRNA229184_R0
NODE_1_length_1303379_cov_97.763543	GeMoMa	CDS	849949	852464	-	Parent=TAB74_rna-gnl|WGS:JAAEIQ|K452DRAFT_mRNA229184_R0
NODE_1_length_1303379_cov_97.763543	GeMoMa	gene	853384	854831	-	ID=gene_3146;transcripts=1;complete=1
NODE_1_length_1303379_cov_97.763543	GeMoMa	mRNA	853384	854831	-	ID=TAB74_rna-gnl|WGS:JAAEIQ|K452DRAFT_mRNA229413_R0;ref-gene=TAB74_gene-K452DRAFT_229413;aa=381;raa=384;score=1582;prediction=0;bestScore=1582;ce=7;rce=7;pAA=0.814;iAA=0.7649;lpm=43;maxScore=2049;maxGap=5;nps=0;start=M;stop=*;evidence=1;Parent=gene_3146;sumWeight=1.0;
NODE_1_length_1303379_cov_97.763543	GeMoMa	CDS	854684	854831	-	Parent=TAB74_rna-gnl|WGS:JAAEIQ|K452DRAFT_mRNA229413_R0
NODE_1_length_1303379_cov_97.763543	GeMoMa	CDS	854519	854633	-	Parent=TAB74_rna-gnl|WGS:JAAEIQ|K452DRAFT_mRNA229413_R0
NODE_1_length_1303379_cov_97.763543	GeMoMa	CDS	854371	854467	-	Parent=TAB74_rna-gnl|WGS:JAAEIQ|K452DRAFT_mRNA229413_R0
NODE_1_length_1303379_cov_97.763543	GeMoMa	CDS	854298	854322	-	Parent=TAB74_rna-gnl|WGS:JAAEIQ|K452DRAFT_mRNA229413_R0
NODE_1_length_1303379_cov_97.763543	GeMoMa	CDS	854191	854247	-	Parent=TAB74_rna-gnl|WGS:JAAEIQ|K452DRAFT_mRNA229413_R0
NODE_1_length_1303379_cov_97.763543	GeMoMa	CDS	854014	854136	-	Parent=TAB74_rna-gnl|WGS:JAAEIQ|K452DRAFT_mRNA229413_R0
NODE_1_length_1303379_cov_97.763543	GeMoMa	CDS	853384	853961	-	Parent=TAB74_rna-gnl|WGS:JAAEIQ|K452DRAFT_mRNA229413_R0
NODE_1_length_1303379_cov_97.763543	GeMoMa	gene	854830	857133	+	ID=gene_3328;transcripts=1;complete=1
NODE_1_length_1303379_cov_97.763543	GeMoMa	mRNA	854830	857133	+	ID=TAB74_rna-gnl|WGS:JAAEIQ|K452DRAFT_mRNA288403_R0;ref-gene=TAB74_gene-K452DRAFT_288403;aa=768;raa=721;score=2405;prediction=0;bestScore=2405;ce=1;rce=1;pAA=0.7124;iAA=0.592;lpm=21;maxScore=3897;maxGap=10;nps=0;start=M;stop=*;evidence=1;Parent=gene_3328;sumWeight=1.0;
NODE_1_length_1303379_cov_97.763543	GeMoMa	CDS	854830	857133	+	Parent=TAB74_rna-gnl|WGS:JAAEIQ|K452DRAFT_mRNA288403_R0
NODE_1_length_1303379_cov_97.763543	GeMoMa	gene	859357	861257	-	ID=gene_3147;transcripts=1;complete=1
NODE_1_length_1303379_cov_97.763543	GeMoMa	mRNA	859357	861257	-	ID=TAB74_rna-gnl|WGS:JAAEIQ|K452DRAFT_mRNA251900_R0;ref-gene=TAB74_gene-K452DRAFT_251900;aa=503;raa=514;score=2059;prediction=0;bestScore=2059;ce=7;rce=7;pAA=0.8275;iAA=0.7616;lpm=32;maxScore=2667;maxGap=9;nps=0;start=M;stop=*;evidence=1;Parent=gene_3147;sumWeight=1.0;
NODE_1_length_1303379_cov_97.763543	GeMoMa	CDS	861072	861257	-	Parent=TAB74_rna-gnl|WGS:JAAEIQ|K452DRAFT_mRNA251900_R0
NODE_1_length_1303379_cov_97.763543	GeMoMa	CDS	860860	860991	-	Parent=TAB74_rna-gnl|WGS:JAAEIQ|K452DRAFT_mRNA251900_R0
NODE_1_length_1303379_cov_97.763543	GeMoMa	CDS	860653	860806	-	Parent=TAB74_rna-gnl|WGS:JAAEIQ|K452DRAFT_mRNA251900_R0
NODE_1_length_1303379_cov_97.763543	GeMoMa	CDS	860370	860561	-	Parent=TAB74_rna-gnl|WGS:JAAEIQ|K452DRAFT_mRNA251900_R0
NODE_1_length_1303379_cov_97.763543	GeMoMa	CDS	860123	860311	-	Parent=TAB74_rna-gnl|WGS:JAAEIQ|K452DRAFT_mRNA251900_R0
NODE_1_length_1303379_cov_97.763543	GeMoMa	CDS	859778	860073	-	Parent=TAB74_rna-gnl|WGS:JAAEIQ|K452DRAFT_mRNA251900_R0
NODE_1_length_1303379_cov_97.763543	GeMoMa	CDS	859357	859716	-	Parent=TAB74_rna-gnl|WGS:JAAEIQ|K452DRAFT_mRNA251900_R0
NODE_1_length_1303379_cov_97.763543	GeMoMa	gene	862227	866532	+	ID=gene_3329;transcripts=1;complete=1
NODE_1_length_1303379_cov_97.763543	GeMoMa	mRNA	862227	866532	+	ID=TAB74_rna-gnl|WGS:JAAEIQ|K452DRAFT_mRNA319288_R0;ref-gene=TAB74_gene-K452DRAFT_319288;aa=1322;raa=1321;score=5761;prediction=0;bestScore=5761;ce=6;rce=6;pAA=0.889;iAA=0.8338;lpm=53;maxScore=6847;maxGap=3;nps=0;start=M;stop=*;evidence=1;Parent=gene_3329;sumWeight=1.0;
NODE_1_length_1303379_cov_97.763543	GeMoMa	CDS	862227	862278	+	Parent=TAB74_rna-gnl|WGS:JAAEIQ|K452DRAFT_mRNA319288_R0
NODE_1_length_1303379_cov_97.763543	GeMoMa	CDS	862335	863759	+	Parent=TAB74_rna-gnl|WGS:JAAEIQ|K452DRAFT_mRNA319288_R0
NODE_1_length_1303379_cov_97.763543	GeMoMa	CDS	863856	863975	+	Parent=TAB74_rna-gnl|WGS:JAAEIQ|K452DRAFT_mRNA319288_R0
NODE_1_length_1303379_cov_97.763543	GeMoMa	CDS	864056	864483	+	Parent=TAB74_rna-gnl|WGS:JAAEIQ|K452DRAFT_mRNA319288_R0
NODE_1_length_1303379_cov_97.763543	GeMoMa	CDS	864534	864920	+	Parent=TAB74_rna-gnl|WGS:JAAEIQ|K452DRAFT_mRNA319288_R0
NODE_1_length_1303379_cov_97.763543	GeMoMa	CDS	864979	866532	+	Parent=TAB74_rna-gnl|WGS:JAAEIQ|K452DRAFT_mRNA319288_R0
NODE_1_length_1303379_cov_97.763543	GeMoMa	gene	866941	868598	+	ID=gene_3330;transcripts=1;complete=1
NODE_1_length_1303379_cov_97.763543	GeMoMa	mRNA	866941	868598	+	ID=TAB74_rna-gnl|WGS:JAAEIQ|K452DRAFT_mRNA229409_R0;ref-gene=TAB74_gene-K452DRAFT_229409;aa=500;raa=496;score=2182;prediction=0;bestScore=2182;ce=4;rce=4;pAA=0.868;iAA=0.818;lpm=32;maxScore=2600;maxGap=4;nps=0;start=M;stop=*;evidence=1;Parent=gene_3330;sumWeight=1.0;
NODE_1_length_1303379_cov_97.763543	GeMoMa	CDS	866941	867005	+	Parent=TAB74_rna-gnl|WGS:JAAEIQ|K452DRAFT_mRNA229409_R0
NODE_1_length_1303379_cov_97.763543	GeMoMa	CDS	867059	867818	+	Parent=TAB74_rna-gnl|WGS:JAAEIQ|K452DRAFT_mRNA229409_R0
NODE_1_length_1303379_cov_97.763543	GeMoMa	CDS	867871	868309	+	Parent=TAB74_rna-gnl|WGS:JAAEIQ|K452DRAFT_mRNA229409_R0
NODE_1_length_1303379_cov_97.763543	GeMoMa	CDS	868363	868598	+	Parent=TAB74_rna-gnl|WGS:JAAEIQ|K452DRAFT_mRNA229409_R0
NODE_1_length_1303379_cov_97.763543	GeMoMa	gene	869016	870174	+	ID=gene_3331;transcripts=1;complete=1
NODE_1_length_1303379_cov_97.763543	GeMoMa	mRNA	869016	870174	+	ID=TAB74_rna-gnl|WGS:JAAEIQ|K452DRAFT_mRNA299077_R0;ref-gene=TAB74_gene-K452DRAFT_299077;aa=311;raa=311;score=1388;prediction=0;bestScore=1388;ce=5;rce=5;pAA=0.891;iAA=0.8686;lpm=43;maxScore=1577;maxGap=1;nps=0;start=M;stop=*;evidence=1;Parent=gene_3331;sumWeight=1.0;
NODE_1_length_1303379_cov_97.763543	GeMoMa	CDS	869016	869021	+	Parent=TAB74_rna-gnl|WGS:JAAEIQ|K452DRAFT_mRNA299077_R0
NODE_1_length_1303379_cov_97.763543	GeMoMa	CDS	869080	869173	+	Parent=TAB74_rna-gnl|WGS:JAAEIQ|K452DRAFT_mRNA299077_R0
NODE_1_length_1303379_cov_97.763543	GeMoMa	CDS	869227	869714	+	Parent=TAB74_rna-gnl|WGS:JAAEIQ|K452DRAFT_mRNA299077_R0
NODE_1_length_1303379_cov_97.763543	GeMoMa	CDS	869778	870060	+	Parent=TAB74_rna-gnl|WGS:JAAEIQ|K452DRAFT_mRNA299077_R0
NODE_1_length_1303379_cov_97.763543	GeMoMa	CDS	870113	870174	+	Parent=TAB74_rna-gnl|WGS:JAAEIQ|K452DRAFT_mRNA299077_R0
NODE_1_length_1303379_cov_97.763543	GeMoMa	gene	874078	876314	+	ID=gene_3332;transcripts=1;complete=1
NODE_1_length_1303379_cov_97.763543	GeMoMa	mRNA	874078	876314	+	ID=TAB74_rna-gnl|WGS:JAAEIQ|K452DRAFT_mRNA309462_R0;ref-gene=TAB74_gene-K452DRAFT_309462;aa=300;raa=292;score=1240;prediction=0;bestScore=1240;ce=4;rce=4;pAA=0.851;iAA=0.8046;lpm=44;maxScore=1543;maxGap=10;nps=0;start=M;stop=*;evidence=1;Parent=gene_3332;sumWeight=1.0;
NODE_1_length_1303379_cov_97.763543	GeMoMa	CDS	874078	874113	+	Parent=TAB74_rna-gnl|WGS:JAAEIQ|K452DRAFT_mRNA309462_R0
NODE_1_length_1303379_cov_97.763543	GeMoMa	CDS	875338	875862	+	Parent=TAB74_rna-gnl|WGS:JAAEIQ|K452DRAFT_mRNA309462_R0
NODE_1_length_1303379_cov_97.763543	GeMoMa	CDS	875918	876153	+	Parent=TAB74_rna-gnl|WGS:JAAEIQ|K452DRAFT_mRNA309462_R0
NODE_1_length_1303379_cov_97.763543	GeMoMa	CDS	876212	876314	+	Parent=TAB74_rna-gnl|WGS:JAAEIQ|K452DRAFT_mRNA309462_R0
NODE_1_length_1303379_cov_97.763543	GeMoMa	gene	877380	877865	-	ID=gene_3148;transcripts=1;complete=1
NODE_1_length_1303379_cov_97.763543	GeMoMa	mRNA	877380	877865	-	ID=TAB74_rna-gnl|WGS:JAAEIQ|K452DRAFT_mRNA288393_R0;ref-gene=TAB74_gene-K452DRAFT_288393;aa=106;raa=106;score=471;prediction=0;bestScore=471;ce=4;rce=4;pAA=0.9151;iAA=0.8585;lpm=26;maxScore=536;maxGap=0;nps=0;start=M;stop=*;evidence=1;Parent=gene_3148;sumWeight=1.0;
NODE_1_length_1303379_cov_97.763543	GeMoMa	CDS	877821	877865	-	Parent=TAB74_rna-gnl|WGS:JAAEIQ|K452DRAFT_mRNA288393_R0
NODE_1_length_1303379_cov_97.763543	GeMoMa	CDS	877666	877761	-	Parent=TAB74_rna-gnl|WGS:JAAEIQ|K452DRAFT_mRNA288393_R0
NODE_1_length_1303379_cov_97.763543	GeMoMa	CDS	877604	877614	-	Parent=TAB74_rna-gnl|WGS:JAAEIQ|K452DRAFT_mRNA288393_R0
NODE_1_length_1303379_cov_97.763543	GeMoMa	CDS	877380	877545	-	Parent=TAB74_rna-gnl|WGS:JAAEIQ|K452DRAFT_mRNA288393_R0
NODE_1_length_1303379_cov_97.763543	GeMoMa	gene	878377	880309	+	ID=gene_3333;transcripts=1;complete=1
NODE_1_length_1303379_cov_97.763543	GeMoMa	mRNA	878377	880309	+	ID=TAB74_rna-gnl|WGS:JAAEIQ|K452DRAFT_mRNA299073_R0;ref-gene=TAB74_gene-K452DRAFT_299073;aa=573;raa=573;score=2651;prediction=0;bestScore=2651;ce=5;rce=5;pAA=0.9092;iAA=0.8831;lpm=56;maxScore=2945;maxGap=0;nps=0;start=M;stop=*;evidence=1;Parent=gene_3333;sumWeight=1.0;
NODE_1_length_1303379_cov_97.763543	GeMoMa	CDS	878377	878599	+	Parent=TAB74_rna-gnl|WGS:JAAEIQ|K452DRAFT_mRNA299073_R0
NODE_1_length_1303379_cov_97.763543	GeMoMa	CDS	878657	878955	+	Parent=TAB74_rna-gnl|WGS:JAAEIQ|K452DRAFT_mRNA299073_R0
NODE_1_length_1303379_cov_97.763543	GeMoMa	CDS	879011	879918	+	Parent=TAB74_rna-gnl|WGS:JAAEIQ|K452DRAFT_mRNA299073_R0
NODE_1_length_1303379_cov_97.763543	GeMoMa	CDS	879965	880191	+	Parent=TAB74_rna-gnl|WGS:JAAEIQ|K452DRAFT_mRNA299073_R0
NODE_1_length_1303379_cov_97.763543	GeMoMa	CDS	880248	880309	+	Parent=TAB74_rna-gnl|WGS:JAAEIQ|K452DRAFT_mRNA299073_R0
NODE_1_length_1303379_cov_97.763543	GeMoMa	gene	882243	883427	+	ID=gene_3334;transcripts=1;complete=1
NODE_1_length_1303379_cov_97.763543	GeMoMa	mRNA	882243	883427	+	ID=TAB74_rna-gnl|WGS:JAAEIQ|K452DRAFT_mRNA229718_R0;ref-gene=TAB74_gene-K452DRAFT_229718;aa=326;raa=320;score=1348;prediction=0;bestScore=1348;ce=4;rce=4;pAA=0.8098;iAA=0.7485;lpm=21;maxScore=1702;maxGap=6;nps=0;start=M;stop=*;evidence=1;Parent=gene_3334;sumWeight=1.0;
NODE_1_length_1303379_cov_97.763543	GeMoMa	CDS	882243	882399	+	Parent=TAB74_rna-gnl|WGS:JAAEIQ|K452DRAFT_mRNA229718_R0
NODE_1_length_1303379_cov_97.763543	GeMoMa	CDS	882455	883000	+	Parent=TAB74_rna-gnl|WGS:JAAEIQ|K452DRAFT_mRNA229718_R0
NODE_1_length_1303379_cov_97.763543	GeMoMa	CDS	883054	883120	+	Parent=TAB74_rna-gnl|WGS:JAAEIQ|K452DRAFT_mRNA229718_R0
NODE_1_length_1303379_cov_97.763543	GeMoMa	CDS	883220	883427	+	Parent=TAB74_rna-gnl|WGS:JAAEIQ|K452DRAFT_mRNA229718_R0
NODE_1_length_1303379_cov_97.763543	GeMoMa	gene	884061	885071	-	ID=gene_3149;transcripts=1;complete=1
NODE_1_length_1303379_cov_97.763543	GeMoMa	mRNA	884061	885071	-	ID=TAB74_rna-gnl|WGS:JAAEIQ|K452DRAFT_mRNA272777_R0;ref-gene=TAB74_gene-K452DRAFT_272777;aa=287;raa=289;score=1205;prediction=0;bestScore=1205;ce=3;rce=3;pAA=0.8408;iAA=0.7993;lpm=34;maxScore=1470;maxGap=2;nps=0;start=M;stop=*;evidence=1;Parent=gene_3149;sumWeight=1.0;
NODE_1_length_1303379_cov_97.763543	GeMoMa	CDS	884938	885071	-	Parent=TAB74_rna-gnl|WGS:JAAEIQ|K452DRAFT_mRNA272777_R0
NODE_1_length_1303379_cov_97.763543	GeMoMa	CDS	884675	884873	-	Parent=TAB74_rna-gnl|WGS:JAAEIQ|K452DRAFT_mRNA272777_R0
NODE_1_length_1303379_cov_97.763543	GeMoMa	CDS	884061	884588	-	Parent=TAB74_rna-gnl|WGS:JAAEIQ|K452DRAFT_mRNA272777_R0
NODE_1_length_1303379_cov_97.763543	GeMoMa	gene	887344	887712	+	ID=gene_3335;transcripts=1;complete=1
NODE_1_length_1303379_cov_97.763543	GeMoMa	mRNA	887344	887712	+	ID=TAB74_rna-gnl|WGS:JAAEIQ|K452DRAFT_mRNA309452_R0;ref-gene=TAB74_gene-K452DRAFT_309452;aa=123;raa=230;score=253;prediction=0;bestScore=253;ce=1;rce=1;pAA=0.4085;iAA=0.3489;lpm=20;maxScore=1191;maxGap=98;nps=0;start=M;stop=*;evidence=1;Parent=gene_3335;sumWeight=1.0;
NODE_1_length_1303379_cov_97.763543	GeMoMa	CDS	887344	887712	+	Parent=TAB74_rna-gnl|WGS:JAAEIQ|K452DRAFT_mRNA309452_R0
NODE_1_length_1303379_cov_97.763543	GeMoMa	gene	888251	890936	-	ID=gene_3150;transcripts=1;complete=1
NODE_1_length_1303379_cov_97.763543	GeMoMa	mRNA	888251	890936	-	ID=TAB74_rna-gnl|WGS:JAAEIQ|K452DRAFT_mRNA299063_R0;ref-gene=TAB74_gene-K452DRAFT_299063;aa=831;raa=834;score=3099;prediction=0;bestScore=3099;ce=3;rce=3;pAA=0.8317;iAA=0.7363;lpm=44;maxScore=4320;maxGap=3;nps=0;start=M;stop=*;evidence=1;Parent=gene_3150;sumWeight=1.0;
NODE_1_length_1303379_cov_97.763543	GeMoMa	CDS	890685	890936	-	Parent=TAB74_rna-gnl|WGS:JAAEIQ|K452DRAFT_mRNA299063_R0
NODE_1_length_1303379_cov_97.763543	GeMoMa	CDS	889781	890622	-	Parent=TAB74_rna-gnl|WGS:JAAEIQ|K452DRAFT_mRNA299063_R0
NODE_1_length_1303379_cov_97.763543	GeMoMa	CDS	888251	889649	-	Parent=TAB74_rna-gnl|WGS:JAAEIQ|K452DRAFT_mRNA299063_R0
NODE_1_length_1303379_cov_97.763543	GeMoMa	gene	900520	901862	-	ID=gene_3151;transcripts=1;complete=1
NODE_1_length_1303379_cov_97.763543	GeMoMa	mRNA	900520	901862	-	ID=TAB74_rna-gnl|WGS:JAAEIQ|K452DRAFT_mRNA251932_R0;ref-gene=TAB74_gene-K452DRAFT_251932;aa=407;raa=407;score=1719;prediction=0;bestScore=1719;ce=3;rce=3;pAA=0.855;iAA=0.7838;lpm=20;maxScore=2103;maxGap=0;nps=0;start=M;stop=*;evidence=1;Parent=gene_3151;sumWeight=1.0;
NODE_1_length_1303379_cov_97.763543	GeMoMa	CDS	901830	901862	-	Parent=TAB74_rna-gnl|WGS:JAAEIQ|K452DRAFT_mRNA251932_R0
NODE_1_length_1303379_cov_97.763543	GeMoMa	CDS	901287	901762	-	Parent=TAB74_rna-gnl|WGS:JAAEIQ|K452DRAFT_mRNA251932_R0
NODE_1_length_1303379_cov_97.763543	GeMoMa	CDS	900520	901231	-	Parent=TAB74_rna-gnl|WGS:JAAEIQ|K452DRAFT_mRNA251932_R0
NODE_1_length_1303379_cov_97.763543	GeMoMa	gene	902444	905850	+	ID=gene_3336;transcripts=1;complete=1
NODE_1_length_1303379_cov_97.763543	GeMoMa	mRNA	902444	905850	+	ID=TAB74_rna-gnl|WGS:JAAEIQ|K452DRAFT_mRNA251935_R0;ref-gene=TAB74_gene-K452DRAFT_251935;aa=1101;raa=1097;score=5331;prediction=0;bestScore=5331;ce=3;rce=3;pAA=0.9255;iAA=0.9092;lpm=113;maxScore=5761;maxGap=3;nps=0;start=M;stop=*;evidence=1;Parent=gene_3336;sumWeight=1.0;
NODE_1_length_1303379_cov_97.763543	GeMoMa	CDS	902444	903002	+	Parent=TAB74_rna-gnl|WGS:JAAEIQ|K452DRAFT_mRNA251935_R0
NODE_1_length_1303379_cov_97.763543	GeMoMa	CDS	903050	905556	+	Parent=TAB74_rna-gnl|WGS:JAAEIQ|K452DRAFT_mRNA251935_R0
NODE_1_length_1303379_cov_97.763543	GeMoMa	CDS	905614	905850	+	Parent=TAB74_rna-gnl|WGS:JAAEIQ|K452DRAFT_mRNA251935_R0
NODE_1_length_1303379_cov_97.763543	GeMoMa	gene	906784	908782	+	ID=gene_3337;transcripts=1;complete=1
NODE_1_length_1303379_cov_97.763543	GeMoMa	mRNA	906784	908782	+	ID=TAB74_rna-gnl|WGS:JAAEIQ|K452DRAFT_mRNA272850_R0;ref-gene=TAB74_gene-K452DRAFT_272850;aa=647;raa=654;score=2675;prediction=0;bestScore=2675;ce=2;rce=2;pAA=0.8384;iAA=0.7835;lpm=44;maxScore=3382;maxGap=4;nps=0;start=M;stop=*;evidence=1;Parent=gene_3337;sumWeight=1.0;
NODE_1_length_1303379_cov_97.763543	GeMoMa	CDS	906784	906826	+	Parent=TAB74_rna-gnl|WGS:JAAEIQ|K452DRAFT_mRNA272850_R0
NODE_1_length_1303379_cov_97.763543	GeMoMa	CDS	906885	908782	+	Parent=TAB74_rna-gnl|WGS:JAAEIQ|K452DRAFT_mRNA272850_R0
NODE_1_length_1303379_cov_97.763543	GeMoMa	gene	909161	909654	-	ID=gene_3152;transcripts=1;complete=1
NODE_1_length_1303379_cov_97.763543	GeMoMa	mRNA	909161	909654	-	ID=TAB74_rna-gnl|WGS:JAAEIQ|K452DRAFT_mRNA299094_R0;ref-gene=TAB74_gene-K452DRAFT_299094;aa=103;raa=104;score=255;prediction=0;bestScore=255;ce=3;rce=3;pAA=0.7944;iAA=0.5888;lpm=24;maxScore=516;maxGap=4;nps=0;start=M;stop=*;evidence=1;Parent=gene_3152;sumWeight=1.0;
NODE_1_length_1303379_cov_97.763543	GeMoMa	CDS	909463	909654	-	Parent=TAB74_rna-gnl|WGS:JAAEIQ|K452DRAFT_mRNA299094_R0
NODE_1_length_1303379_cov_97.763543	GeMoMa	CDS	909228	909334	-	Parent=TAB74_rna-gnl|WGS:JAAEIQ|K452DRAFT_mRNA299094_R0
NODE_1_length_1303379_cov_97.763543	GeMoMa	CDS	909161	909170	-	Parent=TAB74_rna-gnl|WGS:JAAEIQ|K452DRAFT_mRNA299094_R0
NODE_1_length_1303379_cov_97.763543	GeMoMa	gene	914226	915474	-	ID=gene_3153;transcripts=1;complete=1
NODE_1_length_1303379_cov_97.763543	GeMoMa	mRNA	914226	915474	-	ID=TAB74_rna-gnl|WGS:JAAEIQ|K452DRAFT_mRNA229201_R0;ref-gene=TAB74_gene-K452DRAFT_229201;aa=396;raa=401;score=1586;prediction=0;bestScore=1586;ce=2;rce=2;pAA=0.8133;iAA=0.7494;lpm=46;maxScore=2096;maxGap=9;nps=0;start=M;stop=*;evidence=1;Parent=gene_3153;sumWeight=1.0;
NODE_1_length_1303379_cov_97.763543	GeMoMa	CDS	914846	915474	-	Parent=TAB74_rna-gnl|WGS:JAAEIQ|K452DRAFT_mRNA229201_R0
NODE_1_length_1303379_cov_97.763543	GeMoMa	CDS	914226	914784	-	Parent=TAB74_rna-gnl|WGS:JAAEIQ|K452DRAFT_mRNA229201_R0
NODE_1_length_1303379_cov_97.763543	GeMoMa	gene	915026	916712	+	ID=gene_3338;transcripts=1;complete=1
[truncated: 39,961 more rows]

## Sheet: Comparision
ContigID	PredictionTool	Type	GeneStart	GeneEnd	Strand	GeneID	Gene Prediction
[truncated: 15,971 more rows]

## Sheet: AUGUSTUS-GeMoMa
ContigID	PredictionTool	Type	GeneStart	GeneEnd	Strand	GeneID	Gene Prediction
[truncated: 3,338 more rows]

[truncated: 2 more sheets: Only in AUGUSTUS, Only in GeMoMa]
